# Supplementary material for: High-density SNP-based genetic maps for the parents of an outcrossed and a selfed tetraploid garden rose cross, inferred from admixed progeny using the 68k rose SNP array
Source: Hortic Res. 2016 Oct 26;3:16052–. doi: 10.1038/hortres.2016.52 (PMC5080978; doi:10.1038/hortres.2016.52)
Supplement: Supplementary Table ESM1 [file hortres201652-s1.xls]

## Sheet: ESM1
Table ESM1. The set of 32 microsatellite markers used
Marker	Motif	Expected size (bp)	Forward primer	Reverse primer	Reference	Mapped to linkage group
Cl2980	(AG)16	234	CCCTATTCGATTTCGAGTGC	ACTTGGCTCGACGGATACAC	Hibrand Saint Oyant et al., 2008	6
Ctg623	(CT)16	280	CCCCTGACCCAACAAGAGTA	GGCTTCTGAAAACCCAGTCA	Hibrand Saint Oyant et al., 2008
H23O17	(CT)11	218	ACACCAAGCAAACCAAAACC	AGCACGAAAACCGAGAGAGA	Hibrand Saint Oyant et al., 2008
Rh48		251	GATAGTTTCTCTGTACCCCACCTA	TTGACCAGCTGCAACAAAATTAGA	Yan et al., 2005	2
Rh58	(GT)16(GA)25	234-295	ACAATTTAGTGCGGATAGAACAAC	GGAAAGCCCGAAAGCGTAAGC	Yan et al., 2005	3
Rh59	(GA)10(GT)11		CGCGGATGAAGCTAGTGAATCAGT	CTAGCCCATCTCAGTATCCCTCACC	Yan et al., 2005
Rh60	(CT)14(CA)11	137-245	TCTCTTTTCACGGCCACCACT	TGAATCCAAGGCCGTATAGTTAGA	Yan et al., 2005	1
Rh80	(CA)28	133-182	CATGCCAAACGAAATGAGTTA	TTATCTAAAGGGCTGCTGTAAGTT	Yan et al., 2005	2
Rh91		111-135	TTCACTTCTACAGCGGTTCCTTCA	CCTGCACCATACAAACGATCGTATC	Yan et al., 2005	2
Rh98		153-223	GGCCTCTAGAGTTTGGGATAGCAG	ACGACGTCAATAACTCCATCAGTC	Yan et al., 2005
RhAB26	(GT)18-2(GA)17		TGTGTGAAGGGGAACCAATGGC	TGGACGTTACAGCCCAACAACCT	Esselink et al., 2003
RhAB28			GCAGATGTTATTCATGTTAA	CCAAGTATTTTAGTTTCTTC	Yan et al., 2005
RhAB40	(TC)14(AC)11–1				Esselink et al., 2003
RhABT12		172	CAAGTTTGTCTCCTTGGACC	CATAGATGATTATCCTAGAGCC	Yan et al., 2005	4
RhB303	(GA)11				Esselink et al., 2003	2
RhD201	(TCT)33				Esselink et al., 2003
RhD221	(TCT)21–1				Esselink et al., 2003
RhE2b	(TGT)20–6				Esselink et al., 2003
RhO506	(CAG)6(CAA)18–7(CAG)6				Esselink et al., 2003
RhO517	(GAC)7				Esselink et al., 2003	1
RhP50	TGA15		TGATGAAATCATCCGAGTGTCAG	GttTCACTTTCATTGGAATGCCAGAAT	Yan et al., 2005
RhP518	(CAT)4CAATT(CAT)6CAATT(CAT)6	121-164	TTCGATCTCCATCTGCAAGA	CTTCTTATAATCTATTACGAAGGCTGG	Esselink et al., 2003
RMS082	2xGA	113	AACAACACACGCGGAATATG	TGCAGTTGGAGTTGGAGTTG	WO 20030979869 A3*
RMS097	GA&GT	163	ATCTGGCTGAACACCACACA	CATGCTAACTCTCCATGTTCCA	WO 20030979869 A3*
RMS120	GT	193	CAGTTGAAGAGAACCAAGGG	TGGTGGGTAGGGAAATGAAA	WO 20030979869 A3*
RMS138	GA	157	CTTCTGAGAGCCACACACCA	GCAAACACATCCCATCATCA	WO 20030979869 A3*
ROG22	(GGA)4	266-272	CACTCCGATTTTCTTCAAG	GTCTATTCGCCAATGTCC	Meng et al, 2009
ROG26	(AC)10	123-141	CCGCACCCTACCTAAAAT	ATTGAATGGTTGAGATGCC	Meng et al, 2009
ROG27	(TG)10	190-230	CTGGTGGAATATTTCATGC	TGGAATACAGAATCAAGAACA	Meng et al, 2009
Rw12J12	(CT)11	162	(8C)CAGTGTCCATGCTGACGAGT	TGCTCCTGTTTTCTCTTTGCT	Hibrand Saint Oyant et al., 2008	3
Rw55E12	(AG)9	169	CGGTGGTTGGACATTAAAGC	GGAGGCAACAGCACACTCTC	Hibrand Saint Oyant et al., 2008
Rw59A12	(AG)19	225		GAGAGGCTCATGCGCTTTAT	Hibrand Saint Oyant et al., 2008
* Microsatellite markers for genetic analyses and the differentiation of roses
