# Supplementary material for: High-density SNP-based genetic maps for the parents of an outcrossed and a selfed tetraploid garden rose cross, inferred from admixed progeny using the 68k rose SNP array
Source: Hortic Res. 2016 Oct 26;3:16052–. doi: 10.1038/hortres.2016.52 (PMC5080978; doi:10.1038/hortres.2016.52)
Supplement: Supplementary Table ESM2-4 [file hortres201652-s2.xls]

## Sheet: ESM2-3-4
Table ESM2. Number of markers of the RND map (from population RNDxRND) that could be placed on the Fragaria vesca pseudo-chromosomes (FvCh1-7). The rose sequence contigs from which the SNPs had been derived were BLASTed to the Fragaria genome sequence v2.0 with wordlength 11 and the best hit was used if above the threshold E-value of 10-5.
wordcount=11	Fv1	Fv2	Fv3	Fv4	Fv5	Fv6	Fv7
ICM1	0	1	0	0	0	0	12
ICM2	83	0	1	1	3	89	2
ICM3	8	1	0	1	2	62	0
ICM4	1	0	1	92	2	0	0
ICM5	0	0	94	0	4	1	0
ICM6	1	108	1	0	0	0	0
ICM7	1	2	1	1	74	1	0
							651
wordcount=9	Fv1	Fv2	Fv3	Fv4	Fv5	Fv6	Fv7
ICM1	0	1	1	0	2	3	41
ICM2	200	13	5	9	5	239	9
ICM3	27	5	3	7	7	161	7
ICM4	2	4	2	237	6	8	3
ICM5	3	5	238	1	12	6	8
ICM6	7	248	2	9	8	4	1
ICM7	3	4	3	7	207	10	7
							1800
Table ESM3. Number of markers of the RND map (from population RNDxUP) that could be placed on the Fragaria vesca pseudo-chromosomes (FvCh1-7). The rose sequence contigs from which the SNPs had been derived were BLASTed to the Fragaria genome sequence v2.0 with wordlength 11 and the best hit was used if above the threshold E-value of 10-5.
wordcount=11	Fv1	Fv2	Fv3	Fv4	Fv5	Fv6	Fv7
ICM1	1	0	0	0	0	0	14
ICM2	53	0	0	0	0	46	1
ICM3	8	1	1	0	1	42	0
ICM4	0	0	0	57	0	1	0
ICM5	0	0	46	2	2	1	0
ICM6	0	66	2	0	0	0	0
ICM7	1	0	1	1	31	0	0
							379
wordcount=9	Fv1	Fv2	Fv3	Fv4	Fv5	Fv6	Fv7
ICM1	1	0	1	0	1	0	31
ICM2	129	5	9	4	9	131	5
ICM3	26	4	5	2	6	112	2
ICM4	0	3	1	128	2	4	1
ICM5	1	5	125	5	6	5	7
ICM6	4	193	4	5	3	2	2
ICM7	2	1	2	3	107	5	3
							1112
Table ESM4. Number of markers of the UP map (from population RNDxUP) that could be placed on the Fragaria vesca pseudo-chromosomes (FvCh1-7). The rose sequence contigs from which the SNPs had been derived were BLASTed to the Fragaria genome sequence v2.0 with wordlength 11 and the best hit was used if above the threshold E-value of 10-5.
wordcount=11	Fv1	Fv2	Fv3	Fv4	Fv5	Fv6	Fv7
ICM1	0	1	0	1	0	0	21
ICM2	24	0	0	1	7	20	1
ICM3	2	1	0	0	0	28	0
ICM4	0	0	0	24	0	0	0
ICM5	0	0	26	0	0	0	0
ICM6	0	21	0	0	0	0	0
ICM7	4	0	0	0	9	0	0
							191
wordcount=9	Fv1	Fv2	Fv3	Fv4	Fv5	Fv6	Fv7
ICM1	1	2	1	1	0	0	39
ICM2	68	4	3	3	15	49	2
ICM3	3	2	4	3	2	72	2
ICM4	0	2	1	65	3	1	2
ICM5	0	1	57	3	1	3	5
ICM6	3	45	1	3	0	0	1
ICM7	10	0	1	1	23	0	2
							510
