# Supplementary material for: High-density SNP-based genetic maps for the parents of an outcrossed and a selfed tetraploid garden rose cross, inferred from admixed progeny using the 68k rose SNP array
Source: Hortic Res. 2016 Oct 26;3:16052–. doi: 10.1038/hortres.2016.52 (PMC5080978; doi:10.1038/hortres.2016.52)
Supplement: Supplementary zipfile ESM5 [file hortres201652-s3.zip]

Archive with 149 entries (140 files):
- ESM5 Maps and MapChartFiles/
- ESM5 Maps and MapChartFiles/.DS_Store
- __MACOSX/
- __MACOSX/ESM5 Maps and MapChartFiles/
- __MACOSX/ESM5 Maps and MapChartFiles/._.DS_Store
- ESM5 Maps and MapChartFiles/Combined maps.csv
- __MACOSX/ESM5 Maps and MapChartFiles/._Combined maps.csv
- ESM5 Maps and MapChartFiles/RND map from RNDxRND (selfed) cross/
- ESM5 Maps and MapChartFiles/RND map from RNDxRND (selfed) cross/RND-LG1.1.mct
- __MACOSX/ESM5 Maps and MapChartFiles/RND map from RNDxRND (selfed) cross/
- __MACOSX/ESM5 Maps and MapChartFiles/RND map from RNDxRND (selfed) cross/._RND-LG1.1.mct
- ESM5 Maps and MapChartFiles/RND map from RNDxRND (selfed) cross/RND-LG2.1.mct
- __MACOSX/ESM5 Maps and MapChartFiles/RND map from RNDxRND (selfed) cross/._RND-LG2.1.mct
- ESM5 Maps and MapChartFiles/RND map from RNDxRND (selfed) cross/RND-LG2.2.mct
- __MACOSX/ESM5 Maps and MapChartFiles/RND map from RNDxRND (selfed) cross/._RND-LG2.2.mct
- ESM5 Maps and MapChartFiles/RND map from RNDxRND (selfed) cross/RND-LG2.3.mct
- __MACOSX/ESM5 Maps and MapChartFiles/RND map from RNDxRND (selfed) cross/._RND-LG2.3.mct
- ESM5 Maps and MapChartFiles/RND map from RNDxRND (selfed) cross/RND-LG2.4.mct
- __MACOSX/ESM5 Maps and MapChartFiles/RND map from RNDxRND (selfed) cross/._RND-LG2.4.mct
- ESM5 Maps and MapChartFiles/RND map from RNDxRND (selfed) cross/RND-LG3.1.mct
- __MACOSX/ESM5 Maps and MapChartFiles/RND map from RNDxRND (selfed) cross/._RND-LG3.1.mct
- ESM5 Maps and MapChartFiles/RND map from RNDxRND (selfed) cross/RND-LG3.2.mct
- __MACOSX/ESM5 Maps and MapChartFiles/RND map from RNDxRND (selfed) cross/._RND-LG3.2.mct
- ESM5 Maps and MapChartFiles/RND map from RNDxRND (selfed) cross/RND-LG3.3.mct
- __MACOSX/ESM5 Maps and MapChartFiles/RND map from RNDxRND (selfed) cross/._RND-LG3.3.mct
- ESM5 Maps and MapChartFiles/RND map from RNDxRND (selfed) cross/RND-LG3.4.mct
- __MACOSX/ESM5 Maps and MapChartFiles/RND map from RNDxRND (selfed) cross/._RND-LG3.4.mct
- ESM5 Maps and MapChartFiles/RND map from RNDxRND (selfed) cross/RND-LG4.1.mct
- __MACOSX/ESM5 Maps and MapChartFiles/RND map from RNDxRND (selfed) cross/._RND-LG4.1.mct
- ESM5 Maps and MapChartFiles/RND map from RNDxRND (selfed) cross/RND-LG4.2.mct
- __MACOSX/ESM5 Maps and MapChartFiles/RND map from RNDxRND (selfed) cross/._RND-LG4.2.mct
- ESM5 Maps and MapChartFiles/RND map from RNDxRND (selfed) cross/RND-LG4.3.mct
- __MACOSX/ESM5 Maps and MapChartFiles/RND map from RNDxRND (selfed) cross/._RND-LG4.3.mct
- ESM5 Maps and MapChartFiles/RND map from RNDxRND (selfed) cross/RND-LG4.4.mct
- __MACOSX/ESM5 Maps and MapChartFiles/RND map from RNDxRND (selfed) cross/._RND-LG4.4.mct
- ESM5 Maps and MapChartFiles/RND map from RNDxRND (selfed) cross/RND-LG5.1.mct
- __MACOSX/ESM5 Maps and MapChartFiles/RND map from RNDxRND (selfed) cross/._RND-LG5.1.mct
- ESM5 Maps and MapChartFiles/RND map from RNDxRND (selfed) cross/RND-LG5.2.mct
- __MACOSX/ESM5 Maps and MapChartFiles/RND map from RNDxRND (selfed) cross/._RND-LG5.2.mct
- ESM5 Maps and MapChartFiles/RND map from RNDxRND (selfed) cross/RND-LG5.3.mct
- __MACOSX/ESM5 Maps and MapChartFiles/RND map from RNDxRND (selfed) cross/._RND-LG5.3.mct
- ESM5 Maps and MapChartFiles/RND map from RNDxRND (selfed) cross/RND-LG5.4.mct
- __MACOSX/ESM5 Maps and MapChartFiles/RND map from RNDxRND (selfed) cross/._RND-LG5.4.mct
- ESM5 Maps and MapChartFiles/RND map from RNDxRND (selfed) cross/RND-LG6.1.mct
- __MACOSX/ESM5 Maps and MapChartFiles/RND map from RNDxRND (selfed) cross/._RND-LG6.1.mct
- ESM5 Maps and MapChartFiles/RND map from RNDxRND (selfed) cross/RND-LG6.2.mct
- __MACOSX/ESM5 Maps and MapChartFiles/RND map from RNDxRND (selfed) cross/._RND-LG6.2.mct
- ESM5 Maps and MapChartFiles/RND map from RNDxRND (selfed) cross/RND-LG6.3.mct
- __MACOSX/ESM5 Maps and MapChartFiles/RND map from RNDxRND (selfed) cross/._RND-LG6.3.mct
- ESM5 Maps and MapChartFiles/RND map from RNDxRND (selfed) cross/RND-LG6.4.mct
- __MACOSX/ESM5 Maps and MapChartFiles/RND map from RNDxRND (selfed) cross/._RND-LG6.4.mct
- ESM5 Maps and MapChartFiles/RND map from RNDxRND (selfed) cross/RND-LG7.1.mct
- __MACOSX/ESM5 Maps and MapChartFiles/RND map from RNDxRND (selfed) cross/._RND-LG7.1.mct
- ESM5 Maps and MapChartFiles/RND map from RNDxRND (selfed) cross/RND-LG7.2.mct
- __MACOSX/ESM5 Maps and MapChartFiles/RND map from RNDxRND (selfed) cross/._RND-LG7.2.mct
- ESM5 Maps and MapChartFiles/RND map from RNDxRND (selfed) cross/RND-LG7.3.mct
- __MACOSX/ESM5 Maps and MapChartFiles/RND map from RNDxRND (selfed) cross/._RND-LG7.3.mct
- ESM5 Maps and MapChartFiles/RND map from RNDxRND (selfed) cross/RND-LG7.4.mct
- __MACOSX/ESM5 Maps and MapChartFiles/RND map from RNDxRND (selfed) cross/._RND-LG7.4.mct
- __MACOSX/ESM5 Maps and MapChartFiles/._RND map from RNDxRND (selfed) cross
- ESM5 Maps and MapChartFiles/RND map from RNDxUP cross/
- ESM5 Maps and MapChartFiles/RND map from RNDxUP cross/RND-LG1.1.mct
- __MACOSX/ESM5 Maps and MapChartFiles/RND map from RNDxUP cross/
- __MACOSX/ESM5 Maps and MapChartFiles/RND map from RNDxUP cross/._RND-LG1.1.mct
- ESM5 Maps and MapChartFiles/RND map from RNDxUP cross/RND-LG1.2.mct
- __MACOSX/ESM5 Maps and MapChartFiles/RND map from RNDxUP cross/._RND-LG1.2.mct
- ESM5 Maps and MapChartFiles/RND map from RNDxUP cross/RND-LG1.3.mct
- __MACOSX/ESM5 Maps and MapChartFiles/RND map from RNDxUP cross/._RND-LG1.3.mct
- ESM5 Maps and MapChartFiles/RND map from RNDxUP cross/RND-LG2.1.mct
- __MACOSX/ESM5 Maps and MapChartFiles/RND map from RNDxUP cross/._RND-LG2.1.mct
- ESM5 Maps and MapChartFiles/RND map from RNDxUP cross/RND-LG2.2.mct
- __MACOSX/ESM5 Maps and MapChartFiles/RND map from RNDxUP cross/._RND-LG2.2.mct
- ESM5 Maps and MapChartFiles/RND map from RNDxUP cross/RND-LG2.3.mct
- __MACOSX/ESM5 Maps and MapChartFiles/RND map from RNDxUP cross/._RND-LG2.3.mct
- ESM5 Maps and MapChartFiles/RND map from RNDxUP cross/RND-LG2.4.mct
- __MACOSX/ESM5 Maps and MapChartFiles/RND map from RNDxUP cross/._RND-LG2.4.mct
- ESM5 Maps and MapChartFiles/RND map from RNDxUP cross/RND-LG3.1.mct
- __MACOSX/ESM5 Maps and MapChartFiles/RND map from RNDxUP cross/._RND-LG3.1.mct
- ESM5 Maps and MapChartFiles/RND map from RNDxUP cross/RND-LG3.2.mct
- __MACOSX/ESM5 Maps and MapChartFiles/RND map from RNDxUP cross/._RND-LG3.2.mct
- ESM5 Maps and MapChartFiles/RND map from RNDxUP cross/RND-LG3.3.mct
- __MACOSX/ESM5 Maps and MapChartFiles/RND map from RNDxUP cross/._RND-LG3.3.mct
- ESM5 Maps and MapChartFiles/RND map from RNDxUP cross/RND-LG4.1.mct
- __MACOSX/ESM5 Maps and MapChartFiles/RND map from RNDxUP cross/._RND-LG4.1.mct
- ESM5 Maps and MapChartFiles/RND map from RNDxUP cross/RND-LG4.2.mct
- __MACOSX/ESM5 Maps and MapChartFiles/RND map from RNDxUP cross/._RND-LG4.2.mct
- ESM5 Maps and MapChartFiles/RND map from RNDxUP cross/RND-LG4.3.mct
- __MACOSX/ESM5 Maps and MapChartFiles/RND map from RNDxUP cross/._RND-LG4.3.mct
- ESM5 Maps and MapChartFiles/RND map from RNDxUP cross/RND-LG5.1.mct
- __MACOSX/ESM5 Maps and MapChartFiles/RND map from RNDxUP cross/._RND-LG5.1.mct
- ESM5 Maps and MapChartFiles/RND map from RNDxUP cross/RND-LG5.2.mct
- __MACOSX/ESM5 Maps and MapChartFiles/RND map from RNDxUP cross/._RND-LG5.2.mct
- ESM5 Maps and MapChartFiles/RND map from RNDxUP cross/RND-LG5.3.mct
- __MACOSX/ESM5 Maps and MapChartFiles/RND map from RNDxUP cross/._RND-LG5.3.mct
- ESM5 Maps and MapChartFiles/RND map from RNDxUP cross/RND-LG5.4.mct
- __MACOSX/ESM5 Maps and MapChartFiles/RND map from RNDxUP cross/._RND-LG5.4.mct
- ESM5 Maps and MapChartFiles/RND map from RNDxUP cross/RND-LG6.1.mct
- __MACOSX/ESM5 Maps and MapChartFiles/RND map from RNDxUP cross/._RND-LG6.1.mct
- ESM5 Maps and MapChartFiles/RND map from RNDxUP cross/RND-LG6.2.mct
- __MACOSX/ESM5 Maps and MapChartFiles/RND map from RNDxUP cross/._RND-LG6.2.mct
- ESM5 Maps and MapChartFiles/RND map from RNDxUP cross/RND-LG6.3.mct
- __MACOSX/ESM5 Maps and MapChartFiles/RND map from RNDxUP cross/._RND-LG6.3.mct
- ESM5 Maps and MapChartFiles/RND map from RNDxUP cross/RND-LG7.1.mct
- __MACOSX/ESM5 Maps and MapChartFiles/RND map from RNDxUP cross/._RND-LG7.1.mct
- ESM5 Maps and MapChartFiles/RND map from RNDxUP cross/RND-LG7.2.mct
- __MACOSX/ESM5 Maps and MapChartFiles/RND map from RNDxUP cross/._RND-LG7.2.mct
- ESM5 Maps and MapChartFiles/RND map from RNDxUP cross/RND-LG7.3.mct
- __MACOSX/ESM5 Maps and MapChartFiles/RND map from RNDxUP cross/._RND-LG7.3.mct
- __MACOSX/ESM5 Maps and MapChartFiles/._RND map from RNDxUP cross
- ESM5 Maps and MapChartFiles/UP map from RNDxUP cross/
- ESM5 Maps and MapChartFiles/UP map from RNDxUP cross/UP-LG1.1.mct
- __MACOSX/ESM5 Maps and MapChartFiles/UP map from RNDxUP cross/
- __MACOSX/ESM5 Maps and MapChartFiles/UP map from RNDxUP cross/._UP-LG1.1.mct
- ESM5 Maps and MapChartFiles/UP map from RNDxUP cross/UP-LG2.1.mct
- __MACOSX/ESM5 Maps and MapChartFiles/UP map from RNDxUP cross/._UP-LG2.1.mct
- ESM5 Maps and MapChartFiles/UP map from RNDxUP cross/UP-LG2.2.mct
- __MACOSX/ESM5 Maps and MapChartFiles/UP map from RNDxUP cross/._UP-LG2.2.mct
- ESM5 Maps and MapChartFiles/UP map from RNDxUP cross/UP-LG2.3.mct
- __MACOSX/ESM5 Maps and MapChartFiles/UP map from RNDxUP cross/._UP-LG2.3.mct
- ESM5 Maps and MapChartFiles/UP map from RNDxUP cross/UP-LG3.1.mct
- __MACOSX/ESM5 Maps and MapChartFiles/UP map from RNDxUP cross/._UP-LG3.1.mct
- ESM5 Maps and MapChartFiles/UP map from RNDxUP cross/UP-LG3.2.mct
- __MACOSX/ESM5 Maps and MapChartFiles/UP map from RNDxUP cross/._UP-LG3.2.mct
- ESM5 Maps and MapChartFiles/UP map from RNDxUP cross/UP-LG4.1.mct
- __MACOSX/ESM5 Maps and MapChartFiles/UP map from RNDxUP cross/._UP-LG4.1.mct
- ESM5 Maps and MapChartFiles/UP map from RNDxUP cross/UP-LG4.2.mct
- __MACOSX/ESM5 Maps and MapChartFiles/UP map from RNDxUP cross/._UP-LG4.2.mct
- ESM5 Maps and MapChartFiles/UP map from RNDxUP cross/UP-LG4.3.mct
- __MACOSX/ESM5 Maps and MapChartFiles/UP map from RNDxUP cross/._UP-LG4.3.mct
- ESM5 Maps and MapChartFiles/UP map from RNDxUP cross/UP-LG5.1.mct
- __MACOSX/ESM5 Maps and MapChartFiles/UP map from RNDxUP cross/._UP-LG5.1.mct
- ESM5 Maps and MapChartFiles/UP map from RNDxUP cross/UP-LG5.2.mct
- __MACOSX/ESM5 Maps and MapChartFiles/UP map from RNDxUP cross/._UP-LG5.2.mct
- ESM5 Maps and MapChartFiles/UP map from RNDxUP cross/UP-LG6.1.mct
- __MACOSX/ESM5 Maps and MapChartFiles/UP map from RNDxUP cross/._UP-LG6.1.mct
- ESM5 Maps and MapChartFiles/UP map from RNDxUP cross/UP-LG6.2.mct
- __MACOSX/ESM5 Maps and MapChartFiles/UP map from RNDxUP cross/._UP-LG6.2.mct
- ESM5 Maps and MapChartFiles/UP map from RNDxUP cross/UP-LG6.3.mct
- __MACOSX/ESM5 Maps and MapChartFiles/UP map from RNDxUP cross/._UP-LG6.3.mct
- ESM5 Maps and MapChartFiles/UP map from RNDxUP cross/UP-LG6.4.mct
- __MACOSX/ESM5 Maps and MapChartFiles/UP map from RNDxUP cross/._UP-LG6.4.mct
- ESM5 Maps and MapChartFiles/UP map from RNDxUP cross/UP-LG7.1.mct
- __MACOSX/ESM5 Maps and MapChartFiles/UP map from RNDxUP cross/._UP-LG7.1.mct
- ESM5 Maps and MapChartFiles/UP map from RNDxUP cross/UP-LG7.2.mct
- __MACOSX/ESM5 Maps and MapChartFiles/UP map from RNDxUP cross/._UP-LG7.2.mct
- ESM5 Maps and MapChartFiles/UP map from RNDxUP cross/UP-LG7.3.mct
- __MACOSX/ESM5 Maps and MapChartFiles/UP map from RNDxUP cross/._UP-LG7.3.mct
- __MACOSX/ESM5 Maps and MapChartFiles/._UP map from RNDxUP cross
- __MACOSX/._ESM5 Maps and MapChartFiles
