# Supplementary material for: High-density SNP-based genetic maps for the parents of an outcrossed and a selfed tetraploid garden rose cross, inferred from admixed progeny using the 68k rose SNP array
Source: Hortic Res. 2016 Oct 26;3:16052–. doi: 10.1038/hortres.2016.52 (PMC5080978; doi:10.1038/hortres.2016.52)
Supplement: Supplementary zipfile ESM5 [file hortres201652-s3.zip › ESM5 Maps and MapChartFiles/Combined maps.csv]

Pop	Chm	h	marker	cM
RNDxRNDselfed	1	1	D15892_232	0
RNDxRNDselfed	1	1	G54033_349	0.86
RNDxRNDselfed	1	1	G15916_761	1.71
RNDxRNDselfed	1	1	K13826_361	3.36
RNDxRNDselfed	1	1	G5490_1459	3.37
RNDxRNDselfed	1	1	G21065_310	3.37
RNDxRNDselfed	1	1	G75385_2015	3.5
RNDxRNDselfed	1	1	K1166_1048	4.29
RNDxRNDselfed	1	1	G26109_241	4.91
RNDxRNDselfed	1	1	G37124_589	5.41
RNDxRNDselfed	1	1	G20286_477	6.49
RNDxRNDselfed	1	1	G54707_933	6.76
RNDxRNDselfed	1	1	K11345_421	6.93
RNDxRNDselfed	1	1	G2577_1918	7.11
RNDxRNDselfed	1	1	G190_3053	7.23
RNDxRNDselfed	1	1	G58341_189	7.42
RNDxRNDselfed	1	1	G63191_1473	7.47
RNDxRNDselfed	1	1	G58609_861	7.77
RNDxRNDselfed	1	1	K11653_433	7.77
RNDxRNDselfed	1	1	G1224_2150	7.79
RNDxRNDselfed	1	1	K15705_268	7.9
RNDxRNDselfed	1	1	K14688_160	7.91
RNDxRNDselfed	1	1	G6160_868	8
RNDxRNDselfed	1	1	K13883_2845	8.16
RNDxRNDselfed	1	1	G5210_1224	8.21
RNDxRNDselfed	1	1	K1508_1436	8.33
RNDxRNDselfed	1	1	K10112_549	8.55
RNDxRNDselfed	1	1	K14449_531	8.62
RNDxRNDselfed	1	1	K13851_347	8.63
RNDxRNDselfed	1	1	G49720_1047	8.63
RNDxRNDselfed	1	1	K10631_470	8.72
RNDxRNDselfed	1	1	G8609_791	8.98
RNDxRNDselfed	1	1	G3163_1057	8.98
RNDxRNDselfed	1	1	G3065_1096	9.3
RNDxRNDselfed	1	1	K10993_342	9.37
RNDxRNDselfed	1	1	G9138_701	9.51
RNDxRNDselfed	1	1	K1570_839	11.01
RNDxRNDselfed	1	1	K19700_551	11.91
RNDxRNDselfed	1	1	K2042_1391	11.91
RNDxRNDselfed	1	1	G6670_1462	12.21
RNDxRNDselfed	1	1	K1578_1078	12.74
RNDxRNDselfed	1	1	G19014_1747	13.53
RNDxRNDselfed	1	1	K17_990	14.01
RNDxRNDselfed	1	1	K15088_263	15.34
RNDxRNDselfed	2	1	G21184_369	0
RNDxRNDselfed	2	1	G15639_741	0.07
RNDxRNDselfed	2	1	K16132_1112	1.01
RNDxRNDselfed	2	1	K1590_1037	1.34
RNDxRNDselfed	2	1	K2489_695	4.32
RNDxRNDselfed	2	1	K15626_174	5.21
RNDxRNDselfed	2	1	K1571_898	6.93
RNDxRNDselfed	2	1	G8474_1043	9.95
RNDxRNDselfed	2	1	K1722_1157	10.51
RNDxRNDselfed	2	1	G5215_1450	10.6
RNDxRNDselfed	2	1	G10985_198	10.62
RNDxRNDselfed	2	1	K1649_665	11.15
RNDxRNDselfed	2	1	G64083_527	11.6
RNDxRNDselfed	2	1	G4295_3441	11.89
RNDxRNDselfed	2	1	G1197_1718	19.38
RNDxRNDselfed	2	1	G28040_213	20
RNDxRNDselfed	2	1	G7824_384	20.03
RNDxRNDselfed	2	1	K2391_601	20.08
RNDxRNDselfed	2	1	K1188_1032	20.11
RNDxRNDselfed	2	1	G84521_769	20.3
RNDxRNDselfed	2	1	G38877_337	20.35
RNDxRNDselfed	2	1	G78555_141	20.53
RNDxRNDselfed	2	1	G12941_631	20.63
RNDxRNDselfed	2	1	G52622_268	20.95
RNDxRNDselfed	2	1	K17649_140	21.01
RNDxRNDselfed	2	1	G19547_224	21.27
RNDxRNDselfed	2	1	G1_3260	21.58
RNDxRNDselfed	2	1	G12534_344	21.61
RNDxRNDselfed	2	1	G1_9739	21.64
RNDxRNDselfed	2	1	G1_11521	21.66
RNDxRNDselfed	2	1	G1_3837	21.68
RNDxRNDselfed	2	1	G30683_203	21.88
RNDxRNDselfed	2	1	G24266_1326	21.89
RNDxRNDselfed	2	1	G30010_210	22.12
RNDxRNDselfed	2	1	G93174_2220	22.2
RNDxRNDselfed	2	1	G79845_1462	22.81
RNDxRNDselfed	2	1	K2309_1638	24.26
RNDxRNDselfed	2	1	G49577_385	26.64
RNDxRNDselfed	2	1	G79263_265	28
RNDxRNDselfed	2	1	G59478_174	30.92
RNDxRNDselfed	2	1	K2027_1478	33.08
RNDxRNDselfed	2	1	K3328_1510	35.22
RNDxRNDselfed	2	1	G17939_632	35.87
RNDxRNDselfed	2	1	K14347_269	37.43
RNDxRNDselfed	2	1	K1534_436	37.44
RNDxRNDselfed	2	1	K1867_2157	38.2
RNDxRNDselfed	2	1	K1867_4628	39.21
RNDxRNDselfed	2	1	K2276_663	39.84
RNDxRNDselfed	2	1	D6682_1295	40.47
RNDxRNDselfed	2	1	G67016_320	40.48
RNDxRNDselfed	2	1	G57406_919	41.14
RNDxRNDselfed	2	1	G16591_1172	44.83
RNDxRNDselfed	2	1	G62784_734	46.18
RNDxRNDselfed	2	1	G22742_1181	46.5
RNDxRNDselfed	2	1	G11037_303	46.71
RNDxRNDselfed	2	1	G36494_1636	46.71
RNDxRNDselfed	2	1	G45965_271	46.74
RNDxRNDselfed	2	1	G85062_1219	47.92
RNDxRNDselfed	2	1	G68723_1029	48.03
RNDxRNDselfed	2	1	G2864_2060	48.59
RNDxRNDselfed	2	1	G77017_491	50.18
RNDxRNDselfed	2	1	G75470_983	52.09
RNDxRNDselfed	2	1	K2778_996	52.21
RNDxRNDselfed	2	1	K3312_1084	54.74
RNDxRNDselfed	2	1	G19571_788	56.53
RNDxRNDselfed	2	1	G72656_302	56.73
RNDxRNDselfed	2	1	G19992_472	57.14
RNDxRNDselfed	2	1	G14317_1057	57.39
RNDxRNDselfed	2	1	G22470_1287	57.5
RNDxRNDselfed	2	1	G23026_1909	57.68
RNDxRNDselfed	2	1	G2379_1136	57.93
RNDxRNDselfed	2	1	G54756_245	60.04
RNDxRNDselfed	2	1	G57227_680	60.87
RNDxRNDselfed	2	1	G32509_798	61.06
RNDxRNDselfed	2	1	G9902_356	66.15
RNDxRNDselfed	2	1	G6518_2961	66.67
RNDxRNDselfed	2	1	G6518_2763	67.17
RNDxRNDselfed	2	1	G6518_4291	68.82
RNDxRNDselfed	2	1	G53166_2167	73.07
RNDxRNDselfed	2	1	D26067_604	74.6
RNDxRNDselfed	2	1	G86975_155	74.99
RNDxRNDselfed	2	1	K16002_554	75.83
RNDxRNDselfed	2	1	G12827_735	76.13
RNDxRNDselfed	2	1	K338_425	76.63
RNDxRNDselfed	2	1	K13686_1038	76.91
RNDxRNDselfed	2	1	G28725_1492	78.44
RNDxRNDselfed	2	1	G51628_738	79.77
RNDxRNDselfed	2	1	G48467_154	87.82
RNDxRNDselfed	2	1	K1594_2104	89.65
RNDxRNDselfed	2	1	G62766_354	96.13
RNDxRNDselfed	2	1	G23266_1742	99.35
RNDxRNDselfed	2	1	G11767_667	99.75
RNDxRNDselfed	2	1	D38694_271	102.67
RNDxRNDselfed	2	1	G24614_837	105.68
RNDxRNDselfed	2	1	G24614_3132	106.02
RNDxRNDselfed	2	1	G49777_2451	106.63
RNDxRNDselfed	2	1	G10115_1299	107.38
RNDxRNDselfed	2	1	G28312_1293	109.35
RNDxRNDselfed	2	1	G79144_516	110.25
RNDxRNDselfed	2	1	G48481_1574	112.53
RNDxRNDselfed	2	1	G4796_1199	114.64
RNDxRNDselfed	2	1	G16443_128	115.26
RNDxRNDselfed	2	2	G65178_153	0
RNDxRNDselfed	2	2	G18513_97	0.34
RNDxRNDselfed	2	2	G15174_255	0.53
RNDxRNDselfed	2	2	G13572_619	0.55
RNDxRNDselfed	2	2	G20303_510	1.08
RNDxRNDselfed	2	2	G7177_190	1.44
RNDxRNDselfed	2	2	G3491_2028	2.78
RNDxRNDselfed	2	2	G19651_184	2.97
RNDxRNDselfed	2	2	K318_2375	3.37
RNDxRNDselfed	2	2	G45732_268	3.61
RNDxRNDselfed	2	2	K148_978	5.13
RNDxRNDselfed	2	2	K14159_191	6.03
RNDxRNDselfed	2	2	K11311_231	6.05
RNDxRNDselfed	2	2	G46163_877	6.81
RNDxRNDselfed	2	2	G31371_1139	6.97
RNDxRNDselfed	2	2	G27124_1631	7.17
RNDxRNDselfed	2	2	K1048_1857	7.32
RNDxRNDselfed	2	2	G14378_1041	7.49
RNDxRNDselfed	2	2	K10444_147	7.69
RNDxRNDselfed	2	2	G1905_2648	8.18
RNDxRNDselfed	2	2	G12535_1503	8.26
RNDxRNDselfed	2	2	K17213_75	8.38
RNDxRNDselfed	2	2	K10043_522	8.59
RNDxRNDselfed	2	2	K10126_181	8.6
RNDxRNDselfed	2	2	G15452_130	9.7
RNDxRNDselfed	2	2	G13617_282	10.38
RNDxRNDselfed	2	2	K3317_205	10.41
RNDxRNDselfed	2	2	G17866_346	11.6
RNDxRNDselfed	2	2	G1080_2371	14.69
RNDxRNDselfed	2	2	K10874_799	17.23
RNDxRNDselfed	2	2	G77606_156	17.29
RNDxRNDselfed	2	2	K10488_1027	17.8
RNDxRNDselfed	2	2	G1_12193	18.41
RNDxRNDselfed	2	2	G1_1003	18.45
RNDxRNDselfed	2	2	G1_3221	18.65
RNDxRNDselfed	2	2	K19391_469	19.09
RNDxRNDselfed	2	2	K11390_166	19.32
RNDxRNDselfed	2	2	G72302_605	19.87
RNDxRNDselfed	2	2	K12884_211	20.12
RNDxRNDselfed	2	2	G1135_362	21.32
RNDxRNDselfed	2	2	G13282_335	21.75
RNDxRNDselfed	2	2	K1994_4614	22.46
RNDxRNDselfed	2	2	G13687_913	23.08
RNDxRNDselfed	2	2	G1313_929	23.21
RNDxRNDselfed	2	2	K1994_624	23.47
RNDxRNDselfed	2	2	G10861_1073	23.76
RNDxRNDselfed	2	2	G20537_210	23.8
RNDxRNDselfed	2	2	G73164_736	25.18
RNDxRNDselfed	2	2	G36001_131	27.21
RNDxRNDselfed	2	2	G3874_302	27.39
RNDxRNDselfed	2	2	G48116_479	28.46
RNDxRNDselfed	2	2	G32747_728	29.95
RNDxRNDselfed	2	2	K1079_580	31.25
RNDxRNDselfed	2	2	K11881_130	32.1
RNDxRNDselfed	2	2	K850_974	32.1
RNDxRNDselfed	2	2	K957_281	32.1
RNDxRNDselfed	2	2	K1768_820	32.1
RNDxRNDselfed	2	2	K4648_781	32.24
RNDxRNDselfed	2	2	K850_402	32.24
RNDxRNDselfed	2	2	M6113_1208	32.24
RNDxRNDselfed	2	2	K5105_473	32.42
RNDxRNDselfed	2	2	M4251_530	32.42
RNDxRNDselfed	2	2	K1798_1882	32.42
RNDxRNDselfed	2	2	K1798_1091	32.42
RNDxRNDselfed	2	2	G87465_141	32.42
RNDxRNDselfed	2	2	G8042_855	32.42
RNDxRNDselfed	2	2	M4605_875	32.42
RNDxRNDselfed	2	2	K11167_358	32.42
RNDxRNDselfed	2	2	K1714_1095	32.42
RNDxRNDselfed	2	2	G14370_1092	32.42
RNDxRNDselfed	2	2	K10786_400	32.42
RNDxRNDselfed	2	2	K2652_310	32.42
RNDxRNDselfed	2	2	G62731_338	32.42
RNDxRNDselfed	2	2	K1199_1205	32.42
RNDxRNDselfed	2	2	M7302_410	32.42
RNDxRNDselfed	2	2	G43551_214	33.09
RNDxRNDselfed	2	2	G57223_278	33.49
RNDxRNDselfed	2	2	K10851_476	33.72
RNDxRNDselfed	2	2	G3389_1036	33.92
RNDxRNDselfed	2	2	K10786_227	33.94
RNDxRNDselfed	2	2	K7143_276	34.89
RNDxRNDselfed	2	2	M729_1828	34.89
RNDxRNDselfed	2	2	G6146_1652	34.91
RNDxRNDselfed	2	2	K7808_292	35.33
RNDxRNDselfed	2	2	K229_1757	35.36
RNDxRNDselfed	2	2	K1853_1001	35.36
RNDxRNDselfed	2	2	M20472_335	35.36
RNDxRNDselfed	2	2	K19702_819	35.36
RNDxRNDselfed	2	2	M307_3555	35.36
RNDxRNDselfed	2	2	K22008_180	35.36
RNDxRNDselfed	2	2	K1867_4244	35.5
RNDxRNDselfed	2	2	K1867_3673	35.5
RNDxRNDselfed	2	2	M32818_431	35.5
RNDxRNDselfed	2	2	K1867_4691	35.5
RNDxRNDselfed	2	2	K1867_3261	35.5
RNDxRNDselfed	2	2	G82305_3399	35.5
RNDxRNDselfed	2	2	K1867_3118	35.5
RNDxRNDselfed	2	2	G64283_395	35.5
RNDxRNDselfed	2	2	M11775_1033	35.5
RNDxRNDselfed	2	2	G35541_415	36.17
RNDxRNDselfed	2	2	M16925_422	36.4
RNDxRNDselfed	2	2	K19320_285	36.56
RNDxRNDselfed	2	2	K11796_246	36.73
RNDxRNDselfed	2	2	K830_617	36.89
RNDxRNDselfed	2	2	G2752_2199	37.44
RNDxRNDselfed	2	2	K830_797	37.65
RNDxRNDselfed	2	2	G24706_833	37.95
RNDxRNDselfed	2	2	G24706_1164	38.08
RNDxRNDselfed	2	2	G2941_1935	38.65
RNDxRNDselfed	2	2	K1867_3382	38.95
RNDxRNDselfed	2	2	M1603_1998	39.08
RNDxRNDselfed	2	2	K6377_601	39.08
RNDxRNDselfed	2	2	M23094_130	39.08
RNDxRNDselfed	2	2	K6864_989	39.08
RNDxRNDselfed	2	2	M21816_226	39.08
RNDxRNDselfed	2	2	G16769_403	39.08
RNDxRNDselfed	2	2	M1502_1313	39.08
RNDxRNDselfed	2	2	G21791_330	39.08
RNDxRNDselfed	2	2	K836_902	39.08
RNDxRNDselfed	2	2	K20000_116	39.08
RNDxRNDselfed	2	2	M16748_1458	39.08
RNDxRNDselfed	2	2	G52947_502	39.08
RNDxRNDselfed	2	2	K3523_737	39.08
RNDxRNDselfed	2	2	K2871_768	39.08
RNDxRNDselfed	2	2	K836_2340	39.08
RNDxRNDselfed	2	2	M10107_358	39.16
RNDxRNDselfed	2	2	G12693_863	39.34
RNDxRNDselfed	2	2	G11147_1011	39.83
RNDxRNDselfed	2	2	G6062_1330	40.42
RNDxRNDselfed	2	2	G1577_2614	41.35
RNDxRNDselfed	2	2	G76832_1049	41.71
RNDxRNDselfed	2	2	K2044_1293	41.98
RNDxRNDselfed	2	2	G16179_612	42.33
RNDxRNDselfed	2	2	G62546_223	42.74
RNDxRNDselfed	2	2	K1627_805	43.32
RNDxRNDselfed	2	2	M6758_316	43.4
RNDxRNDselfed	2	2	K2429_1801	43.4
RNDxRNDselfed	2	2	M13612_277	43.73
RNDxRNDselfed	2	2	K10809_180	44.13
RNDxRNDselfed	2	2	K123_2033	44.13
RNDxRNDselfed	2	2	M8434_1183	44.13
RNDxRNDselfed	2	2	M31181_209	44.13
RNDxRNDselfed	2	2	M5149_1161	44.13
RNDxRNDselfed	2	2	G41380_322	44.13
RNDxRNDselfed	2	2	G7939_770	44.13
RNDxRNDselfed	2	2	K123_3183	44.13
RNDxRNDselfed	2	2	M22198_1145	44.13
RNDxRNDselfed	2	2	K20386_1361	44.15
RNDxRNDselfed	2	2	K6674_489	44.25
RNDxRNDselfed	2	2	G24154_690	44.41
RNDxRNDselfed	2	2	M7316_1158	44.41
RNDxRNDselfed	2	2	K9188_505	44.45
RNDxRNDselfed	2	2	K2657_1479	44.48
RNDxRNDselfed	2	2	K249_840	44.68
RNDxRNDselfed	2	2	K10134_521	44.7
RNDxRNDselfed	2	2	K1930_1542	44.7
RNDxRNDselfed	2	2	K3725_739	44.7
RNDxRNDselfed	2	2	K249_882	44.7
RNDxRNDselfed	2	2	M18642_128	44.93
RNDxRNDselfed	2	2	K18363_145	45.33
RNDxRNDselfed	2	2	M4774_86	45.33
RNDxRNDselfed	2	2	M379_1165	45.33
RNDxRNDselfed	2	2	K2319_1020	45.33
RNDxRNDselfed	2	2	M4441_1079	45.33
RNDxRNDselfed	2	2	K17058_105	45.33
RNDxRNDselfed	2	2	K15108_106	45.34
RNDxRNDselfed	2	2	K1247_639	45.34
RNDxRNDselfed	2	2	K18463_426	45.36
RNDxRNDselfed	2	2	G3924_1689	45.43
RNDxRNDselfed	2	2	K2657_1077	45.56
RNDxRNDselfed	2	2	G14534_218	46.71
RNDxRNDselfed	2	2	G70776_1382	55.41
RNDxRNDselfed	2	2	G56_3631	63.19
RNDxRNDselfed	2	2	G93611_443	63.74
RNDxRNDselfed	2	2	M19281_1270	63.92
RNDxRNDselfed	2	2	M29373_1117	63.92
RNDxRNDselfed	2	2	G56_441	63.92
RNDxRNDselfed	2	2	K1385_825	64.32
RNDxRNDselfed	2	2	G54837_262	64.71
RNDxRNDselfed	2	2	K4792_881	65.8
RNDxRNDselfed	2	2	K10521_228	70.65
RNDxRNDselfed	2	2	K5264_1166	70.66
RNDxRNDselfed	2	2	K1519_1329	71.09
RNDxRNDselfed	2	2	G1894_1777	71.84
RNDxRNDselfed	2	2	K5925_363	71.97
RNDxRNDselfed	2	2	K2463_1772	72.09
RNDxRNDselfed	2	2	G1537_49	72.36
RNDxRNDselfed	2	2	M14642_527	72.61
RNDxRNDselfed	2	2	K1574_890	72.62
RNDxRNDselfed	2	2	M19658_774	72.92
RNDxRNDselfed	2	2	K1069_523	72.98
RNDxRNDselfed	2	2	K4479_626	72.98
RNDxRNDselfed	2	2	K1069_312	72.98
RNDxRNDselfed	2	2	M15504_150	72.98
RNDxRNDselfed	2	2	M6464_1101	72.98
RNDxRNDselfed	2	2	G34818_339	73.07
RNDxRNDselfed	2	2	K9837_234	73.07
RNDxRNDselfed	2	2	G34510_2041	73.07
RNDxRNDselfed	2	2	M9606_1162	73.07
RNDxRNDselfed	2	2	K3565_996	73.07
RNDxRNDselfed	2	2	M30486_553	73.07
RNDxRNDselfed	2	2	K4869_546	73.07
RNDxRNDselfed	2	2	K17087_266	73.07
RNDxRNDselfed	2	2	K20224_596	73.07
RNDxRNDselfed	2	2	M10724_511	73.14
RNDxRNDselfed	2	2	M165_1787	73.14
RNDxRNDselfed	2	2	K829_2570	73.14
RNDxRNDselfed	2	2	M5858_1264	73.19
RNDxRNDselfed	2	2	K5526_260	73.25
RNDxRNDselfed	2	2	G15382_1031	73.53
RNDxRNDselfed	2	2	K3024_1098	73.75
RNDxRNDselfed	2	2	G30225_809	74.1
RNDxRNDselfed	2	2	G17297_821	74.56
RNDxRNDselfed	2	2	K1973_1674	74.78
RNDxRNDselfed	2	2	G47870_269	75.18
RNDxRNDselfed	2	2	K14509_85	75.23
RNDxRNDselfed	2	2	K1033_661	75.23
RNDxRNDselfed	2	2	K464_762	75.23
RNDxRNDselfed	2	2	K4253_736	75.27
RNDxRNDselfed	2	2	M10119_968	75.33
RNDxRNDselfed	2	2	K3641_1002	75.39
RNDxRNDselfed	2	2	M2565_1274	75.39
RNDxRNDselfed	2	2	K5788_957	75.39
RNDxRNDselfed	2	2	K2712_400	75.39
RNDxRNDselfed	2	2	K11651_65	75.53
RNDxRNDselfed	2	2	K1540_1727	75.74
RNDxRNDselfed	2	2	G14015_900	75.77
RNDxRNDselfed	2	2	K1973_505	75.84
RNDxRNDselfed	2	2	M27167_1232	76.45
RNDxRNDselfed	2	2	K3278_1037	76.59
RNDxRNDselfed	2	2	M28466_175	77.06
RNDxRNDselfed	2	2	K2913_959	79.6
RNDxRNDselfed	2	2	M27878_183	79.6
RNDxRNDselfed	2	2	G56283_88	79.75
RNDxRNDselfed	2	2	K8135_1099	79.82
RNDxRNDselfed	2	2	K12218_1484	86.34
RNDxRNDselfed	2	2	G473_2253	86.54
RNDxRNDselfed	2	2	G15657_1053	86.82
RNDxRNDselfed	2	2	K12218_996	86.88
RNDxRNDselfed	2	2	K11135_770	87.71
RNDxRNDselfed	2	2	G3755_273	87.98
RNDxRNDselfed	2	2	K145_3867	88
RNDxRNDselfed	2	2	G756_2003	88.88
RNDxRNDselfed	2	2	G62457_3713	89.84
RNDxRNDselfed	2	2	G5715_449	90.28
RNDxRNDselfed	2	2	K1101_1051	90.86
RNDxRNDselfed	2	2	K19950_193	92.39
RNDxRNDselfed	2	2	K106_1283	93.43
RNDxRNDselfed	2	2	G20054_991	94.55
RNDxRNDselfed	2	2	G63758_327	95.67
RNDxRNDselfed	2	2	G14844_370	95.69
RNDxRNDselfed	2	2	K21956_779	97.02
RNDxRNDselfed	2	2	G49777_2342	97.38
RNDxRNDselfed	2	2	G24614_293	97.39
RNDxRNDselfed	2	2	G47166_411	97.42
RNDxRNDselfed	2	2	G10680_118	97.61
RNDxRNDselfed	2	2	K197_6063	97.77
RNDxRNDselfed	2	2	G29976_237	98.1
RNDxRNDselfed	2	2	G19160_1109	98.31
RNDxRNDselfed	2	2	G71275_2266	98.47
RNDxRNDselfed	2	2	K197_2175	98.73
RNDxRNDselfed	2	3	K1720_1054	0
RNDxRNDselfed	2	3	G11772_1246	5.19
RNDxRNDselfed	2	3	K1162_146	5.32
RNDxRNDselfed	2	3	G67279_384	5.87
RNDxRNDselfed	2	3	K2500_1141	9.98
RNDxRNDselfed	2	3	G4281_1507	13.64
RNDxRNDselfed	2	3	G13137_129	15.25
RNDxRNDselfed	2	3	K11054_765	15.59
RNDxRNDselfed	2	3	G46951_116	15.65
RNDxRNDselfed	2	3	K2168_561	16.07
RNDxRNDselfed	2	3	G17570_164	17.15
RNDxRNDselfed	2	3	K1875_1604	17.6
RNDxRNDselfed	2	3	K12391_1347	17.84
RNDxRNDselfed	2	3	K1044_2372	17.84
RNDxRNDselfed	2	3	K10220_364	18.1
RNDxRNDselfed	2	3	G61021_421	18.2
RNDxRNDselfed	2	3	G83540_107	18.29
RNDxRNDselfed	2	3	G26325_2582	18.53
RNDxRNDselfed	2	3	G47648_374	18.83
RNDxRNDselfed	2	3	G21077_1220	19
RNDxRNDselfed	2	3	K11783_339	19.22
RNDxRNDselfed	2	3	G71985_1143	19.43
RNDxRNDselfed	2	3	K21889_2704	20.19
RNDxRNDselfed	2	3	K21889_1147	20.65
RNDxRNDselfed	2	3	G36119_6449	20.78
RNDxRNDselfed	2	3	G36119_7751	20.82
RNDxRNDselfed	2	3	G67313_96	20.83
RNDxRNDselfed	2	3	G1189_636	20.94
RNDxRNDselfed	2	3	G5696_1279	20.95
RNDxRNDselfed	2	3	G10233_912	21.11
RNDxRNDselfed	2	3	K12426_297	21.26
RNDxRNDselfed	2	3	G10914_122	21.35
RNDxRNDselfed	2	3	G36051_195	21.4
RNDxRNDselfed	2	3	G56_5235	21.69
RNDxRNDselfed	2	3	G6518_7375	21.92
RNDxRNDselfed	2	3	G6518_7334	22.22
RNDxRNDselfed	2	3	G2538_184	22.49
RNDxRNDselfed	2	3	G10077_7477	22.61
RNDxRNDselfed	2	3	G45295_484	22.84
RNDxRNDselfed	2	3	G56102_427	23.38
RNDxRNDselfed	2	3	D47733_901	23.99
RNDxRNDselfed	2	3	G53166_2090	24.2
RNDxRNDselfed	2	3	G12041_176	25
RNDxRNDselfed	2	3	G12041_318	25.47
RNDxRNDselfed	2	3	G33735_699	25.49
RNDxRNDselfed	2	3	G24884_271	26.65
RNDxRNDselfed	2	3	K17028_124	26.99
RNDxRNDselfed	2	3	K108_748	27.05
RNDxRNDselfed	2	3	G74558_120	27.18
RNDxRNDselfed	2	3	G24325_248	27.39
RNDxRNDselfed	2	3	G15842_430	27.82
RNDxRNDselfed	2	3	K1540_1060	28.3
RNDxRNDselfed	2	3	G5822_661	28.9
RNDxRNDselfed	2	3	G57727_178	31.06
RNDxRNDselfed	2	3	G85043_235	33.15
RNDxRNDselfed	2	3	D26733_680	33.95
RNDxRNDselfed	2	3	G21945_1121	34.27
RNDxRNDselfed	2	3	G26578_237	34.71
RNDxRNDselfed	2	3	G5841_3701	35.08
RNDxRNDselfed	2	3	K10792_10879	36.31
RNDxRNDselfed	2	3	G473_9618	36.49
RNDxRNDselfed	2	3	G473_3328	36.74
RNDxRNDselfed	2	3	G14414_776	38.3
RNDxRNDselfed	2	3	D10526_151	38.69
RNDxRNDselfed	2	3	G35060_566	40.17
RNDxRNDselfed	2	3	D21605_512	40.23
RNDxRNDselfed	2	3	G42849_146	40.38
RNDxRNDselfed	2	3	K16661_129	41.08
RNDxRNDselfed	2	3	G22768_1471	42.09
RNDxRNDselfed	2	3	K12481_722	42.96
RNDxRNDselfed	2	3	G92884_1039	43.07
RNDxRNDselfed	2	3	G23266_912	43.29
RNDxRNDselfed	2	3	K13988_1028	43.5
RNDxRNDselfed	2	3	G65803_297	44.41
RNDxRNDselfed	2	3	G11297_931	44.62
RNDxRNDselfed	2	3	D33244_3642	46.87
RNDxRNDselfed	2	3	K18835_110	47.23
RNDxRNDselfed	2	3	G68791_1652	47.43
RNDxRNDselfed	2	3	K14720_826	47.67
RNDxRNDselfed	2	3	K197_5065	49.01
RNDxRNDselfed	2	3	K197_3706	49.44
RNDxRNDselfed	2	3	G49777_8083	50.06
RNDxRNDselfed	2	3	G19591_338	50.53
RNDxRNDselfed	2	3	G12392_212	50.98
RNDxRNDselfed	2	3	G71854_623	53.89
RNDxRNDselfed	2	3	K12478_1400	54.18
RNDxRNDselfed	2	3	K12166_130	54.21
RNDxRNDselfed	2	3	G2525_1251	54.42
RNDxRNDselfed	2	3	K18540_408	56.24
RNDxRNDselfed	2	3	K1450_2033	57.07
RNDxRNDselfed	2	3	G19160_552	59.38
RNDxRNDselfed	2	3	G20017_3436	61.23
RNDxRNDselfed	2	3	K1298_919	62.87
RNDxRNDselfed	2	3	G54324_2806	63.37
RNDxRNDselfed	2	3	G52847_102	63.9
RNDxRNDselfed	2	3	K14896_700	64.22
RNDxRNDselfed	2	3	G53583_186	64.23
RNDxRNDselfed	2	3	G55904_253	64.52
RNDxRNDselfed	2	3	K1964_1121	64.81
RNDxRNDselfed	2	4	G45291_190	0
RNDxRNDselfed	2	4	K11996_405	0.89
RNDxRNDselfed	2	4	G3123_1446	1.55
RNDxRNDselfed	2	4	G12827_2013	1.9
RNDxRNDselfed	2	4	G29147_1273	2.53
RNDxRNDselfed	2	4	G70531_157	5.46
RNDxRNDselfed	2	4	G13289_1320	5.96
RNDxRNDselfed	2	4	K18332_963	7.17
RNDxRNDselfed	2	4	G92912_180	7.38
RNDxRNDselfed	2	4	G5892_336	8.71
RNDxRNDselfed	2	4	G15222_993	8.8
RNDxRNDselfed	2	4	K12456_117	10.21
RNDxRNDselfed	2	4	K10792_10252	11.47
RNDxRNDselfed	2	4	G473_4040	11.73
RNDxRNDselfed	2	4	G76409_820	12.87
RNDxRNDselfed	2	4	K145_1611	13.39
RNDxRNDselfed	2	4	G62457_2251	13.99
RNDxRNDselfed	2	4	K17880_1155	14.53
RNDxRNDselfed	2	4	K1972_317	15.51
RNDxRNDselfed	2	4	K1972_596	15.6
RNDxRNDselfed	2	4	G29623_1385	16.23
RNDxRNDselfed	2	4	G8698_1223	16.52
RNDxRNDselfed	2	4	K1815_1853	16.81
RNDxRNDselfed	2	4	K2002_792	17.26
RNDxRNDselfed	2	4	G23266_2307	17.44
RNDxRNDselfed	2	4	K10784_177	17.45
RNDxRNDselfed	2	4	K106_2363	17.61
RNDxRNDselfed	2	4	G23266_975	17.76
RNDxRNDselfed	2	4	K10686_431	17.98
RNDxRNDselfed	2	4	K1325_696	19.17
RNDxRNDselfed	2	4	G73779_1956	19.85
RNDxRNDselfed	2	4	K2025_510	19.98
RNDxRNDselfed	2	4	G73023_1268	21.71
RNDxRNDselfed	2	4	G18581_1067	22.68
RNDxRNDselfed	2	4	K16135_233	23.67
RNDxRNDselfed	2	4	K1666_1356	24.38
RNDxRNDselfed	2	4	K10076_1444	25.41
RNDxRNDselfed	2	4	G6193_1353	27.76
RNDxRNDselfed	2	4	G8296_1101	30.23
RNDxRNDselfed	2	4	K1308_1333	30.75
RNDxRNDselfed	2	4	G32795_162	31.64
RNDxRNDselfed	2	4	K1128_895	31.68
RNDxRNDselfed	2	4	G82232_432	34.45
RNDxRNDselfed	3	1	G12697_850	0
RNDxRNDselfed	3	1	G82915_1105	0.42
RNDxRNDselfed	3	1	G2817_154	0.94
RNDxRNDselfed	3	1	G57951_188	0.97
RNDxRNDselfed	3	1	G39649_597	1.42
RNDxRNDselfed	3	1	G49_1868	1.72
RNDxRNDselfed	3	1	G24079_1303	2.82
RNDxRNDselfed	3	1	G8391_367	3.26
RNDxRNDselfed	3	1	D15439_678	3.77
RNDxRNDselfed	3	1	G53216_485	5.16
RNDxRNDselfed	3	1	G18490_103	6.45
RNDxRNDselfed	3	1	K2108_884	7.05
RNDxRNDselfed	3	1	K3322_1015	17.66
RNDxRNDselfed	3	1	G38838_1870	18.54
RNDxRNDselfed	3	1	K1297_1138	20.07
RNDxRNDselfed	3	1	G48421_460	21.78
RNDxRNDselfed	3	1	G11168_1384	21.88
RNDxRNDselfed	3	1	G11928_644	22.42
RNDxRNDselfed	3	1	K11184_371	22.57
RNDxRNDselfed	3	1	K1277_1015	22.71
RNDxRNDselfed	3	1	K13665_173	22.89
RNDxRNDselfed	3	1	K10801_169	22.91
RNDxRNDselfed	3	1	G2287_236	23.1
RNDxRNDselfed	3	1	K1683_413	23.39
RNDxRNDselfed	3	1	G23341_2958	23.78
RNDxRNDselfed	3	1	G15_2940	37.1
RNDxRNDselfed	3	1	G12267_397	40.93
RNDxRNDselfed	3	1	G57741_107	41.12
RNDxRNDselfed	3	1	G2762_1232	41.21
RNDxRNDselfed	3	1	G35306_158	42.72
RNDxRNDselfed	3	1	G54461_324	43.9
RNDxRNDselfed	3	1	G24237_2436	44.75
RNDxRNDselfed	3	1	G664_1957	46.31
RNDxRNDselfed	3	1	K3351_1036	46.67
RNDxRNDselfed	3	1	G16904_651	57.3
RNDxRNDselfed	3	1	G2224_2363	57.79
RNDxRNDselfed	3	1	G7211_786	58.09
RNDxRNDselfed	3	1	G12462_6409	59.12
RNDxRNDselfed	3	1	K1189_409	60.09
RNDxRNDselfed	3	1	K15649_224	60.59
RNDxRNDselfed	3	1	K15649_288	60.82
RNDxRNDselfed	3	1	G283_1910	61.18
RNDxRNDselfed	3	1	G14119_764	61.43
RNDxRNDselfed	3	1	G17111_203	62.29
RNDxRNDselfed	3	1	G7732_409	63.17
RNDxRNDselfed	3	1	G23755_3161	67.63
RNDxRNDselfed	3	2	G722_1605	0
RNDxRNDselfed	3	2	G77005_583	0.52
RNDxRNDselfed	3	2	G16137_133	0.58
RNDxRNDselfed	3	2	G49_324	0.86
RNDxRNDselfed	3	2	G49_5537	0.87
RNDxRNDselfed	3	2	G48287_290	1.18
RNDxRNDselfed	3	2	G54128_291	2.79
RNDxRNDselfed	3	2	G2168_693	2.94
RNDxRNDselfed	3	2	G49518_105	3.86
RNDxRNDselfed	3	2	D38748_187	4.06
RNDxRNDselfed	3	2	G3887_643	6.16
RNDxRNDselfed	3	2	G264_2320	6.7
RNDxRNDselfed	3	2	G4271_1369	6.9
RNDxRNDselfed	3	2	G39204_676	7.45
RNDxRNDselfed	3	2	G1592_1030	7.5
RNDxRNDselfed	3	2	G22894_1059	8.4
RNDxRNDselfed	3	2	G83932_160	10.16
RNDxRNDselfed	3	2	G48520_1623	11.49
RNDxRNDselfed	3	2	G3655_1304	17.11
RNDxRNDselfed	3	2	G12801_843	20.65
RNDxRNDselfed	3	2	G49314_1885	23.65
RNDxRNDselfed	3	2	G12973_830	27.71
RNDxRNDselfed	3	2	G78941_279	27.71
RNDxRNDselfed	3	2	K146_2511	42.5
RNDxRNDselfed	3	2	G50790_262	43.06
RNDxRNDselfed	3	2	G27110_110	43.38
RNDxRNDselfed	3	2	G4467_2018	43.47
RNDxRNDselfed	3	2	G83778_446	43.79
RNDxRNDselfed	3	2	G88855_111	44.24
RNDxRNDselfed	3	2	G22747_910	44.37
RNDxRNDselfed	3	2	G1702_309	44.69
RNDxRNDselfed	3	2	G84200_1633	44.73
RNDxRNDselfed	3	2	G1702_1985	44.91
RNDxRNDselfed	3	2	G11518_741	45
RNDxRNDselfed	3	2	G76432_227	45.28
RNDxRNDselfed	3	2	K20819_448	45.53
RNDxRNDselfed	3	2	G55594_210	45.7
RNDxRNDselfed	3	2	G367_4969	45.75
RNDxRNDselfed	3	2	G367_6432	45.86
RNDxRNDselfed	3	2	K27_2539	45.87
RNDxRNDselfed	3	2	K27_2868	45.88
RNDxRNDselfed	3	2	K1542_894	45.89
RNDxRNDselfed	3	2	G29395_1148	45.89
RNDxRNDselfed	3	2	G13059_2671	45.96
RNDxRNDselfed	3	2	G367_3656	46.1
RNDxRNDselfed	3	2	G57313_474	46.24
RNDxRNDselfed	3	2	G57707_1083	46.31
RNDxRNDselfed	3	2	G13929_1404	46.31
RNDxRNDselfed	3	2	G57313_99	46.35
RNDxRNDselfed	3	2	G19711_241	46.57
RNDxRNDselfed	3	2	G7637_1285	46.67
RNDxRNDselfed	3	2	G85176_387	47.01
RNDxRNDselfed	3	2	K1005_1329	47.4
RNDxRNDselfed	3	2	G55854_349	47.49
RNDxRNDselfed	3	2	K12129_476	47.54
RNDxRNDselfed	3	2	G4160_1386	48.02
RNDxRNDselfed	3	2	G25331_1275	48.78
RNDxRNDselfed	3	2	G2088_1362	48.8
RNDxRNDselfed	3	2	K1796_1511	49.03
RNDxRNDselfed	3	2	G17460_1084	53.35
RNDxRNDselfed	3	2	G54940_101	54.83
RNDxRNDselfed	3	2	G48401_178	57.19
RNDxRNDselfed	3	2	K2227_1364	58.49
RNDxRNDselfed	3	2	G21358_312	64.77
RNDxRNDselfed	3	2	G72173_3269	68.02
RNDxRNDselfed	3	2	G2346_2304	70.94
RNDxRNDselfed	3	2	G11359_296	73.76
RNDxRNDselfed	3	2	G35976_2716	75.36
RNDxRNDselfed	3	2	G18669_1100	75.38
RNDxRNDselfed	3	2	G84376_286	76.18
RNDxRNDselfed	3	2	G6077_815	76.93
RNDxRNDselfed	3	2	G58292_666	91.24
RNDxRNDselfed	3	3	D42400_111	0
RNDxRNDselfed	3	3	G12319_1286	0.48
RNDxRNDselfed	3	3	K1945_1250	0.49
RNDxRNDselfed	3	3	D13485_715	0.53
RNDxRNDselfed	3	3	K14692_209	0.79
RNDxRNDselfed	3	3	G22120_246	1.21
RNDxRNDselfed	3	3	K10479_1596	12.08
RNDxRNDselfed	3	3	G54028_1087	13.83
RNDxRNDselfed	3	3	G30564_197	14.09
RNDxRNDselfed	3	3	G50466_1140	19.35
RNDxRNDselfed	3	3	G23341_337	22.43
RNDxRNDselfed	3	3	K11359_131	24.54
RNDxRNDselfed	3	3	G51371_1410	25.47
RNDxRNDselfed	3	3	G118_4423	25.96
RNDxRNDselfed	3	3	G11817_780	26.62
RNDxRNDselfed	3	3	G1796_151	27.13
RNDxRNDselfed	3	3	G15_1595	40.59
RNDxRNDselfed	3	3	G15_4099	41.12
RNDxRNDselfed	3	3	K16496_161	42.07
RNDxRNDselfed	3	3	G12051_2064	43.26
RNDxRNDselfed	3	3	G11471_1505	43.75
RNDxRNDselfed	3	3	K14963_1191	43.76
RNDxRNDselfed	3	3	G1911_2317	46.32
RNDxRNDselfed	3	3	G8530_295	46.67
RNDxRNDselfed	3	3	G24975_2233	46.82
RNDxRNDselfed	3	3	G24975_155	46.95
RNDxRNDselfed	3	3	G76379_227	46.96
RNDxRNDselfed	3	3	K2729_367	46.98
RNDxRNDselfed	3	3	K2093_553	47.08
RNDxRNDselfed	3	3	G21552_454	47.34
RNDxRNDselfed	3	3	K2823_1459	47.61
RNDxRNDselfed	3	3	G16886_263	48.87
RNDxRNDselfed	3	3	G19374_426	49.54
RNDxRNDselfed	3	3	K17536_80	50.08
RNDxRNDselfed	3	3	G19156_153	60.36
RNDxRNDselfed	3	3	K2753_808	60.87
RNDxRNDselfed	3	3	G1741_1324	61.03
RNDxRNDselfed	3	3	G14550_680	61.23
RNDxRNDselfed	3	3	G29702_1176	61.59
RNDxRNDselfed	3	3	K10177_590	61.84
RNDxRNDselfed	3	3	K1460_1005	61.92
RNDxRNDselfed	3	3	G54307_235	62.03
RNDxRNDselfed	3	3	G72948_442	62.4
RNDxRNDselfed	3	3	G4294_2290	62.63
RNDxRNDselfed	3	3	K3051_1505	65.04
RNDxRNDselfed	3	3	K2016_668	66.82
RNDxRNDselfed	3	3	K19387_788	67.64
RNDxRNDselfed	3	3	G68211_421	70.5
RNDxRNDselfed	3	3	K3007_1204	70.86
RNDxRNDselfed	3	3	G7516_905	73.63
RNDxRNDselfed	3	3	G27990_1791	74.45
RNDxRNDselfed	3	3	K1023_2378	74.83
RNDxRNDselfed	3	3	G52459_780	75.8
RNDxRNDselfed	3	3	K321_1011	77.58
RNDxRNDselfed	3	3	K321_681	77.93
RNDxRNDselfed	3	3	G708_1315	78.51
RNDxRNDselfed	3	3	K14212_1311	79.39
RNDxRNDselfed	3	3	G1652_1330	80.74
RNDxRNDselfed	3	3	G55844_414	81.49
RNDxRNDselfed	3	3	G12842_153	81.88
RNDxRNDselfed	3	3	G23625_4803	82.01
RNDxRNDselfed	3	3	G69467_1232	82.37
RNDxRNDselfed	3	3	G73001_280	82.68
RNDxRNDselfed	3	4	G58337_724	0
RNDxRNDselfed	3	4	K1187_589	0.43
RNDxRNDselfed	3	4	G25618_1484	0.91
RNDxRNDselfed	3	4	K15476_1293	2.08
RNDxRNDselfed	3	4	G7927_1321	8.61
RNDxRNDselfed	3	4	G23341_3372	21.45
RNDxRNDselfed	3	4	K339_354	22.18
RNDxRNDselfed	3	4	G7579_1031	23.76
RNDxRNDselfed	3	4	G95639_595	25.63
RNDxRNDselfed	3	4	K2536_1591	27.46
RNDxRNDselfed	3	4	G7620_565	29.23
RNDxRNDselfed	3	4	G22683_916	29.69
RNDxRNDselfed	3	4	G6393_359	29.69
RNDxRNDselfed	3	4	K17558_266	30.4
RNDxRNDselfed	3	4	G15888_457	32.4
RNDxRNDselfed	3	4	G50297_1014	32.62
RNDxRNDselfed	3	4	G14289_1614	32.67
RNDxRNDselfed	3	4	G24214_364	32.87
RNDxRNDselfed	3	4	G18311_1328	33.53
RNDxRNDselfed	3	4	K1965_1773	34.14
RNDxRNDselfed	3	4	K316_1335	34.69
RNDxRNDselfed	3	4	G50315_1098	35.04
RNDxRNDselfed	3	4	G16125_777	36.59
RNDxRNDselfed	3	4	G2323_1913	36.86
RNDxRNDselfed	3	4	G4648_490	37.23
RNDxRNDselfed	3	4	G687_1377	39.52
RNDxRNDselfed	3	4	G360_4247	39.92
RNDxRNDselfed	3	4	G687_2431	40
RNDxRNDselfed	3	4	G687_1642	40.7
RNDxRNDselfed	3	4	G8737_1272	41.3
RNDxRNDselfed	3	4	G59077_4062	42.64
RNDxRNDselfed	3	4	G21893_5303	51.11
RNDxRNDselfed	3	4	G4615_2047	53.87
RNDxRNDselfed	3	4	K146_3651	54.54
RNDxRNDselfed	3	4	K10594_411	55.81
RNDxRNDselfed	3	4	K16283_934	59.65
RNDxRNDselfed	3	4	K244_3670	60.82
RNDxRNDselfed	3	4	G4294_2335	61.57
RNDxRNDselfed	3	4	K181_102	63
RNDxRNDselfed	3	4	K2016_863	64.71
RNDxRNDselfed	3	4	K1023_316	72.41
RNDxRNDselfed	3	4	G708_1709	76.4
RNDxRNDselfed	3	4	G708_2649	76.41
RNDxRNDselfed	3	4	G708_1865	76.71
RNDxRNDselfed	3	4	K11616_232	78.1
RNDxRNDselfed	3	4	G33118_1548	78.63
RNDxRNDselfed	3	4	K1262_560	79.16
RNDxRNDselfed	3	4	K211_1543	79.18
RNDxRNDselfed	3	4	G8818_1487	79.19
RNDxRNDselfed	3	4	G12606_514	79.69
RNDxRNDselfed	4	1	K1030_142	0
RNDxRNDselfed	4	1	G72056_197	0.38
RNDxRNDselfed	4	1	G15277_1039	0.67
RNDxRNDselfed	4	1	G37739_1073	2.68
RNDxRNDselfed	4	1	K1593_616	6.99
RNDxRNDselfed	4	1	K16155_299	8.56
RNDxRNDselfed	4	1	G23467_1423	9.99
RNDxRNDselfed	4	1	G65281_1995	17.16
RNDxRNDselfed	4	1	G28075_441	17.94
RNDxRNDselfed	4	1	G55740_342	19.83
RNDxRNDselfed	4	1	G53366_947	20.79
RNDxRNDselfed	4	1	G19311_1036	24.91
RNDxRNDselfed	4	1	G34754_689	27.01
RNDxRNDselfed	4	1	G54539_152	27.41
RNDxRNDselfed	4	1	G12405_153	27.55
RNDxRNDselfed	4	1	G3553_1372	27.67
RNDxRNDselfed	4	1	G84750_415	27.68
RNDxRNDselfed	4	1	K19562_154	28.93
RNDxRNDselfed	4	1	G14060_814	30.85
RNDxRNDselfed	4	1	G33974_2857	31.61
RNDxRNDselfed	4	1	G60407_106	32.04
RNDxRNDselfed	4	1	G1531_233	32.16
RNDxRNDselfed	4	1	G16462_579	32.42
RNDxRNDselfed	4	1	K13720_1505	32.53
RNDxRNDselfed	4	1	G81396_516	32.54
RNDxRNDselfed	4	1	G35382_412	32.9
RNDxRNDselfed	4	1	G61576_284	33.08
RNDxRNDselfed	4	1	D30764_278	33.09
RNDxRNDselfed	4	1	K11344_170	33.1
RNDxRNDselfed	4	1	K16954_1153	33.27
RNDxRNDselfed	4	1	K17159_89	33.43
RNDxRNDselfed	4	1	K20424_122	33.67
RNDxRNDselfed	4	1	G38153_660	33.85
RNDxRNDselfed	4	1	G72079_114	34.05
RNDxRNDselfed	4	1	G71348_566	34.34
RNDxRNDselfed	4	1	G6641_1399	36.47
RNDxRNDselfed	4	1	G10534_1205	37.56
RNDxRNDselfed	4	1	G948_3649	38.11
RNDxRNDselfed	4	1	G30247_105	38.38
RNDxRNDselfed	4	1	K1984_847	40.05
RNDxRNDselfed	4	1	K13692_53	42.39
RNDxRNDselfed	4	1	D35201_438	43.03
RNDxRNDselfed	4	1	G3954_1168	43.04
RNDxRNDselfed	4	1	K1168_814	43.48
RNDxRNDselfed	4	1	G9750_1037	43.6
RNDxRNDselfed	4	1	G14333_115	43.89
RNDxRNDselfed	4	1	G27409_649	43.89
RNDxRNDselfed	4	1	K12749_1096	44.49
RNDxRNDselfed	4	1	G86518_430	45.67
RNDxRNDselfed	4	1	K1781_624	46.65
RNDxRNDselfed	4	1	G58990_576	47.03
RNDxRNDselfed	4	1	G3611_245	47.03
RNDxRNDselfed	4	1	K1781_398	47.05
RNDxRNDselfed	4	1	G35988_245	47.81
RNDxRNDselfed	4	1	K1586_474	49.76
RNDxRNDselfed	4	1	G48320_2301	50.22
RNDxRNDselfed	4	1	G48320_3361	50.22
RNDxRNDselfed	4	1	G48320_2398	50.26
RNDxRNDselfed	4	1	G48320_3979	50.49
RNDxRNDselfed	4	1	G48320_3483	50.96
RNDxRNDselfed	4	1	G1413_2120	51.73
RNDxRNDselfed	4	1	K17506_719	55.02
RNDxRNDselfed	4	1	G10177_450	55.14
RNDxRNDselfed	4	1	G28283_186	55.38
RNDxRNDselfed	4	1	K3406_1366	55.59
RNDxRNDselfed	4	1	K3406_1092	55.84
RNDxRNDselfed	4	1	G567_1658	55.94
RNDxRNDselfed	4	1	K191_1432	56.28
RNDxRNDselfed	4	1	K340_674	56.57
RNDxRNDselfed	4	1	G62748_541	57.04
RNDxRNDselfed	4	1	G53320_46	61.83
RNDxRNDselfed	4	1	G56269_156	63.91
RNDxRNDselfed	4	1	G68227_100	64.9
RNDxRNDselfed	4	1	G76387_638	67.44
RNDxRNDselfed	4	1	G40089_352	71.1
RNDxRNDselfed	4	1	G27077_81	72.92
RNDxRNDselfed	4	1	G10782_5653	75.75
RNDxRNDselfed	4	1	G10782_4791	76.81
RNDxRNDselfed	4	1	G2402_2133	81.99
RNDxRNDselfed	4	1	G16695_225	82.29
RNDxRNDselfed	4	1	G73085_1386	82.77
RNDxRNDselfed	4	1	G671_1859	84.32
RNDxRNDselfed	4	1	K12645_8729	84.86
RNDxRNDselfed	4	1	G41964_3187	85.41
RNDxRNDselfed	4	1	G13346_1230	86.56
RNDxRNDselfed	4	1	G18173_143	87.57
RNDxRNDselfed	4	1	G19573_535	89.44
RNDxRNDselfed	4	1	G86950_747	89.83
RNDxRNDselfed	4	1	G3107_205	90.11
RNDxRNDselfed	4	1	G21597_735	90.92
RNDxRNDselfed	4	1	G44935_316	91.91
RNDxRNDselfed	4	1	G31479_774	92.31
RNDxRNDselfed	4	1	G63231_1003	92.98
RNDxRNDselfed	4	1	G11463_1038	93.8
RNDxRNDselfed	4	1	G10044_691	94.17
RNDxRNDselfed	4	1	G60481_86	94.63
RNDxRNDselfed	4	1	G60594_804	97.67
RNDxRNDselfed	4	1	K11575_468	98.16
RNDxRNDselfed	4	1	G7883_2848	98.5
RNDxRNDselfed	4	1	K1366_1771	98.84
RNDxRNDselfed	4	1	G52340_154	99.79
RNDxRNDselfed	4	1	G4319_1719	100.29
RNDxRNDselfed	4	1	G12176_826	100.46
RNDxRNDselfed	4	1	G14588_501	100.53
RNDxRNDselfed	4	1	G7766_143	100.96
RNDxRNDselfed	4	1	G7943_227	101.7
RNDxRNDselfed	4	1	G6598_1037	102.41
RNDxRNDselfed	4	1	G62450_1386	102.57
RNDxRNDselfed	4	1	G4923_869	102.79
RNDxRNDselfed	4	1	G997_501	102.87
RNDxRNDselfed	4	1	G4969_1003	102.89
RNDxRNDselfed	4	1	G23918_1768	103
RNDxRNDselfed	4	1	G23918_2802	103.31
RNDxRNDselfed	4	1	G4923_1187	103.7
RNDxRNDselfed	4	1	K233_1622	104.66
RNDxRNDselfed	4	1	K2587_761	105.11
RNDxRNDselfed	4	1	G5976_491	105.43
RNDxRNDselfed	4	1	G62204_1334	105.63
RNDxRNDselfed	4	1	K3038_832	105.92
RNDxRNDselfed	4	1	K10701_495	106.15
RNDxRNDselfed	4	1	G8969_907	106.61
RNDxRNDselfed	4	1	G78207_211	106.86
RNDxRNDselfed	4	1	K3099_1122	107.35
RNDxRNDselfed	4	1	G19127_1994	107.47
RNDxRNDselfed	4	1	G49110_646	107.72
RNDxRNDselfed	4	1	K113_2551	108.36
RNDxRNDselfed	4	1	G63150_1549	108.67
RNDxRNDselfed	4	2	D22242_492	0
RNDxRNDselfed	4	2	G162_2251	0.41
RNDxRNDselfed	4	2	G19114_437	1.16
RNDxRNDselfed	4	2	G76021_1455	1.77
RNDxRNDselfed	4	2	G86979_559	3.37
RNDxRNDselfed	4	2	G71_6157	6.47
RNDxRNDselfed	4	2	G10782_4901	8.28
RNDxRNDselfed	4	2	G10782_4861	9.02
RNDxRNDselfed	4	2	G30356_1148	9.74
RNDxRNDselfed	4	2	D2581_86	10.45
RNDxRNDselfed	4	2	G93260_836	10.67
RNDxRNDselfed	4	2	G443_232	11.17
RNDxRNDselfed	4	2	D47294_615	11.63
RNDxRNDselfed	4	2	G4522_1267	12.17
RNDxRNDselfed	4	2	K13521_1097	12.92
RNDxRNDselfed	4	2	G62352_1937	14.4
RNDxRNDselfed	4	2	G48632_100	14.47
RNDxRNDselfed	4	2	K12333_355	15.27
RNDxRNDselfed	4	2	K3074_1230	15.56
RNDxRNDselfed	4	2	G17077_504	15.81
RNDxRNDselfed	4	2	G72706_2279	15.95
RNDxRNDselfed	4	2	D25948_1618	17.15
RNDxRNDselfed	4	2	G54706_168	18.67
RNDxRNDselfed	4	2	G58474_224	20.4
RNDxRNDselfed	4	2	G33397_245	20.78
RNDxRNDselfed	4	2	K2136_981	21
RNDxRNDselfed	4	2	G55363_1048	21.23
RNDxRNDselfed	4	2	G21264_1058	21.47
RNDxRNDselfed	4	2	K14230_918	21.53
RNDxRNDselfed	4	2	K17093_213	21.53
RNDxRNDselfed	4	2	K1731_897	21.55
RNDxRNDselfed	4	2	K231_830	21.78
RNDxRNDselfed	4	2	G69875_311	22.01
RNDxRNDselfed	4	2	K17319_244	22.13
RNDxRNDselfed	4	2	G21974_272	22.33
RNDxRNDselfed	4	2	K1391_382	22.59
RNDxRNDselfed	4	2	G14881_1509	23.23
RNDxRNDselfed	4	2	G19484_207	24.1
RNDxRNDselfed	4	2	G86878_640	24.11
RNDxRNDselfed	4	2	G76362_89	24.23
RNDxRNDselfed	4	2	K10814_163	24.42
RNDxRNDselfed	4	2	G70343_357	25.09
RNDxRNDselfed	4	2	G60481_1049	25.63
RNDxRNDselfed	4	2	D47306_1318	25.88
RNDxRNDselfed	4	2	K2380_789	27.45
RNDxRNDselfed	4	2	G7883_583	28.44
RNDxRNDselfed	4	2	G7883_1390	29.89
RNDxRNDselfed	4	2	K1366_266	30.68
RNDxRNDselfed	4	2	K21592_91	31.57
RNDxRNDselfed	4	2	G20305_1806	31.87
RNDxRNDselfed	4	2	K20367_451	32.3
RNDxRNDselfed	4	2	K19566_965	33.44
RNDxRNDselfed	4	2	G56762_186	34.02
RNDxRNDselfed	4	2	K14625_303	34.36
RNDxRNDselfed	4	2	K1484_1629	35.29
RNDxRNDselfed	4	2	K3239_657	36.83
RNDxRNDselfed	4	2	G23918_2339	36.83
RNDxRNDselfed	4	2	K15540_226	36.94
RNDxRNDselfed	4	2	K10206_1345	37.08
RNDxRNDselfed	4	2	G2975_1481	37.38
RNDxRNDselfed	4	2	G11233_528	37.62
RNDxRNDselfed	4	2	K1359_974	38
RNDxRNDselfed	4	2	K1583_1771	38.4
RNDxRNDselfed	4	2	G67729_1618	39.53
RNDxRNDselfed	4	2	G16914_1346	39.57
RNDxRNDselfed	4	2	K15227_927	39.94
RNDxRNDselfed	4	2	G41613_4841	40.62
RNDxRNDselfed	4	2	G41613_3361	40.65
RNDxRNDselfed	4	2	G27105_79	40.77
RNDxRNDselfed	4	2	K2339_1080	40.79
RNDxRNDselfed	4	2	K113_1853	40.98
RNDxRNDselfed	4	2	K19098_354	41.12
RNDxRNDselfed	4	2	K17412_540	41.37
RNDxRNDselfed	4	2	G5302_1109	41.68
RNDxRNDselfed	4	2	K11198_185	42.14
RNDxRNDselfed	4	2	G17898_996	43.44
RNDxRNDselfed	4	3	G18856_797	0
RNDxRNDselfed	4	3	K12921_297	0.46
RNDxRNDselfed	4	3	K1464_1736	0.76
RNDxRNDselfed	4	3	K11076_426	2.34
RNDxRNDselfed	4	3	K1415_433	3.16
RNDxRNDselfed	4	3	K2524_1176	8.98
RNDxRNDselfed	4	3	K20997_109	11.72
RNDxRNDselfed	4	3	K1194_1366	15.02
RNDxRNDselfed	4	3	G25523_3370	21.69
RNDxRNDselfed	4	3	K1132_970	23.64
RNDxRNDselfed	4	3	G83533_600	26.14
RNDxRNDselfed	4	3	K13774_127	28.06
RNDxRNDselfed	4	3	K2817_1103	28.39
RNDxRNDselfed	4	3	K1410_1559	28.49
RNDxRNDselfed	4	3	K16698_562	32.41
RNDxRNDselfed	4	3	K1363_469	33.48
RNDxRNDselfed	4	3	K3360_3693	34.02
RNDxRNDselfed	4	3	K10509_683	34.38
RNDxRNDselfed	4	3	K18239_1141	34.72
RNDxRNDselfed	4	4	K19323_131	0
RNDxRNDselfed	4	4	K2078_1083	2.16
RNDxRNDselfed	4	4	G14662_339	2.82
RNDxRNDselfed	4	4	K12645_9520	3.07
RNDxRNDselfed	4	4	K1400_379	3.34
RNDxRNDselfed	4	4	G1564_1360	3.57
RNDxRNDselfed	4	4	G18528_351	3.87
RNDxRNDselfed	4	4	K1909_1322	3.89
RNDxRNDselfed	4	4	G43615_547	5.9
RNDxRNDselfed	4	4	G23918_968	5.96
RNDxRNDselfed	4	4	G1259_1268	6.09
RNDxRNDselfed	4	4	K1658_942	6.16
RNDxRNDselfed	4	4	K10509_890	6.42
RNDxRNDselfed	4	4	G49713_289	6.9
RNDxRNDselfed	4	4	K10758_557	7.13
RNDxRNDselfed	4	4	G79961_2236	8.21
RNDxRNDselfed	4	4	G4247_1124	8.35
RNDxRNDselfed	4	4	G19031_608	8.45
RNDxRNDselfed	4	4	K1484_2094	8.48
RNDxRNDselfed	4	4	G60327_514	8.97
RNDxRNDselfed	4	4	G5861_1388	9.46
RNDxRNDselfed	4	4	G12926_110	9.8
RNDxRNDselfed	4	4	G12915_766	10.01
RNDxRNDselfed	4	4	G57946_313	10.17
RNDxRNDselfed	4	4	G19258_922	10.94
RNDxRNDselfed	4	4	G6010_1401	11.49
RNDxRNDselfed	4	4	G11213_1078	12.08
RNDxRNDselfed	4	4	G4753_674	12.43
RNDxRNDselfed	4	4	K19206_710	12.62
RNDxRNDselfed	4	4	G21865_1298	12.73
RNDxRNDselfed	4	4	G26127_1881	12.92
RNDxRNDselfed	4	4	G3054_2321	12.97
RNDxRNDselfed	4	4	G7883_2938	13.17
RNDxRNDselfed	4	4	G4753_1361	13.19
RNDxRNDselfed	4	4	G7883_2155	13.49
RNDxRNDselfed	4	4	G39124_272	13.93
RNDxRNDselfed	4	4	G57099_157	14.16
RNDxRNDselfed	4	4	G3466_2031	15.13
RNDxRNDselfed	4	4	G51706_1073	15.48
RNDxRNDselfed	4	4	G5574_264	15.61
RNDxRNDselfed	4	4	G21966_219	15.97
RNDxRNDselfed	4	4	G12859_174	16.16
RNDxRNDselfed	4	4	G15688_146	16.35
RNDxRNDselfed	4	4	G50039_315	16.39
RNDxRNDselfed	4	4	G61007_857	16.55
RNDxRNDselfed	4	4	G61007_406	16.68
RNDxRNDselfed	4	4	G5919_1094	17.2
RNDxRNDselfed	4	4	G59838_525	17.24
RNDxRNDselfed	4	4	G51681_1156	17.28
RNDxRNDselfed	4	4	G19562_220	17.5
RNDxRNDselfed	4	4	G7949_1103	17.84
RNDxRNDselfed	4	4	G5662_810	18.16
RNDxRNDselfed	4	4	G16632_1316	18.23
RNDxRNDselfed	4	4	G58971_2148	18.24
RNDxRNDselfed	4	4	G67678_243	18.28
RNDxRNDselfed	5	1	G93906_1040	0
RNDxRNDselfed	5	1	G5415_2400	7.49
RNDxRNDselfed	5	1	G22693_115	7.91
RNDxRNDselfed	5	1	G7906_187	8.47
RNDxRNDselfed	5	1	K15023_744	8.76
RNDxRNDselfed	5	1	G4751_1283	8.93
RNDxRNDselfed	5	1	G5415_1760	9.05
RNDxRNDselfed	5	1	G68363_226	9.2
RNDxRNDselfed	5	1	G13868_1398	9.48
RNDxRNDselfed	5	1	G3800_122	9.97
RNDxRNDselfed	5	1	G7214_1857	10.63
RNDxRNDselfed	5	1	G18821_36	11.3
RNDxRNDselfed	5	1	G2792_1018	15.69
RNDxRNDselfed	5	1	G15866_1229	22.02
RNDxRNDselfed	5	1	G59718_195	24.75
RNDxRNDselfed	5	1	K2196_957	24.93
RNDxRNDselfed	5	1	K1003_488	25.16
RNDxRNDselfed	5	1	K1825_1800	28.04
RNDxRNDselfed	5	1	G22540_173	29.98
RNDxRNDselfed	5	1	G37251_154	30.58
RNDxRNDselfed	5	1	G70631_480	30.76
RNDxRNDselfed	5	1	G20736_157	31.35
RNDxRNDselfed	5	1	G66750_836	31.78
RNDxRNDselfed	5	1	G23570_1714	32.16
RNDxRNDselfed	5	1	G26878_1009	32.4
RNDxRNDselfed	5	1	G49124_243	32.56
RNDxRNDselfed	5	1	G15715_1529	32.92
RNDxRNDselfed	5	1	G11309_1082	33.12
RNDxRNDselfed	5	1	G26755_1382	33.14
RNDxRNDselfed	5	1	G54659_1018	33.33
RNDxRNDselfed	5	1	G23203_1094	33.45
RNDxRNDselfed	5	1	G31415_698	33.5
RNDxRNDselfed	5	1	G66750_797	33.91
RNDxRNDselfed	5	1	G18537_3014	34.41
RNDxRNDselfed	5	1	G62478_1141	34.79
RNDxRNDselfed	5	1	G11759_276	35
RNDxRNDselfed	5	1	G14796_420	35.19
RNDxRNDselfed	5	1	G9486_1595	35.2
RNDxRNDselfed	5	1	G50419_261	35.39
RNDxRNDselfed	5	1	K21131_74	35.98
RNDxRNDselfed	5	1	G1195_1158	36.21
RNDxRNDselfed	5	1	G34832_514	36.33
RNDxRNDselfed	5	1	G11964_495	36.51
RNDxRNDselfed	5	1	G23038_105	36.84
RNDxRNDselfed	5	1	G74028_222	37.09
RNDxRNDselfed	5	1	K1963_691	37.23
RNDxRNDselfed	5	1	G37794_899	37.76
RNDxRNDselfed	5	1	G24987_996	37.93
RNDxRNDselfed	5	1	G15439_3162	37.94
RNDxRNDselfed	5	1	G30963_326	37.96
RNDxRNDselfed	5	1	K292_935	37.98
RNDxRNDselfed	5	1	G4710_1563	38.15
RNDxRNDselfed	5	1	G10026_265	38.51
RNDxRNDselfed	5	1	G14028_744	38.91
RNDxRNDselfed	5	1	G14704_833	39.11
RNDxRNDselfed	5	1	G33881_1350	39.14
RNDxRNDselfed	5	1	G15592_2053	39.49
RNDxRNDselfed	5	1	G15592_1122	39.76
RNDxRNDselfed	5	1	G15592_604	39.79
RNDxRNDselfed	5	1	G48249_340	40.45
RNDxRNDselfed	5	1	G79909_441	40.59
RNDxRNDselfed	5	1	G4965_1751	40.68
RNDxRNDselfed	5	1	G46510_397	41.26
RNDxRNDselfed	5	1	G85059_1041	41.6
RNDxRNDselfed	5	1	G12766_401	42.59
RNDxRNDselfed	5	1	G54155_241	42.6
RNDxRNDselfed	5	1	G6526_1090	43
RNDxRNDselfed	5	1	G13746_429	43.09
RNDxRNDselfed	5	1	K2746_452	43.31
RNDxRNDselfed	5	1	G61531_102	44.15
RNDxRNDselfed	5	1	G33437_891	44.43
RNDxRNDselfed	5	1	G60359_1361	44.69
RNDxRNDselfed	5	1	G3992_224	45.65
RNDxRNDselfed	5	1	G65468_1362	48.02
RNDxRNDselfed	5	1	K2112_793	48.12
RNDxRNDselfed	5	1	G19449_212	48.76
RNDxRNDselfed	5	1	G29362_1155	48.96
RNDxRNDselfed	5	1	G7279_60	48.99
RNDxRNDselfed	5	1	G48768_41	49.03
RNDxRNDselfed	5	1	G31709_1137	49.23
RNDxRNDselfed	5	1	G23858_1581	49.56
RNDxRNDselfed	5	1	G19751_1322	50.66
RNDxRNDselfed	5	1	G19751_1167	50.91
RNDxRNDselfed	5	1	G30239_623	51.36
RNDxRNDselfed	5	1	G18409_1959	51.37
RNDxRNDselfed	5	1	G35634_893	51.66
RNDxRNDselfed	5	1	G30239_970	51.69
RNDxRNDselfed	5	1	G35411_200	51.97
RNDxRNDselfed	5	1	K2909_720	52.98
RNDxRNDselfed	5	1	G94686_344	53
RNDxRNDselfed	5	1	G4047_407	53.36
RNDxRNDselfed	5	1	G75574_439	53.75
RNDxRNDselfed	5	1	K2126_1037	53.77
RNDxRNDselfed	5	1	G11884_439	54.83
RNDxRNDselfed	5	1	K11428_459	55.5
RNDxRNDselfed	5	1	G18778_287	57.19
RNDxRNDselfed	5	1	G3579_1008	62.64
RNDxRNDselfed	5	1	K12012_231	62.92
RNDxRNDselfed	5	1	K1743_1874	64.25
RNDxRNDselfed	5	1	K16240_257	64.6
RNDxRNDselfed	5	1	K1692_812	64.62
RNDxRNDselfed	5	1	K117_2951	64.81
RNDxRNDselfed	5	1	G5432_1300	64.86
RNDxRNDselfed	5	1	K2892_1561	65.02
RNDxRNDselfed	5	1	G74376_304	65.3
RNDxRNDselfed	5	1	K1743_2017	65.58
RNDxRNDselfed	5	1	G52821_153	65.92
RNDxRNDselfed	5	1	G53102_111	66.33
RNDxRNDselfed	5	1	K17033_294	67.9
RNDxRNDselfed	5	1	D33714_908	71.79
RNDxRNDselfed	5	1	K1521_1672	72.67
RNDxRNDselfed	5	1	K1902_1882	73.71
RNDxRNDselfed	5	1	K20574_227	74.12
RNDxRNDselfed	5	1	K21236_668	74.52
RNDxRNDselfed	5	1	G11595_212	78.45
RNDxRNDselfed	5	1	G73387_573	79.92
RNDxRNDselfed	5	1	G81331_396	81.87
RNDxRNDselfed	5	1	G49222_240	82.6
RNDxRNDselfed	5	1	G84862_691	84.22
RNDxRNDselfed	5	1	G44160_251	88.26
RNDxRNDselfed	5	1	G4918_1169	90.05
RNDxRNDselfed	5	1	G8512_783	93.94
RNDxRNDselfed	5	1	G2330_1605	93.95
RNDxRNDselfed	5	1	G13420_296	95.3
RNDxRNDselfed	5	1	G76520_879	96.88
RNDxRNDselfed	5	1	G2308_1478	98.14
RNDxRNDselfed	5	1	G17770_662	98.87
RNDxRNDselfed	5	1	G6770_985	99.65
RNDxRNDselfed	5	1	G4706_387	99.83
RNDxRNDselfed	5	1	G13788_1545	100.08
RNDxRNDselfed	5	1	G847_3327	100.27
RNDxRNDselfed	5	1	G37975_153	102.34
RNDxRNDselfed	5	1	G52523_571	102.65
RNDxRNDselfed	5	1	G5870_1046	105.57
RNDxRNDselfed	5	1	K20107_228	107.03
RNDxRNDselfed	5	1	K252_4566	107.07
RNDxRNDselfed	5	1	K2743_1374	107.57
RNDxRNDselfed	5	2	G7689_666	0
RNDxRNDselfed	5	2	K3000_1002	4
RNDxRNDselfed	5	2	K11955_486	7.1
RNDxRNDselfed	5	2	K2581_223	7.74
RNDxRNDselfed	5	2	G10822_83	8.01
RNDxRNDselfed	5	2	K2794_108	9.55
RNDxRNDselfed	5	2	K12340_238	10.53
RNDxRNDselfed	5	2	G1941_2326	10.77
RNDxRNDselfed	5	2	G12410_968	11.19
RNDxRNDselfed	5	2	K1124_922	11.51
RNDxRNDselfed	5	2	D19792_223	13.98
RNDxRNDselfed	5	2	G20503_1043	14.1
RNDxRNDselfed	5	2	G33921_434	14.7
RNDxRNDselfed	5	2	K11276_2715	18.43
RNDxRNDselfed	5	2	K1809_204	18.71
RNDxRNDselfed	5	2	G54979_203	19.1
RNDxRNDselfed	5	2	K19605_70	19.11
RNDxRNDselfed	5	2	G26755_2895	19.19
RNDxRNDselfed	5	2	G14627_137	20.28
RNDxRNDselfed	5	2	G63877_1102	20.48
RNDxRNDselfed	5	2	G66750_761	21.29
RNDxRNDselfed	5	2	G23843_1238	21.31
RNDxRNDselfed	5	2	G18537_2231	21.73
RNDxRNDselfed	5	2	G9486_1961	21.76
RNDxRNDselfed	5	2	G18537_1867	21.82
RNDxRNDselfed	5	2	K12212_304	21.94
RNDxRNDselfed	5	2	G34626_616	22.32
RNDxRNDselfed	5	2	G7421_255	32.14
RNDxRNDselfed	5	2	G4049_261	41.86
RNDxRNDselfed	5	2	K13765_962	43.91
RNDxRNDselfed	5	2	K290_2208	44.55
RNDxRNDselfed	5	2	G53102_66	47.75
RNDxRNDselfed	5	2	G3057_1120	49.51
RNDxRNDselfed	5	2	G3057_1273	49.74
RNDxRNDselfed	5	2	K12337_303	50.15
RNDxRNDselfed	5	2	G54304_109	51.93
RNDxRNDselfed	5	2	G1879_633	55.24
RNDxRNDselfed	5	2	K21236_931	56.05
RNDxRNDselfed	5	2	K19499_432	60.69
RNDxRNDselfed	5	2	K12908_725	62.09
RNDxRNDselfed	5	2	G86632_243	62.75
RNDxRNDselfed	5	2	G28762_183	63.38
RNDxRNDselfed	5	2	K19688_120	65.04
RNDxRNDselfed	5	2	G31184_1069	70.64
RNDxRNDselfed	5	2	D33151_347	72.6
RNDxRNDselfed	5	2	G3444_823	73.03
RNDxRNDselfed	5	2	K2368_1093	73.26
RNDxRNDselfed	5	2	G3137_832	75.95
RNDxRNDselfed	5	2	G7693_346	78.19
RNDxRNDselfed	5	2	K12922_1036	78.22
RNDxRNDselfed	5	2	K14362_157	78.53
RNDxRNDselfed	5	2	G4465_3109	78.87
RNDxRNDselfed	5	2	K13195_342	80.04
RNDxRNDselfed	5	2	K305_431	80.68
RNDxRNDselfed	5	2	G847_919	81.19
RNDxRNDselfed	5	2	G847_1234	81.26
RNDxRNDselfed	5	2	K1823_882	81.27
RNDxRNDselfed	5	2	G5184_1071	82.91
RNDxRNDselfed	5	2	G20741_54	83.35
RNDxRNDselfed	5	2	G88918_468	84.59
RNDxRNDselfed	5	2	G15218_393	85.71
RNDxRNDselfed	5	2	K1905_536	86.88
RNDxRNDselfed	5	2	K1905_1416	87.31
RNDxRNDselfed	5	2	K18062_831	90.31
RNDxRNDselfed	5	2	K18062_547	91.45
RNDxRNDselfed	5	3	G82946_149	0
RNDxRNDselfed	5	3	G20053_1414	8.13
RNDxRNDselfed	5	3	G96742_1132	9.69
RNDxRNDselfed	5	3	G405_1001	10.85
RNDxRNDselfed	5	3	G60329_338	11.43
RNDxRNDselfed	5	3	G22106_510	14.19
RNDxRNDselfed	5	3	G7866_133	14.22
RNDxRNDselfed	5	3	G19650_370	15.6
RNDxRNDselfed	5	3	G1195_897	32.84
RNDxRNDselfed	5	3	G45384_312	36.48
RNDxRNDselfed	5	3	G91013_621	39.06
RNDxRNDselfed	5	3	K17123_861	39.94
RNDxRNDselfed	5	3	K15467_343	40.11
RNDxRNDselfed	5	3	G5354_1100	40.32
RNDxRNDselfed	5	3	K20243_619	40.72
RNDxRNDselfed	5	3	K257_638	40.93
RNDxRNDselfed	5	3	G14260_813	42.16
RNDxRNDselfed	5	3	G1107_1650	42.33
RNDxRNDselfed	5	3	G17158_122	42.81
RNDxRNDselfed	5	3	G42057_505	43.33
RNDxRNDselfed	5	3	G476_2282	43.63
RNDxRNDselfed	5	3	G100803_965	44.68
RNDxRNDselfed	5	3	G18199_907	45.87
RNDxRNDselfed	5	3	G12095_740	46.44
RNDxRNDselfed	5	3	G14158_762	46.86
RNDxRNDselfed	5	3	G4412_1403	47.05
RNDxRNDselfed	5	3	G16205_517	50.07
RNDxRNDselfed	5	3	K290_1645	51.14
RNDxRNDselfed	5	3	K19169_69	51.7
RNDxRNDselfed	5	3	G19249_626	52.44
RNDxRNDselfed	5	3	K3111_815	54.05
RNDxRNDselfed	5	3	K14430_1088	56.49
RNDxRNDselfed	5	3	G14467_362	58.89
RNDxRNDselfed	5	3	K2613_889	59.63
RNDxRNDselfed	5	3	G17413_1791	60.63
RNDxRNDselfed	5	3	K277_3304	61.92
RNDxRNDselfed	5	3	G67241_308	67.89
RNDxRNDselfed	5	3	K2860_881	75.02
RNDxRNDselfed	5	3	G72267_316	75.22
RNDxRNDselfed	5	3	D6712_303	76.68
RNDxRNDselfed	5	3	K16181_514	77.28
RNDxRNDselfed	5	3	K15494_599	78.73
RNDxRNDselfed	5	3	K20844_977	80.39
RNDxRNDselfed	5	3	K18651_103	81.2
RNDxRNDselfed	5	3	K1654_2095	81.28
RNDxRNDselfed	5	3	K1060_445	81.81
RNDxRNDselfed	5	3	K11079_142	82.03
RNDxRNDselfed	5	3	K15728_1138	83.55
RNDxRNDselfed	5	3	G21626_184	83.79
RNDxRNDselfed	5	3	G57108_1696	84.11
RNDxRNDselfed	5	3	G36353_286	84.7
RNDxRNDselfed	5	3	K20945_738	85.15
RNDxRNDselfed	5	3	K2034_892	85.93
RNDxRNDselfed	5	3	K248_1934	87.69
RNDxRNDselfed	5	4	G5846_2633	0
RNDxRNDselfed	5	4	G13882_1185	0.86
RNDxRNDselfed	5	4	G6596_1036	1.25
RNDxRNDselfed	5	4	K298_2420	2.62
RNDxRNDselfed	5	4	K3400_646	2.65
RNDxRNDselfed	5	4	G5274_481	5.69
RNDxRNDselfed	5	4	G10520_681	14.92
RNDxRNDselfed	5	4	G20604_437	15.13
RNDxRNDselfed	5	4	G22084_3111	16.34
RNDxRNDselfed	5	4	G20435_1220	25.87
RNDxRNDselfed	5	4	G21070_1343	27.97
RNDxRNDselfed	5	4	K12771_4640	31.13
RNDxRNDselfed	5	4	K280_3228	33.42
RNDxRNDselfed	5	4	G26226_2535	46.92
RNDxRNDselfed	5	4	G62634_290	48.64
RNDxRNDselfed	5	4	K21136_49	48.97
RNDxRNDselfed	5	4	G17241_238	49.45
RNDxRNDselfed	5	4	K18334_163	50.31
RNDxRNDselfed	5	4	G10312_103	50.91
RNDxRNDselfed	5	4	K10535_354	51.39
RNDxRNDselfed	5	4	K1507_1017	51.46
RNDxRNDselfed	5	4	G56031_238	51.92
RNDxRNDselfed	5	4	G19273_1341	51.97
RNDxRNDselfed	5	4	K1769_481	52.1
RNDxRNDselfed	5	4	K10630_1019	52.33
RNDxRNDselfed	5	4	G21560_124	53.09
RNDxRNDselfed	5	4	K186_2544	53.12
RNDxRNDselfed	5	4	G476_2195	53.13
RNDxRNDselfed	5	4	G476_2348	53.14
RNDxRNDselfed	5	4	G476_3163	53.16
RNDxRNDselfed	5	4	G25586_1421	53.31
RNDxRNDselfed	5	4	K18977_749	53.67
RNDxRNDselfed	5	4	G17563_1134	62.42
RNDxRNDselfed	5	4	G11015_372	87.87
RNDxRNDselfed	5	4	G89409_1037	95.07
RNDxRNDselfed	5	4	K17176_419	96.7
RNDxRNDselfed	5	4	G58969_1257	97.95
RNDxRNDselfed	5	4	G847_1077	100.92
RNDxRNDselfed	5	4	G847_1290	101.14
RNDxRNDselfed	5	4	G41889_162	104.39
RNDxRNDselfed	5	4	K31_1575	115.35
RNDxRNDselfed	5	4	G30_6480	116.8
RNDxRNDselfed	5	4	G30_3333	116.89
RNDxRNDselfed	5	4	G30_5822	117.08
RNDxRNDselfed	5	4	G30_1915	117.35
RNDxRNDselfed	5	4	K252_1779	118.18
RNDxRNDselfed	6	1	G55162_351	0
RNDxRNDselfed	6	1	K1051_584	6.5
RNDxRNDselfed	6	1	K16839_172	7.05
RNDxRNDselfed	6	1	G3506_608	7.28
RNDxRNDselfed	6	1	G19240_1259	8.27
RNDxRNDselfed	6	1	D37547_674	8.31
RNDxRNDselfed	6	1	G4758_1260	8.92
RNDxRNDselfed	6	1	K3386_597	10.84
RNDxRNDselfed	6	1	G81060_150	12.79
RNDxRNDselfed	6	1	G6532_1508	13.73
RNDxRNDselfed	6	1	G26960_1790	14.19
RNDxRNDselfed	6	1	G26960_3356	14.39
RNDxRNDselfed	6	1	G714_1334	14.41
RNDxRNDselfed	6	1	G4489_2500	14.67
RNDxRNDselfed	6	1	G76154_240	14.97
RNDxRNDselfed	6	1	G21238_992	16.94
RNDxRNDselfed	6	1	G10556_2768	17.04
RNDxRNDselfed	6	1	G67151_382	18.71
RNDxRNDselfed	6	1	G56123_182	18.91
RNDxRNDselfed	6	1	G4537_1053	22.4
RNDxRNDselfed	6	1	G5111_636	23.31
RNDxRNDselfed	6	1	D37059_1113	23.73
RNDxRNDselfed	6	1	G38961_407	24.89
RNDxRNDselfed	6	1	G4679_246	26.34
RNDxRNDselfed	6	1	G23357_1142	35.13
RNDxRNDselfed	6	1	G32188_778	38.49
RNDxRNDselfed	6	1	G150_3109	40.96
RNDxRNDselfed	6	1	G36683_704	41.81
RNDxRNDselfed	6	1	G83270_640	42.98
RNDxRNDselfed	6	1	G55506_1450	43.67
RNDxRNDselfed	6	1	G70115_218	43.88
RNDxRNDselfed	6	1	G79916_1503	44.95
RNDxRNDselfed	6	1	K1398_931	45.86
RNDxRNDselfed	6	1	G39228_106	47.79
RNDxRNDselfed	6	1	D9609_75	47.8
RNDxRNDselfed	6	1	G19479_597	48.49
RNDxRNDselfed	6	1	G5608_1598	48.75
RNDxRNDselfed	6	1	G58648_157	48.8
RNDxRNDselfed	6	1	G7075_1101	49.36
RNDxRNDselfed	6	1	G20_8001	49.95
RNDxRNDselfed	6	1	G20_9253	50.37
RNDxRNDselfed	6	1	D18400_159	51.37
RNDxRNDselfed	6	1	G1152_1898	51.49
RNDxRNDselfed	6	1	G709_1313	51.59
RNDxRNDselfed	6	1	G1191_2923	52.09
RNDxRNDselfed	6	1	G53262_175	52.62
RNDxRNDselfed	6	1	G500_4580	54.03
RNDxRNDselfed	6	1	G500_2783	54.07
RNDxRNDselfed	6	1	G500_4067	54.1
RNDxRNDselfed	6	1	G500_2542	54.47
RNDxRNDselfed	6	1	G1147_1337	55.29
RNDxRNDselfed	6	1	G5401_868	56.3
RNDxRNDselfed	6	1	G56883_162	57.82
RNDxRNDselfed	6	1	G8226_426	58.15
RNDxRNDselfed	6	1	G16306_925	58.62
RNDxRNDselfed	6	1	G33480_343	61.31
RNDxRNDselfed	6	1	G12048_714	63.01
RNDxRNDselfed	6	1	G76625_4474	63.37
RNDxRNDselfed	6	1	G54679_402	65.07
RNDxRNDselfed	6	1	G63406_138	65.56
RNDxRNDselfed	6	1	G54745_1107	67.23
RNDxRNDselfed	6	1	G52073_398	67.89
RNDxRNDselfed	6	1	G8443_781	68.31
RNDxRNDselfed	6	1	G9641_215	68.34
RNDxRNDselfed	6	1	G19783_460	68.49
RNDxRNDselfed	6	1	G37319_1420	68.53
RNDxRNDselfed	6	1	G26429_1264	69.31
RNDxRNDselfed	6	1	G11271_678	69.67
RNDxRNDselfed	6	1	G54361_232	69.7
RNDxRNDselfed	6	1	K198_125	69.84
RNDxRNDselfed	6	1	G49287_94	69.89
RNDxRNDselfed	6	1	G10863_1190	70.12
RNDxRNDselfed	6	1	K19296_1310	70.19
RNDxRNDselfed	6	1	G4447_252	70.23
RNDxRNDselfed	6	1	G17808_357	70.34
RNDxRNDselfed	6	1	G26908_1438	70.37
RNDxRNDselfed	6	1	G11981_243	70.62
RNDxRNDselfed	6	1	G32180_739	71.06
RNDxRNDselfed	6	1	G35014_158	72.46
RNDxRNDselfed	6	1	K16081_393	72.85
RNDxRNDselfed	6	1	K16081_1626	73.01
RNDxRNDselfed	6	1	G42151_169	73.49
RNDxRNDselfed	6	1	K11483_46	73.68
RNDxRNDselfed	6	1	G12120_892	74.06
RNDxRNDselfed	6	1	G1095_1151	74.36
RNDxRNDselfed	6	1	G7854_1207	75.13
RNDxRNDselfed	6	1	G21049_724	75.16
RNDxRNDselfed	6	1	G24431_1798	75.68
RNDxRNDselfed	6	1	G55116_673	75.68
RNDxRNDselfed	6	1	G24431_1885	76.3
RNDxRNDselfed	6	1	G57053_532	77.56
RNDxRNDselfed	6	1	G25728_659	79.23
RNDxRNDselfed	6	2	K10481_851	0
RNDxRNDselfed	6	2	G11492_171	20.42
RNDxRNDselfed	6	2	K1491_979	21.94
RNDxRNDselfed	6	2	G1650_1542	22.55
RNDxRNDselfed	6	2	K3386_1039	23.68
RNDxRNDselfed	6	2	G18320_260	25.47
RNDxRNDselfed	6	2	K1240_696	29.18
RNDxRNDselfed	6	2	G91758_82	30.98
RNDxRNDselfed	6	2	G23761_1016	31.77
RNDxRNDselfed	6	2	G3959_1538	36.38
RNDxRNDselfed	6	2	G13250_1042	36.71
RNDxRNDselfed	6	2	G29111_110	40.5
RNDxRNDselfed	6	2	K162_1108	40.8
RNDxRNDselfed	6	2	G1243_1279	40.9
RNDxRNDselfed	6	2	K1408_556	49.09
RNDxRNDselfed	6	2	G5882_2489	50.53
RNDxRNDselfed	6	2	G4790_705	52.7
RNDxRNDselfed	6	2	G17016_1219	53.87
RNDxRNDselfed	6	2	G2444_1621	56.11
RNDxRNDselfed	6	2	G53829_421	56.23
RNDxRNDselfed	6	2	K10139_474	56.64
RNDxRNDselfed	6	2	K10138_3204	56.94
RNDxRNDselfed	6	2	K19295_2075	57.11
RNDxRNDselfed	6	2	K19628_997	57.25
RNDxRNDselfed	6	2	K21135_666	57.27
RNDxRNDselfed	6	2	G28415_421	57.27
RNDxRNDselfed	6	2	G32426_508	57.43
RNDxRNDselfed	6	2	G24055_2723	57.59
RNDxRNDselfed	6	2	G4125_1033	57.59
RNDxRNDselfed	6	2	G65966_189	57.61
RNDxRNDselfed	6	2	G3292_1365	57.77
RNDxRNDselfed	6	2	K14128_9420	58
RNDxRNDselfed	6	2	K2075_1570	58.14
RNDxRNDselfed	6	2	G72354_688	58.22
RNDxRNDselfed	6	2	G37626_100	58.54
RNDxRNDselfed	6	2	K12498_2028	58.66
RNDxRNDselfed	6	2	G75041_208	58.98
RNDxRNDselfed	6	2	G13283_858	60.35
RNDxRNDselfed	6	2	G38264_410	61.56
RNDxRNDselfed	6	2	G5721_1139	62.52
RNDxRNDselfed	6	2	K2367_289	62.63
RNDxRNDselfed	6	2	G25289_1128	63.41
RNDxRNDselfed	6	2	G75094_188	67.8
RNDxRNDselfed	6	2	G76625_2561	69.18
RNDxRNDselfed	6	2	G6942_1041	69.79
RNDxRNDselfed	6	2	G24131_2232	73.85
RNDxRNDselfed	6	2	G24056_2436	74.22
RNDxRNDselfed	6	2	G24056_2591	74.74
RNDxRNDselfed	6	2	G2845_917	78.03
RNDxRNDselfed	6	3	G58215_418	0
RNDxRNDselfed	6	3	G5438_3616	1.81
RNDxRNDselfed	6	3	K130_3148	2.3
RNDxRNDselfed	6	3	G82504_166	2.71
RNDxRNDselfed	6	3	K130_329	2.85
RNDxRNDselfed	6	3	K1652_899	3.16
RNDxRNDselfed	6	3	K130_2548	3.4
RNDxRNDselfed	6	3	G2086_434	3.42
RNDxRNDselfed	6	3	K1652_653	3.64
RNDxRNDselfed	6	3	G74628_337	5.86
RNDxRNDselfed	6	3	G15518_626	5.87
RNDxRNDselfed	6	3	K2051_801	5.88
RNDxRNDselfed	6	3	K237_2340	6.23
RNDxRNDselfed	6	3	D47640_850	6.92
RNDxRNDselfed	6	3	K2233_1011	8.37
RNDxRNDselfed	6	3	K13395_1026	8.65
RNDxRNDselfed	6	3	K1610_444	9.19
RNDxRNDselfed	6	3	G63043_1085	9.98
RNDxRNDselfed	6	3	G150_2173	10.59
RNDxRNDselfed	6	3	G7995_863	10.99
RNDxRNDselfed	6	3	G17016_2763	11.01
RNDxRNDselfed	6	3	G60254_253	11.02
RNDxRNDselfed	6	3	G38220_676	11.67
RNDxRNDselfed	6	3	G16635_1195	11.91
RNDxRNDselfed	6	3	K122_1215	11.92
RNDxRNDselfed	6	3	G150_2225	12.19
RNDxRNDselfed	6	3	G54804_1020	12.23
RNDxRNDselfed	6	3	G57072_1576	12.73
RNDxRNDselfed	6	3	G17302_1249	13.74
RNDxRNDselfed	6	3	G25548_1464	14.01
RNDxRNDselfed	6	3	G15465_422	14.06
RNDxRNDselfed	6	3	G21901_673	14.8
RNDxRNDselfed	6	3	G10360_3973	15.03
RNDxRNDselfed	6	3	G10360_2168	15.24
RNDxRNDselfed	6	3	G7441_2555	15.34
RNDxRNDselfed	6	3	G40605_114	15.37
RNDxRNDselfed	6	3	G21306_1007	15.58
RNDxRNDselfed	6	3	K1874_554	15.97
RNDxRNDselfed	6	3	K13320_1128	16.41
RNDxRNDselfed	6	3	K1037_855	16.49
RNDxRNDselfed	6	3	K10565_230	17.91
RNDxRNDselfed	6	3	G2865_1120	19.1
RNDxRNDselfed	6	3	G85437_788	19.26
RNDxRNDselfed	6	3	G14679_505	19.27
RNDxRNDselfed	6	3	D8269_293	19.82
RNDxRNDselfed	6	3	G19139_1553	20.79
RNDxRNDselfed	6	3	G69155_1110	24.03
RNDxRNDselfed	6	3	K151_3754	24.69
RNDxRNDselfed	6	3	G1152_685	26.56
RNDxRNDselfed	6	3	K2061_1036	27.04
RNDxRNDselfed	6	3	G5003_1419	27.19
RNDxRNDselfed	6	3	G20_4922	27.46
RNDxRNDselfed	6	3	K16505_1160	27.5
RNDxRNDselfed	6	3	G41881_283	27.55
RNDxRNDselfed	6	3	K14128_1607	27.55
RNDxRNDselfed	6	3	K10517_474	27.63
RNDxRNDselfed	6	3	G41881_508	27.66
RNDxRNDselfed	6	3	K2145_752	27.83
RNDxRNDselfed	6	3	G24498_1571	27.94
RNDxRNDselfed	6	3	G27612_731	28.04
RNDxRNDselfed	6	3	G13764_606	28.06
RNDxRNDselfed	6	3	G10081_626	28.22
RNDxRNDselfed	6	3	K1013_397	28.31
RNDxRNDselfed	6	3	G1210_2792	28.58
RNDxRNDselfed	6	3	G12716_79	28.8
RNDxRNDselfed	6	3	G21093_76	28.93
RNDxRNDselfed	6	3	K2155_1805	29.11
RNDxRNDselfed	6	3	G11799_590	29.23
RNDxRNDselfed	6	3	G14313_1150	29.34
RNDxRNDselfed	6	3	G14168_1341	29.35
RNDxRNDselfed	6	3	K2234_1105	29.36
RNDxRNDselfed	6	3	K2364_1028	29.44
RNDxRNDselfed	6	3	K15863_815	29.54
RNDxRNDselfed	6	3	G58052_306	29.55
RNDxRNDselfed	6	3	G25954_1245	29.69
RNDxRNDselfed	6	3	G3568_1483	29.73
RNDxRNDselfed	6	3	G13655_1271	29.75
RNDxRNDselfed	6	3	K297_1689	29.99
RNDxRNDselfed	6	3	G22728_1778	30.21
RNDxRNDselfed	6	3	G500_5143	30.49
RNDxRNDselfed	6	3	K18442_2486	30.73
RNDxRNDselfed	6	3	K14946_1106	31.01
RNDxRNDselfed	6	3	K1071_1630	31.41
RNDxRNDselfed	6	3	G15355_758	31.62
RNDxRNDselfed	6	3	K1071_1942	31.63
RNDxRNDselfed	6	3	G64047_1023	31.89
RNDxRNDselfed	6	3	G19756_539	32.5
RNDxRNDselfed	6	3	G21_1677	32.63
RNDxRNDselfed	6	3	G20546_1222	33.44
RNDxRNDselfed	6	3	G63289_1198	33.63
RNDxRNDselfed	6	3	G11664_1862	34.06
RNDxRNDselfed	6	3	G2003_1056	34.14
RNDxRNDselfed	6	3	G22413_1439	34.35
RNDxRNDselfed	6	3	G83459_169	34.5
RNDxRNDselfed	6	3	K12026_684	34.7
RNDxRNDselfed	6	3	G28826_1465	34.71
RNDxRNDselfed	6	3	G21347_367	35.01
RNDxRNDselfed	6	3	G16444_1461	35.23
RNDxRNDselfed	6	3	G64000_1270	35.61
RNDxRNDselfed	6	3	G10117_1092	39.84
RNDxRNDselfed	6	3	G48468_364	40.29
RNDxRNDselfed	6	3	G54587_472	40.69
RNDxRNDselfed	6	4	K15234_89	0
RNDxRNDselfed	6	4	K122_4586	3.35
RNDxRNDselfed	6	4	K107_3948	15.16
RNDxRNDselfed	6	4	G82248_126	16.35
RNDxRNDselfed	6	4	G62902_1051	17.19
RNDxRNDselfed	6	4	G13534_797	17.91
RNDxRNDselfed	6	4	K1622_1062	19.11
RNDxRNDselfed	6	4	K1227_2368	19.21
RNDxRNDselfed	6	4	K17304_369	19.41
RNDxRNDselfed	6	4	K10137_213	19.91
RNDxRNDselfed	6	4	K19684_919	20.04
RNDxRNDselfed	6	4	K1326_1363	20.04
RNDxRNDselfed	6	4	G500_2278	20.59
RNDxRNDselfed	6	4	G500_2495	20.71
RNDxRNDselfed	6	4	K18442_776	20.88
RNDxRNDselfed	6	4	G23623_1922	21.02
RNDxRNDselfed	6	4	K10122_585	21.28
RNDxRNDselfed	6	4	K12395_373	21.35
RNDxRNDselfed	6	4	K12498_1953	21.59
RNDxRNDselfed	6	4	K12265_422	21.73
RNDxRNDselfed	6	4	K10448_884	21.73
RNDxRNDselfed	6	4	G38807_106	21.74
RNDxRNDselfed	6	4	K1152_1482	21.75
RNDxRNDselfed	6	4	K13763_868	21.84
RNDxRNDselfed	6	4	K14128_4811	21.94
RNDxRNDselfed	6	4	G80480_123	22.31
RNDxRNDselfed	6	4	K14698_129	22.31
RNDxRNDselfed	6	4	G11252_64	22.41
RNDxRNDselfed	6	4	K2701_1112	22.57
RNDxRNDselfed	6	4	G45344_475	22.73
RNDxRNDselfed	6	4	K13763_1060	23.05
RNDxRNDselfed	6	4	G44647_459	23.19
RNDxRNDselfed	6	4	K18669_343	23.22
RNDxRNDselfed	6	4	K1530_121	23.46
RNDxRNDselfed	6	4	K1416_871	23.63
RNDxRNDselfed	6	4	G71257_1138	23.84
RNDxRNDselfed	6	4	K16328_1080	25.73
RNDxRNDselfed	6	4	K16868_227	26.13
RNDxRNDselfed	6	4	K14815_319	26.34
RNDxRNDselfed	6	4	K2697_183	27.59
RNDxRNDselfed	6	4	K13806_116	27.77
RNDxRNDselfed	6	4	K15345_1460	29.03
RNDxRNDselfed	6	4	K2511_370	39.19
RNDxRNDselfed	6	4	G17183_647	42.67
RNDxRNDselfed	6	4	K15912_186	43.32
RNDxRNDselfed	6	4	G2376_1235	43.91
RNDxRNDselfed	6	4	K2910_1350	44.34
RNDxRNDselfed	6	4	G20677_1004	44.69
RNDxRNDselfed	6	4	K1207_634	44.82
RNDxRNDselfed	6	4	G43866_113	45.04
RNDxRNDselfed	6	4	G16250_269	45.45
RNDxRNDselfed	6	4	G43578_141	45.8
RNDxRNDselfed	7	1	K135_3495	0
RNDxRNDselfed	7	1	G53891_1193	1.9
RNDxRNDselfed	7	1	G18342_161	6.01
RNDxRNDselfed	7	1	K13463_334	6.8
RNDxRNDselfed	7	1	G4530_1534	6.94
RNDxRNDselfed	7	1	G14852_253	7.08
RNDxRNDselfed	7	1	G62897_149	7.46
RNDxRNDselfed	7	1	K14516_127	7.51
RNDxRNDselfed	7	1	G87879_603	7.52
RNDxRNDselfed	7	1	G18364_3187	8.27
RNDxRNDselfed	7	1	K1553_678	8.32
RNDxRNDselfed	7	1	G83294_495	8.85
RNDxRNDselfed	7	1	K19460_153	9.38
RNDxRNDselfed	7	1	K13697_1223	10.37
RNDxRNDselfed	7	1	K2604_983	10.59
RNDxRNDselfed	7	1	K12769_196	10.85
RNDxRNDselfed	7	1	K16105_273	11.17
RNDxRNDselfed	7	1	G4849_1542	12.03
RNDxRNDselfed	7	1	G62442_782	12.33
RNDxRNDselfed	7	1	K2600_911	13.24
RNDxRNDselfed	7	1	G16329_209	14.87
RNDxRNDselfed	7	1	G7373_1135	15.88
RNDxRNDselfed	7	1	G22496_1522	16.19
RNDxRNDselfed	7	1	G23405_2731	16.58
RNDxRNDselfed	7	1	K2127_152	16.9
RNDxRNDselfed	7	1	G51454_290	17.07
RNDxRNDselfed	7	1	G1797_1146	17.19
RNDxRNDselfed	7	1	G16941_2638	18.87
RNDxRNDselfed	7	1	K16342_1493	20.03
RNDxRNDselfed	7	1	G23072_803	21.06
RNDxRNDselfed	7	1	G63113_356	21.59
RNDxRNDselfed	7	1	G63113_451	21.61
RNDxRNDselfed	7	1	G12508_2545	22.12
RNDxRNDselfed	7	1	K12261_170	23.02
RNDxRNDselfed	7	1	G13789_1254	23.3
RNDxRNDselfed	7	1	G1566_1300	23.51
RNDxRNDselfed	7	1	G78881_305	23.59
RNDxRNDselfed	7	1	G41008_1014	23.87
RNDxRNDselfed	7	1	K2036_608	24.07
RNDxRNDselfed	7	1	G12735_281	24.11
RNDxRNDselfed	7	1	K2036_1025	24.12
RNDxRNDselfed	7	1	K120_977	24.13
RNDxRNDselfed	7	1	K13205_199	24.13
RNDxRNDselfed	7	1	G12561_2720	24.45
RNDxRNDselfed	7	1	G19567_3272	24.78
RNDxRNDselfed	7	1	K3383_289	25.25
RNDxRNDselfed	7	1	K1845_1663	25.69
RNDxRNDselfed	7	1	G10843_1021	25.81
RNDxRNDselfed	7	1	G11004_1202	26.01
RNDxRNDselfed	7	1	G21142_1534	26.27
RNDxRNDselfed	7	1	G49982_335	26.4
RNDxRNDselfed	7	1	G52944_307	26.52
RNDxRNDselfed	7	1	G24170_2717	26.59
RNDxRNDselfed	7	1	G58296_927	26.66
RNDxRNDselfed	7	1	G99568_718	26.68
RNDxRNDselfed	7	1	G42973_103	26.71
RNDxRNDselfed	7	1	K1286_1397	26.71
RNDxRNDselfed	7	1	G7632_1154	26.93
RNDxRNDselfed	7	1	G11413_1518	27.14
RNDxRNDselfed	7	1	G22647_249	27.58
RNDxRNDselfed	7	1	G22647_1783	27.74
RNDxRNDselfed	7	1	G11345_303	27.86
RNDxRNDselfed	7	1	G22647_2886	27.91
RNDxRNDselfed	7	1	G17430_2155	27.96
RNDxRNDselfed	7	1	K2434_981	28.2
RNDxRNDselfed	7	1	G2045_1549	28.38
RNDxRNDselfed	7	1	K2632_1597	28.43
RNDxRNDselfed	7	1	G65732_297	28.44
RNDxRNDselfed	7	1	K14003_164	28.46
RNDxRNDselfed	7	1	G49103_174	28.54
RNDxRNDselfed	7	1	G65691_281	28.62
RNDxRNDselfed	7	1	K18237_229	28.73
RNDxRNDselfed	7	1	G63105_129	28.94
RNDxRNDselfed	7	1	G5452_463	29.03
RNDxRNDselfed	7	1	G2834_2460	29.18
RNDxRNDselfed	7	1	G48474_262	29.31
RNDxRNDselfed	7	1	G68751_1102	29.49
RNDxRNDselfed	7	1	G30889_140	29.72
RNDxRNDselfed	7	1	G40859_361	29.87
RNDxRNDselfed	7	1	K14098_293	30.18
RNDxRNDselfed	7	1	G84672_283	30.19
RNDxRNDselfed	7	1	G17576_784	30.38
RNDxRNDselfed	7	1	K1160_723	30.64
RNDxRNDselfed	7	1	K11841_453	32.76
RNDxRNDselfed	7	1	G3625_1687	33.15
RNDxRNDselfed	7	1	G35574_964	33.47
RNDxRNDselfed	7	1	G81294_175	33.68
RNDxRNDselfed	7	1	G1245_1261	34.33
RNDxRNDselfed	7	1	G6574_898	35.69
RNDxRNDselfed	7	1	G54776_1392	36.82
RNDxRNDselfed	7	1	D8689_163	36.97
RNDxRNDselfed	7	1	G5199_1306	36.99
RNDxRNDselfed	7	1	G100793_2948	40.63
RNDxRNDselfed	7	1	G21801_179	40.67
RNDxRNDselfed	7	1	G187_2556	42.74
RNDxRNDselfed	7	1	G57314_3734	42.91
RNDxRNDselfed	7	1	G187_3911	43.12
RNDxRNDselfed	7	1	G19297_983	45.36
RNDxRNDselfed	7	1	G35262_1035	46.03
RNDxRNDselfed	7	1	G30443_1202	46.51
RNDxRNDselfed	7	1	G20069_334	46.61
RNDxRNDselfed	7	1	G40398_1052	46.62
RNDxRNDselfed	7	1	G53643_355	47.3
RNDxRNDselfed	7	1	G857_2627	47.99
RNDxRNDselfed	7	1	K1525_755	48.63
RNDxRNDselfed	7	1	G83298_752	50.75
RNDxRNDselfed	7	1	K10170_637	50.76
RNDxRNDselfed	7	1	K2412_257	53.56
RNDxRNDselfed	7	1	G6546_1508	54.72
RNDxRNDselfed	7	1	G24827_78	54.94
RNDxRNDselfed	7	1	K14796_1200	54.95
RNDxRNDselfed	7	1	G6054_1155	55.79
RNDxRNDselfed	7	1	G52967_1073	56.34
RNDxRNDselfed	7	1	K19117_62	56.39
RNDxRNDselfed	7	1	G19010_1085	57.65
RNDxRNDselfed	7	1	G39888_147	57.68
RNDxRNDselfed	7	1	K265_1255	57.71
RNDxRNDselfed	7	1	K16027_86	57.72
RNDxRNDselfed	7	1	K265_3197	58.43
RNDxRNDselfed	7	1	K1646_876	59.27
RNDxRNDselfed	7	1	G4747_565	60.08
RNDxRNDselfed	7	1	K17107_549	60.25
RNDxRNDselfed	7	1	K183_3756	60.26
RNDxRNDselfed	7	1	K183_344	60.32
RNDxRNDselfed	7	1	G50092_1030	60.51
RNDxRNDselfed	7	1	K1487_899	60.54
RNDxRNDselfed	7	1	G1562_2633	60.99
RNDxRNDselfed	7	1	G83361_463	61.65
RNDxRNDselfed	7	1	K2221_498	63.11
RNDxRNDselfed	7	1	G70595_1122	64.84
RNDxRNDselfed	7	1	G26884_1559	67.65
RNDxRNDselfed	7	1	G3376_1264	70.23
RNDxRNDselfed	7	1	G58291_164	73.21
RNDxRNDselfed	7	1	G789_3755	78.08
RNDxRNDselfed	7	1	G46673_149	84.46
RNDxRNDselfed	7	2	G48440_234	0
RNDxRNDselfed	7	2	K2125_1503	0.84
RNDxRNDselfed	7	2	G16822_179	0.87
RNDxRNDselfed	7	2	K2968_1082	0.87
RNDxRNDselfed	7	2	G11576_847	3.62
RNDxRNDselfed	7	2	G10176_1031	4.69
RNDxRNDselfed	7	2	G17415_411	5.01
RNDxRNDselfed	7	2	K23_4827	7.11
RNDxRNDselfed	7	2	K23_1658	7.14
RNDxRNDselfed	7	2	K23_6050	7.14
RNDxRNDselfed	7	2	G13558_243	7.4
RNDxRNDselfed	7	2	G22004_1957	19.8
RNDxRNDselfed	7	2	G54678_408	22.27
RNDxRNDselfed	7	2	G2532_2472	22.47
RNDxRNDselfed	7	2	G12417_1536	22.87
RNDxRNDselfed	7	2	G8726_1020	23.23
RNDxRNDselfed	7	2	G82808_1363	23.72
RNDxRNDselfed	7	2	K1012_977	26.13
RNDxRNDselfed	7	2	G24242_162	26.29
RNDxRNDselfed	7	2	G50793_684	27.14
RNDxRNDselfed	7	2	G18042_484	27.86
RNDxRNDselfed	7	2	K20056_384	28.63
RNDxRNDselfed	7	2	G49558_386	30.09
RNDxRNDselfed	7	2	G34593_954	30.91
RNDxRNDselfed	7	2	K293_176	31.31
RNDxRNDselfed	7	2	K10750_157	31.31
RNDxRNDselfed	7	2	G20715_108	31.75
RNDxRNDselfed	7	2	G24339_154	31.92
RNDxRNDselfed	7	3	G4274_338	0
RNDxRNDselfed	7	3	G60042_239	1.41
RNDxRNDselfed	7	3	K1927_1175	1.56
RNDxRNDselfed	7	3	K2588_259	1.62
RNDxRNDselfed	7	3	G66907_1339	1.94
RNDxRNDselfed	7	3	G10002_1115	2.08
RNDxRNDselfed	7	3	G35590_734	6.21
RNDxRNDselfed	7	3	G2771_520	8.02
RNDxRNDselfed	7	3	G3362_467	9.14
RNDxRNDselfed	7	3	G516_1415	9.57
RNDxRNDselfed	7	3	G88785_407	11.84
RNDxRNDselfed	7	3	K10022_409	12.75
RNDxRNDselfed	7	3	K13956_338	13.52
RNDxRNDselfed	7	3	G6322_1039	16.18
RNDxRNDselfed	7	3	D10051_231	21.37
RNDxRNDselfed	7	3	G8820_48	23.12
RNDxRNDselfed	7	3	G28395_433	23.16
RNDxRNDselfed	7	3	G13224_1343	23.67
RNDxRNDselfed	7	3	D38927_76	25.72
RNDxRNDselfed	7	3	G51353_230	26.92
RNDxRNDselfed	7	3	G9808_477	27.01
RNDxRNDselfed	7	3	G28195_972	27.09
RNDxRNDselfed	7	3	G73809_956	27.23
RNDxRNDselfed	7	3	G8607_1366	30.05
RNDxRNDselfed	7	3	G50628_191	30.24
RNDxRNDselfed	7	3	G22647_4756	30.42
RNDxRNDselfed	7	3	G73801_245	34.44
RNDxRNDselfed	7	3	G59010_1251	36.81
RNDxRNDselfed	7	3	G17505_596	38.42
RNDxRNDselfed	7	3	G3884_1455	39.04
RNDxRNDselfed	7	3	G506_2802	39.16
RNDxRNDselfed	7	3	G85042_242	39.75
RNDxRNDselfed	7	3	G33766_1042	39.86
RNDxRNDselfed	7	3	G16790_219	41.42
RNDxRNDselfed	7	3	G56301_470	42.95
RNDxRNDselfed	7	3	G1622_1844	46.54
RNDxRNDselfed	7	3	G72901_346	47.45
RNDxRNDselfed	7	3	G100159_1176	48.59
RNDxRNDselfed	7	3	G72878_620	49
RNDxRNDselfed	7	3	G2006_1118	53.12
RNDxRNDselfed	7	3	D39354_314	53.91
RNDxRNDselfed	7	3	G24434_2379	54.08
RNDxRNDselfed	7	3	G18143_2231	54.13
RNDxRNDselfed	7	3	K1261_2097	55.46
RNDxRNDselfed	7	3	G26266_1438	55.48
RNDxRNDselfed	7	3	G57606_2831	55.53
RNDxRNDselfed	7	3	K265_1126	56.24
RNDxRNDselfed	7	3	K18958_421	62.52
RNDxRNDselfed	7	3	G40596_223	65.59
RNDxRNDselfed	7	3	K1814_1634	66.3
RNDxRNDselfed	7	3	G55958_1112	66.41
RNDxRNDselfed	7	3	G16891_1076	66.42
RNDxRNDselfed	7	3	G16027_609	66.44
RNDxRNDselfed	7	3	K14016_278	66.49
RNDxRNDselfed	7	3	G23097_6735	66.74
RNDxRNDselfed	7	3	G73887_294	67.04
RNDxRNDselfed	7	3	G14000_1117	67.2
RNDxRNDselfed	7	3	D36917_1154	67.21
RNDxRNDselfed	7	3	G59376_86	67.24
RNDxRNDselfed	7	3	G14000_2215	67.29
RNDxRNDselfed	7	3	G20734_385	67.31
RNDxRNDselfed	7	3	G10860_1092	67.5
RNDxRNDselfed	7	3	K10750_500	67.53
RNDxRNDselfed	7	3	G49049_193	68.05
RNDxRNDselfed	7	3	G18847_402	68.24
RNDxRNDselfed	7	3	G87388_231	71.49
RNDxRNDselfed	7	4	G65191_245	0
RNDxRNDselfed	7	4	K2038_105	0.01
RNDxRNDselfed	7	4	K2532_1121	0.54
RNDxRNDselfed	7	4	G62534_477	0.7
RNDxRNDselfed	7	4	K16480_199	1.13
RNDxRNDselfed	7	4	G4274_198	1.26
RNDxRNDselfed	7	4	G13258_248	1.29
RNDxRNDselfed	7	4	K16340_778	4.54
RNDxRNDselfed	7	4	G63218_263	4.91
RNDxRNDselfed	7	4	G7545_1070	5.39
RNDxRNDselfed	7	4	K3397_860	5.93
RNDxRNDselfed	7	4	G26767_758	5.95
RNDxRNDselfed	7	4	G23191_2382	5.96
RNDxRNDselfed	7	4	G14553_407	5.97
RNDxRNDselfed	7	4	G24607_2455	8.68
RNDxRNDselfed	7	4	K13032_266	8.73
RNDxRNDselfed	7	4	G6521_1023	9.81
RNDxRNDselfed	7	4	G54181_969	12.05
RNDxRNDselfed	7	4	G3362_2334	12.08
RNDxRNDselfed	7	4	G4080_1398	12.24
RNDxRNDselfed	7	4	G1858_1607	12.92
RNDxRNDselfed	7	4	K240_1828	13.19
RNDxRNDselfed	7	4	G62272_644	14.67
RNDxRNDselfed	7	4	K17759_98	15.28
RNDxRNDselfed	7	4	G10322_1244	36.08
RNDxRNDselfed	7	4	G50736_469	44.8
RNDxRNDselfed	7	4	G11149_370	45.79
RNDxRNDselfed	7	4	K10163_1255	47.13
RNDxRNDselfed	7	4	K23_5495	49.9
RNDxRNDselfed	7	4	G26666_1181	51.85
RNDxRNDselfed	7	4	G33596_1879	59.54
RNDxRNDselfed	7	4	G10210_238	60.15
RNDxRNDselfed	7	4	G22498_476	63.51
RNDxRNDselfed	7	4	K183_1035	65.16
RNDxRNDselfed	7	4	G7951_1144	65.54
RNDxRNDselfed	7	4	G70253_196	66.12
RNDxRNDselfed	7	4	G65303_158	69.35
RNDxRNDselfed	7	4	K324_3394	72.38
RNDxRNDselfed	7	4	G32830_1116	72.93
RNDxRNDselfed	7	4	G18422_2396	74.06
RNDfromRNDxUP	1	1	G52060_119	0
RNDfromRNDxUP	1	1	K19_4775	1.52
RNDfromRNDxUP	1	1	K5777_648	3.53
RNDfromRNDxUP	1	1	K2619_824	3.58
RNDfromRNDxUP	1	1	G24836_5534	3.59
RNDfromRNDxUP	1	1	K5812_1054	3.73
RNDfromRNDxUP	1	1	K16_3864	3.84
RNDfromRNDxUP	1	1	D33091_262	3.85
RNDfromRNDxUP	1	1	K9778_452	3.85
RNDfromRNDxUP	1	1	G52196_494	9.47
RNDfromRNDxUP	1	1	K13063_873	10.15
RNDfromRNDxUP	1	1	M22645_270	10.24
RNDfromRNDxUP	1	1	M732_607	10.24
RNDfromRNDxUP	1	1	G7115_1609	10.33
RNDfromRNDxUP	1	1	G11847_1170	10.34
RNDfromRNDxUP	1	1	M5481_815	10.36
RNDfromRNDxUP	1	1	G10057_2173	12.47
RNDfromRNDxUP	1	2	G28052_1158	0
RNDfromRNDxUP	1	2	M9336_855	4.93
RNDfromRNDxUP	1	2	M4198_1213	4.96
RNDfromRNDxUP	1	2	G59120_1014	6.48
RNDfromRNDxUP	1	2	G73129_218	7.97
RNDfromRNDxUP	1	2	G23123_2488	8.93
RNDfromRNDxUP	1	2	G1158_2044	10.83
RNDfromRNDxUP	1	2	K944_1305	18.74
RNDfromRNDxUP	1	2	G31961_306	23.33
RNDfromRNDxUP	1	3	K1191_455	0
RNDfromRNDxUP	1	3	K1011_3044	9.84
RNDfromRNDxUP	1	3	M9324_310	17.91
RNDfromRNDxUP	1	3	K14_5516	18.99
RNDfromRNDxUP	1	3	K14_7313	19.01
RNDfromRNDxUP	1	3	K917_1174	20.45
RNDfromRNDxUP	1	3	G60234_977	28.12
RNDfromRNDxUP	2	1	M6921_958	0
RNDfromRNDxUP	2	1	K10792_2331	5.11
RNDfromRNDxUP	2	1	K11029_539	7.25
RNDfromRNDxUP	2	1	K6998_1185	7.67
RNDfromRNDxUP	2	1	G56283_88	8.12
RNDfromRNDxUP	2	1	K5845_465	9.47
RNDfromRNDxUP	2	1	K695_575	9.54
RNDfromRNDxUP	2	1	K695_1963	9.59
RNDfromRNDxUP	2	1	K327_3091	9.59
RNDfromRNDxUP	2	1	M1_3644	11.97
RNDfromRNDxUP	2	1	K5165_1017	12.57
RNDfromRNDxUP	2	1	K404_1990	13.68
RNDfromRNDxUP	2	1	G473_6594	14.31
RNDfromRNDxUP	2	1	G70123_298	14.57
RNDfromRNDxUP	2	1	G473_3057	14.79
RNDfromRNDxUP	2	1	M424_1142	14.79
RNDfromRNDxUP	2	1	G1353_354	19.18
RNDfromRNDxUP	2	1	G14844_370	20.78
RNDfromRNDxUP	2	1	G63758_327	21.42
RNDfromRNDxUP	2	1	K567_930	23.73
RNDfromRNDxUP	2	1	G49777_1290	24.42
RNDfromRNDxUP	2	1	G24614_4144	25.29
RNDfromRNDxUP	2	1	M10726_195	26.46
RNDfromRNDxUP	2	1	G49777_2342	27
RNDfromRNDxUP	2	1	M4435_483	30.71
RNDfromRNDxUP	2	2	K1875_1604	0
RNDfromRNDxUP	2	2	K5132_565	0.67
RNDfromRNDxUP	2	2	K9302_272	1.5
RNDfromRNDxUP	2	2	K643_1589	1.88
RNDfromRNDxUP	2	2	M330_3484	2.11
RNDfromRNDxUP	2	2	G21077_1220	2.34
RNDfromRNDxUP	2	2	K9071_581	2.51
RNDfromRNDxUP	2	2	M2493_601	2.61
RNDfromRNDxUP	2	2	G83540_107	3.02
RNDfromRNDxUP	2	2	M14605_241	3.29
RNDfromRNDxUP	2	2	G61021_421	3.76
RNDfromRNDxUP	2	2	K7793_980	3.81
RNDfromRNDxUP	2	2	G41049_943	4.47
RNDfromRNDxUP	2	2	K1332_1220	4.65
RNDfromRNDxUP	2	2	K13358_972	4.77
RNDfromRNDxUP	2	2	K1691_872	5.46
RNDfromRNDxUP	2	2	K7599_624	6.92
RNDfromRNDxUP	2	2	K1407_1224	8.24
[truncated: 1,553 more rows]
