# Supplementary material for: High-density SNP-based genetic maps for the parents of an outcrossed and a selfed tetraploid garden rose cross, inferred from admixed progeny using the 68k rose SNP array
Source: Hortic Res. 2016 Oct 26;3:16052–. doi: 10.1038/hortres.2016.52 (PMC5080978; doi:10.1038/hortres.2016.52)
Supplement: Supplementary zipfile ESM5 [file hortres201652-s3.zip › ESM5 Maps and MapChartFiles/RND map from RNDxRND (selfed) cross/RND-LG1.1.mct]

Chrom RND-LG1.1  S=0   E=15.34
D15892_232 0
G54033_349 0.86
G15916_761 1.71
K13826_361 3.36
G5490_1459 3.37
G21065_310 3.37
G75385_2015 3.5
K1166_1048 4.29
G26109_241 4.91
G37124_589 5.41
G20286_477 6.49
G54707_933 6.76
K11345_421 6.93
G2577_1918 7.11
G190_3053 7.23
G58341_189 7.42
G63191_1473 7.47
G58609_861 7.77
K11653_433 7.77
G1224_2150 7.79
K15705_268 7.9
K14688_160 7.91
G6160_868 8
K13883_2845 8.16
G5210_1224 8.21
K1508_1436 8.33
K10112_549 8.55
K14449_531 8.62
K13851_347 8.63
G49720_1047 8.63
K10631_470 8.72
G8609_791 8.98
G3163_1057 8.98
G3065_1096 9.3
K10993_342 9.37
G9138_701 9.51
K1570_839 11.01
K19700_551 11.91
K2042_1391 11.91
G6670_1462 12.21
K1578_1078 12.74
G19014_1747 13.53
K17_990 14.01
K15088_263 15.34
