# Supplementary material for: High-density SNP-based genetic maps for the parents of an outcrossed and a selfed tetraploid garden rose cross, inferred from admixed progeny using the 68k rose SNP array
Source: Hortic Res. 2016 Oct 26;3:16052–. doi: 10.1038/hortres.2016.52 (PMC5080978; doi:10.1038/hortres.2016.52)
Supplement: Supplementary zipfile ESM5 [file hortres201652-s3.zip › ESM5 Maps and MapChartFiles/RND map from RNDxRND (selfed) cross/RND-LG2.1.mct]

Chrom RND-LG2.1  S=0   E=115.26
G21184_369 0
G15639_741 0.0700000000000074
K16132_1112 1.01000000000001
K1590_1037 1.34
K2489_695 4.32000000000001
K15626_174 5.21000000000001
K1571_898 6.93000000000001
G8474_1043 9.95
K1722_1157 10.51
G5215_1450 10.6
G10985_198 10.62
K1649_665 11.15
G64083_527 11.6
G4295_3441 11.89
G1197_1718 19.38
G28040_213 20
G7824_384 20.03
K2391_601 20.08
K1188_1032 20.11
G84521_769 20.3
G38877_337 20.35
G78555_141 20.53
G12941_631 20.63
G52622_268 20.95
K17649_140 21.01
G19547_224 21.27
G1_3260 21.58
G12534_344 21.61
G1_9739 21.64
G1_11521 21.66
G1_3837 21.68
G30683_203 21.88
G24266_1326 21.89
G30010_210 22.12
G93174_2220 22.2
G79845_1462 22.81
K2309_1638 24.26
G49577_385 26.64
G79263_265 28
G59478_174 30.92
K2027_1478 33.08
K3328_1510 35.22
G17939_632 35.87
K14347_269 37.43
K1534_436 37.44
K1867_2157 38.2
K1867_4628 39.21
K2276_663 39.84
D6682_1295 40.47
G67016_320 40.48
G57406_919 41.14
G16591_1172 44.83
G62784_734 46.18
G22742_1181 46.5
G11037_303 46.71
G36494_1636 46.71
G45965_271 46.74
G85062_1219 47.92
G68723_1029 48.03
G2864_2060 48.59
G77017_491 50.18
G75470_983 52.09
K2778_996 52.21
K3312_1084 54.74
G19571_788 56.53
G72656_302 56.73
G19992_472 57.14
G14317_1057 57.39
G22470_1287 57.5
G23026_1909 57.68
G2379_1136 57.93
G54756_245 60.04
G57227_680 60.87
G32509_798 61.06
G9902_356 66.15
G6518_2961 66.67
G6518_2763 67.17
G6518_4291 68.82
G53166_2167 73.07
D26067_604 74.6
G86975_155 74.99
K16002_554 75.83
G12827_735 76.13
K338_425 76.63
K13686_1038 76.91
G28725_1492 78.44
G51628_738 79.77
G48467_154 87.82
K1594_2104 89.65
G62766_354 96.13
G23266_1742 99.35
G11767_667 99.75
D38694_271 102.67
G24614_837 105.68
G24614_3132 106.02
G49777_2451 106.63
G10115_1299 107.38
G28312_1293 109.35
G79144_516 110.25
G48481_1574 112.53
G4796_1199 114.64
G16443_128 115.26
