# Supplementary material for: High-density SNP-based genetic maps for the parents of an outcrossed and a selfed tetraploid garden rose cross, inferred from admixed progeny using the 68k rose SNP array
Source: Hortic Res. 2016 Oct 26;3:16052–. doi: 10.1038/hortres.2016.52 (PMC5080978; doi:10.1038/hortres.2016.52)
Supplement: Supplementary zipfile ESM5 [file hortres201652-s3.zip › ESM5 Maps and MapChartFiles/RND map from RNDxRND (selfed) cross/RND-LG2.2.mct]

Chrom RND-LG2.2  S=0   E=98.73
G65178_153 0
G18513_97 0.340000000000003
G15174_255 0.530000000000001
G13572_619 0.549999999999997
G20303_510 1.08
G7177_190 1.44
G3491_2028 2.78
G19651_184 2.97
K318_2375 3.37
G45732_268 3.61
K148_978 5.13000000000001
K14159_191 6.03
K11311_231 6.05
G46163_877 6.81
G31371_1139 6.97
G27124_1631 7.17
K1048_1857 7.32000000000001
G14378_1041 7.49000000000001
K10444_147 7.69
G1905_2648 8.18000000000001
G12535_1503 8.26000000000001
K17213_75 8.38000000000001
K10043_522 8.59
K10126_181 8.60000000000001
G15452_130 9.7
G13617_282 10.38
K3317_205 10.41
G17866_346 11.6
G1080_2371 14.69
K10874_799 17.23
G77606_156 17.29
K10488_1027 17.8
G1_12193 18.41
G1_1003 18.45
G1_3221 18.65
K19391_469 19.09
K11390_166 19.32
G72302_605 19.87
K12884_211 20.12
G1135_362 21.32
G13282_335 21.75
K1994_4614 22.46
G13687_913 23.08
G1313_929 23.21
K1994_624 23.47
G10861_1073 23.76
G20537_210 23.8
G73164_736 25.18
G36001_131 27.21
G3874_302 27.39
G48116_479 28.46
G32747_728 29.95
K1079_580 31.25
K11881_130 32.1
K850_974 32.1
K957_281 32.1
K1768_820 32.1
K4648_781 32.24
K850_402 32.24
M6113_1208 32.24
K5105_473 32.42
M4251_530 32.42
K1798_1882 32.42
K1798_1091 32.42
G87465_141 32.42
G8042_855 32.42
M4605_875 32.42
K11167_358 32.42
K1714_1095 32.42
G14370_1092 32.42
K10786_400 32.42
K2652_310 32.42
G62731_338 32.42
K1199_1205 32.42
M7302_410 32.42
G43551_214 33.09
G57223_278 33.49
K10851_476 33.72
G3389_1036 33.92
K10786_227 33.94
K7143_276 34.89
M729_1828 34.89
G6146_1652 34.91
K7808_292 35.33
K229_1757 35.36
K1853_1001 35.36
M20472_335 35.36
K19702_819 35.36
M307_3555 35.36
K22008_180 35.36
K1867_4244 35.5
K1867_3673 35.5
M32818_431 35.5
K1867_4691 35.5
K1867_3261 35.5
G82305_3399 35.5
K1867_3118 35.5
G64283_395 35.5
M11775_1033 35.5
G35541_415 36.17
M16925_422 36.4
K19320_285 36.56
K11796_246 36.73
K830_617 36.89
G2752_2199 37.44
K830_797 37.65
G24706_833 37.95
G24706_1164 38.08
G2941_1935 38.65
K1867_3382 38.95
M1603_1998 39.08
K6377_601 39.08
M23094_130 39.08
K6864_989 39.08
M21816_226 39.08
G16769_403 39.08
M1502_1313 39.08
G21791_330 39.08
K836_902 39.08
K20000_116 39.08
M16748_1458 39.08
G52947_502 39.08
K3523_737 39.08
K2871_768 39.08
K836_2340 39.08
M10107_358 39.16
G12693_863 39.34
G11147_1011 39.83
G6062_1330 40.42
G1577_2614 41.35
G76832_1049 41.71
K2044_1293 41.98
G16179_612 42.33
G62546_223 42.74
K1627_805 43.32
M6758_316 43.4
K2429_1801 43.4
M13612_277 43.73
K10809_180 44.13
K123_2033 44.13
M8434_1183 44.13
M31181_209 44.13
M5149_1161 44.13
G41380_322 44.13
G7939_770 44.13
K123_3183 44.13
M22198_1145 44.13
K20386_1361 44.15
K6674_489 44.25
G24154_690 44.41
M7316_1158 44.41
K9188_505 44.45
K2657_1479 44.48
K249_840 44.68
K10134_521 44.7
K1930_1542 44.7
K3725_739 44.7
K249_882 44.7
M18642_128 44.93
K18363_145 45.33
M4774_86 45.33
M379_1165 45.33
K2319_1020 45.33
M4441_1079 45.33
K17058_105 45.33
K15108_106 45.34
K1247_639 45.34
K18463_426 45.36
G3924_1689 45.43
K2657_1077 45.56
G14534_218 46.71
G70776_1382 55.41
G56_3631 63.19
G93611_443 63.74
M19281_1270 63.92
M29373_1117 63.92
G56_441 63.92
K1385_825 64.32
G54837_262 64.71
K4792_881 65.8
K10521_228 70.65
K5264_1166 70.66
K1519_1329 71.09
G1894_1777 71.84
K5925_363 71.97
K2463_1772 72.09
G1537_49 72.36
M14642_527 72.61
K1574_890 72.62
M19658_774 72.92
K1069_523 72.98
K4479_626 72.98
K1069_312 72.98
M15504_150 72.98
M6464_1101 72.98
G34818_339 73.07
K9837_234 73.07
G34510_2041 73.07
M9606_1162 73.07
K3565_996 73.07
M30486_553 73.07
K4869_546 73.07
K17087_266 73.07
K20224_596 73.07
M10724_511 73.14
M165_1787 73.14
K829_2570 73.14
M5858_1264 73.19
K5526_260 73.25
G15382_1031 73.53
K3024_1098 73.75
G30225_809 74.1
G17297_821 74.56
K1973_1674 74.78
G47870_269 75.18
K14509_85 75.23
K1033_661 75.23
K464_762 75.23
K4253_736 75.27
M10119_968 75.33
K3641_1002 75.39
M2565_1274 75.39
K5788_957 75.39
K2712_400 75.39
K11651_65 75.53
K1540_1727 75.74
G14015_900 75.77
K1973_505 75.84
M27167_1232 76.45
K3278_1037 76.59
M28466_175 77.06
K2913_959 79.6
M27878_183 79.6
G56283_88 79.75
K8135_1099 79.82
K12218_1484 86.34
G473_2253 86.54
G15657_1053 86.82
K12218_996 86.88
K11135_770 87.71
G3755_273 87.98
K145_3867 88
G756_2003 88.88
G62457_3713 89.84
G5715_449 90.28
K1101_1051 90.86
K19950_193 92.39
K106_1283 93.43
G20054_991 94.55
G63758_327 95.67
G14844_370 95.69
K21956_779 97.02
G49777_2342 97.38
G24614_293 97.39
G47166_411 97.42
G10680_118 97.61
K197_6063 97.77
G29976_237 98.1
G19160_1109 98.31
G71275_2266 98.47
K197_2175 98.73
