# Supplementary material for: High-density SNP-based genetic maps for the parents of an outcrossed and a selfed tetraploid garden rose cross, inferred from admixed progeny using the 68k rose SNP array
Source: Hortic Res. 2016 Oct 26;3:16052–. doi: 10.1038/hortres.2016.52 (PMC5080978; doi:10.1038/hortres.2016.52)
Supplement: Supplementary zipfile ESM5 [file hortres201652-s3.zip › ESM5 Maps and MapChartFiles/RND map from RNDxRND (selfed) cross/RND-LG2.3.mct]

Chrom RND-LG2.3  S=0   E=64.81
K1720_1054 0
G11772_1246 5.19
K1162_146 5.32
G67279_384 5.87
K2500_1141 9.98
G4281_1507 13.64
G13137_129 15.25
K11054_765 15.59
G46951_116 15.65
K2168_561 16.07
G17570_164 17.15
K1875_1604 17.6
K12391_1347 17.84
K1044_2372 17.84
K10220_364 18.1
G61021_421 18.2
G83540_107 18.29
G26325_2582 18.53
G47648_374 18.83
G21077_1220 19
K11783_339 19.22
G71985_1143 19.43
K21889_2704 20.19
K21889_1147 20.65
G36119_6449 20.78
G36119_7751 20.82
G67313_96 20.83
G1189_636 20.94
G5696_1279 20.95
G10233_912 21.11
K12426_297 21.26
G10914_122 21.35
G36051_195 21.4
G56_5235 21.69
G6518_7375 21.92
G6518_7334 22.22
G2538_184 22.49
G10077_7477 22.61
G45295_484 22.84
G56102_427 23.38
D47733_901 23.99
G53166_2090 24.2
G12041_176 25
G12041_318 25.47
G33735_699 25.49
G24884_271 26.65
K17028_124 26.99
K108_748 27.05
G74558_120 27.18
G24325_248 27.39
G15842_430 27.82
K1540_1060 28.3
G5822_661 28.9
G57727_178 31.06
G85043_235 33.15
D26733_680 33.95
G21945_1121 34.27
G26578_237 34.71
G5841_3701 35.08
K10792_10879 36.31
G473_9618 36.49
G473_3328 36.74
G14414_776 38.3
D10526_151 38.69
G35060_566 40.17
D21605_512 40.23
G42849_146 40.38
K16661_129 41.08
G22768_1471 42.09
K12481_722 42.96
G92884_1039 43.07
G23266_912 43.29
K13988_1028 43.5
G65803_297 44.41
G11297_931 44.62
D33244_3642 46.87
K18835_110 47.23
G68791_1652 47.43
K14720_826 47.67
K197_5065 49.01
K197_3706 49.44
G49777_8083 50.06
G19591_338 50.53
G12392_212 50.98
G71854_623 53.89
K12478_1400 54.18
K12166_130 54.21
G2525_1251 54.42
K18540_408 56.24
K1450_2033 57.07
G19160_552 59.38
G20017_3436 61.23
K1298_919 62.87
G54324_2806 63.37
G52847_102 63.9
K14896_700 64.22
G53583_186 64.23
G55904_253 64.52
K1964_1121 64.81
