# Supplementary material for: High-density SNP-based genetic maps for the parents of an outcrossed and a selfed tetraploid garden rose cross, inferred from admixed progeny using the 68k rose SNP array
Source: Hortic Res. 2016 Oct 26;3:16052–. doi: 10.1038/hortres.2016.52 (PMC5080978; doi:10.1038/hortres.2016.52)
Supplement: Supplementary zipfile ESM5 [file hortres201652-s3.zip › ESM5 Maps and MapChartFiles/RND map from RNDxRND (selfed) cross/RND-LG2.4.mct]

Chrom RND-LG2.4  S=0   E=34.45
G45291_190 0
K11996_405 0.890000000000001
G3123_1446 1.55
G12827_2013 1.90000000000001
G29147_1273 2.53
G70531_157 5.46
G13289_1320 5.96
K18332_963 7.17
G92912_180 7.38
G5892_336 8.71
G15222_993 8.8
K12456_117 10.21
K10792_10252 11.47
G473_4040 11.73
G76409_820 12.87
K145_1611 13.39
G62457_2251 13.99
K17880_1155 14.53
K1972_317 15.51
K1972_596 15.6
G29623_1385 16.23
G8698_1223 16.52
K1815_1853 16.81
K2002_792 17.26
G23266_2307 17.44
K10784_177 17.45
K106_2363 17.61
G23266_975 17.76
K10686_431 17.98
K1325_696 19.17
G73779_1956 19.85
K2025_510 19.98
G73023_1268 21.71
G18581_1067 22.68
K16135_233 23.67
K1666_1356 24.38
K10076_1444 25.41
G6193_1353 27.76
G8296_1101 30.23
K1308_1333 30.75
G32795_162 31.64
K1128_895 31.68
G82232_432 34.45
