# Supplementary material for: High-density SNP-based genetic maps for the parents of an outcrossed and a selfed tetraploid garden rose cross, inferred from admixed progeny using the 68k rose SNP array
Source: Hortic Res. 2016 Oct 26;3:16052–. doi: 10.1038/hortres.2016.52 (PMC5080978; doi:10.1038/hortres.2016.52)
Supplement: Supplementary zipfile ESM5 [file hortres201652-s3.zip › ESM5 Maps and MapChartFiles/RND map from RNDxRND (selfed) cross/RND-LG3.1.mct]

Chrom RND-LG3.1  S=0   E=67.63
G12697_850 0
G82915_1105 0.42
G2817_154 0.94
G57951_188 0.97
G39649_597 1.42
G49_1868 1.72
G24079_1303 2.82
G8391_367 3.26
D15439_678 3.77
G53216_485 5.16
G18490_103 6.45
K2108_884 7.05
K3322_1015 17.66
G38838_1870 18.54
K1297_1138 20.07
G48421_460 21.78
G11168_1384 21.88
G11928_644 22.42
K11184_371 22.57
K1277_1015 22.71
K13665_173 22.89
K10801_169 22.91
G2287_236 23.1
K1683_413 23.39
G23341_2958 23.78
G15_2940 37.1
G12267_397 40.93
G57741_107 41.12
G2762_1232 41.21
G35306_158 42.72
G54461_324 43.9
G24237_2436 44.75
G664_1957 46.31
K3351_1036 46.67
G16904_651 57.3
G2224_2363 57.79
G7211_786 58.09
G12462_6409 59.12
K1189_409 60.09
K15649_224 60.59
K15649_288 60.82
G283_1910 61.18
G14119_764 61.43
G17111_203 62.29
G7732_409 63.17
G23755_3161 67.63
