# Supplementary material for: High-density SNP-based genetic maps for the parents of an outcrossed and a selfed tetraploid garden rose cross, inferred from admixed progeny using the 68k rose SNP array
Source: Hortic Res. 2016 Oct 26;3:16052–. doi: 10.1038/hortres.2016.52 (PMC5080978; doi:10.1038/hortres.2016.52)
Supplement: Supplementary zipfile ESM5 [file hortres201652-s3.zip › ESM5 Maps and MapChartFiles/RND map from RNDxRND (selfed) cross/RND-LG3.2.mct]

Chrom RND-LG3.2  S=0   E=91.24
G722_1605 0
G77005_583 0.52
G16137_133 0.58
G49_324 0.86
G49_5537 0.87
G48287_290 1.18
G54128_291 2.79
G2168_693 2.94
G49518_105 3.86
D38748_187 4.06
G3887_643 6.16
G264_2320 6.7
G4271_1369 6.9
G39204_676 7.45
G1592_1030 7.5
G22894_1059 8.4
G83932_160 10.16
G48520_1623 11.49
G3655_1304 17.11
G12801_843 20.65
G49314_1885 23.65
G12973_830 27.71
G78941_279 27.71
K146_2511 42.5
G50790_262 43.06
G27110_110 43.38
G4467_2018 43.47
G83778_446 43.79
G88855_111 44.24
G22747_910 44.37
G1702_309 44.69
G84200_1633 44.73
G1702_1985 44.91
G11518_741 45
G76432_227 45.28
K20819_448 45.53
G55594_210 45.7
G367_4969 45.75
G367_6432 45.86
K27_2539 45.87
K27_2868 45.88
K1542_894 45.89
G29395_1148 45.89
G13059_2671 45.96
G367_3656 46.1
G57313_474 46.24
G57707_1083 46.31
G13929_1404 46.31
G57313_99 46.35
G19711_241 46.57
G7637_1285 46.67
G85176_387 47.01
K1005_1329 47.4
G55854_349 47.49
K12129_476 47.54
G4160_1386 48.02
G25331_1275 48.78
G2088_1362 48.8
K1796_1511 49.03
G17460_1084 53.35
G54940_101 54.83
G48401_178 57.19
K2227_1364 58.49
G21358_312 64.77
G72173_3269 68.02
G2346_2304 70.94
G11359_296 73.76
G35976_2716 75.36
G18669_1100 75.38
G84376_286 76.18
G6077_815 76.93
G58292_666 91.24
