# Supplementary material for: High-density SNP-based genetic maps for the parents of an outcrossed and a selfed tetraploid garden rose cross, inferred from admixed progeny using the 68k rose SNP array
Source: Hortic Res. 2016 Oct 26;3:16052–. doi: 10.1038/hortres.2016.52 (PMC5080978; doi:10.1038/hortres.2016.52)
Supplement: Supplementary zipfile ESM5 [file hortres201652-s3.zip › ESM5 Maps and MapChartFiles/RND map from RNDxRND (selfed) cross/RND-LG3.3.mct]

Chrom RND-LG3.3  S=0   E=82.68
D42400_111 0
G12319_1286 0.48
K1945_1250 0.49
D13485_715 0.53
K14692_209 0.79
G22120_246 1.21
K10479_1596 12.08
G54028_1087 13.83
G30564_197 14.09
G50466_1140 19.35
G23341_337 22.43
K11359_131 24.54
G51371_1410 25.47
G118_4423 25.96
G11817_780 26.62
G1796_151 27.13
G15_1595 40.59
G15_4099 41.12
K16496_161 42.07
G12051_2064 43.26
G11471_1505 43.75
K14963_1191 43.76
G1911_2317 46.32
G8530_295 46.67
G24975_2233 46.82
G24975_155 46.95
G76379_227 46.96
K2729_367 46.98
K2093_553 47.08
G21552_454 47.34
K2823_1459 47.61
G16886_263 48.87
G19374_426 49.54
K17536_80 50.08
G19156_153 60.36
K2753_808 60.87
G1741_1324 61.03
G14550_680 61.23
G29702_1176 61.59
K10177_590 61.84
K1460_1005 61.92
G54307_235 62.03
G72948_442 62.4
G4294_2290 62.63
K3051_1505 65.04
K2016_668 66.82
K19387_788 67.64
G68211_421 70.5
K3007_1204 70.86
G7516_905 73.63
G27990_1791 74.45
K1023_2378 74.83
G52459_780 75.8
K321_1011 77.58
K321_681 77.93
G708_1315 78.51
K14212_1311 79.39
G1652_1330 80.74
G55844_414 81.49
G12842_153 81.88
G23625_4803 82.01
G69467_1232 82.37
G73001_280 82.68
