# Supplementary material for: High-density SNP-based genetic maps for the parents of an outcrossed and a selfed tetraploid garden rose cross, inferred from admixed progeny using the 68k rose SNP array
Source: Hortic Res. 2016 Oct 26;3:16052–. doi: 10.1038/hortres.2016.52 (PMC5080978; doi:10.1038/hortres.2016.52)
Supplement: Supplementary zipfile ESM5 [file hortres201652-s3.zip › ESM5 Maps and MapChartFiles/RND map from RNDxRND (selfed) cross/RND-LG3.4.mct]

Chrom RND-LG3.4  S=0   E=79.69
G58337_724 0
K1187_589 0.43
G25618_1484 0.91
K15476_1293 2.08
G7927_1321 8.61
G23341_3372 21.45
K339_354 22.18
G7579_1031 23.76
G95639_595 25.63
K2536_1591 27.46
G7620_565 29.23
G22683_916 29.69
G6393_359 29.69
K17558_266 30.4
G15888_457 32.4
G50297_1014 32.62
G14289_1614 32.67
G24214_364 32.87
G18311_1328 33.53
K1965_1773 34.14
K316_1335 34.69
G50315_1098 35.04
G16125_777 36.59
G2323_1913 36.86
G4648_490 37.23
G687_1377 39.52
G360_4247 39.92
G687_2431 40
G687_1642 40.7
G8737_1272 41.3
G59077_4062 42.64
G21893_5303 51.11
G4615_2047 53.87
K146_3651 54.54
K10594_411 55.81
K16283_934 59.65
K244_3670 60.82
G4294_2335 61.57
K181_102 63
K2016_863 64.71
K1023_316 72.41
G708_1709 76.4
G708_2649 76.41
G708_1865 76.71
K11616_232 78.1
G33118_1548 78.63
K1262_560 79.16
K211_1543 79.18
G8818_1487 79.19
G12606_514 79.69
