# Supplementary material for: High-density SNP-based genetic maps for the parents of an outcrossed and a selfed tetraploid garden rose cross, inferred from admixed progeny using the 68k rose SNP array
Source: Hortic Res. 2016 Oct 26;3:16052–. doi: 10.1038/hortres.2016.52 (PMC5080978; doi:10.1038/hortres.2016.52)
Supplement: Supplementary zipfile ESM5 [file hortres201652-s3.zip › ESM5 Maps and MapChartFiles/RND map from RNDxRND (selfed) cross/RND-LG4.1.mct]

Chrom RND-LG4.1  S=0   E=108.67
K1030_142 0
G72056_197 0.38
G15277_1039 0.67
G37739_1073 2.68
K1593_616 6.99
K16155_299 8.56
G23467_1423 9.99
G65281_1995 17.16
G28075_441 17.94
G55740_342 19.83
G53366_947 20.79
G19311_1036 24.91
G34754_689 27.01
G54539_152 27.41
G12405_153 27.55
G3553_1372 27.67
G84750_415 27.68
K19562_154 28.93
G14060_814 30.85
G33974_2857 31.61
G60407_106 32.04
G1531_233 32.16
G16462_579 32.42
K13720_1505 32.53
G81396_516 32.54
G35382_412 32.9
G61576_284 33.08
D30764_278 33.09
K11344_170 33.1
K16954_1153 33.27
K17159_89 33.43
K20424_122 33.67
G38153_660 33.85
G72079_114 34.05
G71348_566 34.34
G6641_1399 36.47
G10534_1205 37.56
G948_3649 38.11
G30247_105 38.38
K1984_847 40.05
K13692_53 42.39
D35201_438 43.03
G3954_1168 43.04
K1168_814 43.48
G9750_1037 43.6
G14333_115 43.89
G27409_649 43.89
K12749_1096 44.49
G86518_430 45.67
K1781_624 46.65
G58990_576 47.03
G3611_245 47.03
K1781_398 47.05
G35988_245 47.81
K1586_474 49.76
G48320_2301 50.22
G48320_3361 50.22
G48320_2398 50.26
G48320_3979 50.49
G48320_3483 50.96
G1413_2120 51.73
K17506_719 55.02
G10177_450 55.14
G28283_186 55.38
K3406_1366 55.59
K3406_1092 55.84
G567_1658 55.94
K191_1432 56.28
K340_674 56.57
G62748_541 57.04
G53320_46 61.83
G56269_156 63.91
G68227_100 64.9
G76387_638 67.44
G40089_352 71.1
G27077_81 72.92
G10782_5653 75.75
G10782_4791 76.81
G2402_2133 81.99
G16695_225 82.29
G73085_1386 82.77
G671_1859 84.32
K12645_8729 84.86
G41964_3187 85.41
G13346_1230 86.56
G18173_143 87.57
G19573_535 89.44
G86950_747 89.83
G3107_205 90.11
G21597_735 90.92
G44935_316 91.91
G31479_774 92.31
G63231_1003 92.98
G11463_1038 93.8
G10044_691 94.17
G60481_86 94.63
G60594_804 97.67
K11575_468 98.16
G7883_2848 98.5
K1366_1771 98.84
G52340_154 99.79
G4319_1719 100.29
G12176_826 100.46
G14588_501 100.53
G7766_143 100.96
G7943_227 101.7
G6598_1037 102.41
G62450_1386 102.57
G4923_869 102.79
G997_501 102.87
G4969_1003 102.89
G23918_1768 103
G23918_2802 103.31
G4923_1187 103.7
K233_1622 104.66
K2587_761 105.11
G5976_491 105.43
G62204_1334 105.63
K3038_832 105.92
K10701_495 106.15
G8969_907 106.61
G78207_211 106.86
K3099_1122 107.35
G19127_1994 107.47
G49110_646 107.72
K113_2551 108.36
G63150_1549 108.67
