# Supplementary material for: High-density SNP-based genetic maps for the parents of an outcrossed and a selfed tetraploid garden rose cross, inferred from admixed progeny using the 68k rose SNP array
Source: Hortic Res. 2016 Oct 26;3:16052–. doi: 10.1038/hortres.2016.52 (PMC5080978; doi:10.1038/hortres.2016.52)
Supplement: Supplementary zipfile ESM5 [file hortres201652-s3.zip › ESM5 Maps and MapChartFiles/RND map from RNDxRND (selfed) cross/RND-LG4.2.mct]

Chrom RND-LG4.2  S=0   E=43.44
D22242_492 0
G162_2251 0.409999999999997
G19114_437 1.16
G76021_1455 1.77
G86979_559 3.37
G71_6157 6.47
G10782_4901 8.28
G10782_4861 9.02
G30356_1148 9.73999999999999
D2581_86 10.45
G93260_836 10.67
G443_232 11.17
D47294_615 11.63
G4522_1267 12.17
K13521_1097 12.92
G62352_1937 14.4
G48632_100 14.47
K12333_355 15.27
K3074_1230 15.56
G17077_504 15.81
G72706_2279 15.95
D25948_1618 17.15
G54706_168 18.67
G58474_224 20.4
G33397_245 20.78
K2136_981 21
G55363_1048 21.23
G21264_1058 21.47
K14230_918 21.53
K17093_213 21.53
K1731_897 21.55
K231_830 21.78
G69875_311 22.01
K17319_244 22.13
G21974_272 22.33
K1391_382 22.59
G14881_1509 23.23
G19484_207 24.1
G86878_640 24.11
G76362_89 24.23
K10814_163 24.42
G70343_357 25.09
G60481_1049 25.63
D47306_1318 25.88
K2380_789 27.45
G7883_583 28.44
G7883_1390 29.89
K1366_266 30.68
K21592_91 31.57
G20305_1806 31.87
K20367_451 32.3
K19566_965 33.44
G56762_186 34.02
K14625_303 34.36
K1484_1629 35.29
K3239_657 36.83
G23918_2339 36.83
K15540_226 36.94
K10206_1345 37.08
G2975_1481 37.38
G11233_528 37.62
K1359_974 38
K1583_1771 38.4
G67729_1618 39.53
G16914_1346 39.57
K15227_927 39.94
G41613_4841 40.62
G41613_3361 40.65
G27105_79 40.77
K2339_1080 40.79
K113_1853 40.98
K19098_354 41.12
K17412_540 41.37
G5302_1109 41.68
K11198_185 42.14
G17898_996 43.44
