# Supplementary material for: High-density SNP-based genetic maps for the parents of an outcrossed and a selfed tetraploid garden rose cross, inferred from admixed progeny using the 68k rose SNP array
Source: Hortic Res. 2016 Oct 26;3:16052–. doi: 10.1038/hortres.2016.52 (PMC5080978; doi:10.1038/hortres.2016.52)
Supplement: Supplementary zipfile ESM5 [file hortres201652-s3.zip › ESM5 Maps and MapChartFiles/RND map from RNDxRND (selfed) cross/RND-LG4.3.mct]

Chrom RND-LG4.3  S=0   E=34.72
G18856_797 0
K12921_297 0.460000000000001
K1464_1736 0.759999999999998
K11076_426 2.34
K1415_433 3.16
K2524_1176 8.98
K20997_109 11.72
K1194_1366 15.02
G25523_3370 21.69
K1132_970 23.64
G83533_600 26.14
K13774_127 28.06
K2817_1103 28.39
K1410_1559 28.49
K16698_562 32.41
K1363_469 33.48
K3360_3693 34.02
K10509_683 34.38
K18239_1141 34.72
