# Supplementary material for: High-density SNP-based genetic maps for the parents of an outcrossed and a selfed tetraploid garden rose cross, inferred from admixed progeny using the 68k rose SNP array
Source: Hortic Res. 2016 Oct 26;3:16052–. doi: 10.1038/hortres.2016.52 (PMC5080978; doi:10.1038/hortres.2016.52)
Supplement: Supplementary zipfile ESM5 [file hortres201652-s3.zip › ESM5 Maps and MapChartFiles/RND map from RNDxRND (selfed) cross/RND-LG4.4.mct]

Chrom RND-LG4.4  S=0   E=18.28
K19323_131 0
K2078_1083 2.16
G14662_339 2.82
K12645_9520 3.07
K1400_379 3.34
G1564_1360 3.57
G18528_351 3.87
K1909_1322 3.89
G43615_547 5.9
G23918_968 5.96
G1259_1268 6.09
K1658_942 6.16
K10509_890 6.42
G49713_289 6.9
K10758_557 7.13
G79961_2236 8.21
G4247_1124 8.35
G19031_608 8.45
K1484_2094 8.48
G60327_514 8.97
G5861_1388 9.46
G12926_110 9.8
G12915_766 10.01
G57946_313 10.17
G19258_922 10.94
G6010_1401 11.49
G11213_1078 12.08
G4753_674 12.43
K19206_710 12.62
G21865_1298 12.73
G26127_1881 12.92
G3054_2321 12.97
G7883_2938 13.17
G4753_1361 13.19
G7883_2155 13.49
G39124_272 13.93
G57099_157 14.16
G3466_2031 15.13
G51706_1073 15.48
G5574_264 15.61
G21966_219 15.97
G12859_174 16.16
G15688_146 16.35
G50039_315 16.39
G61007_857 16.55
G61007_406 16.68
G5919_1094 17.2
G59838_525 17.24
G51681_1156 17.28
G19562_220 17.5
G7949_1103 17.84
G5662_810 18.16
G16632_1316 18.23
G58971_2148 18.24
G67678_243 18.28
