# Supplementary material for: High-density SNP-based genetic maps for the parents of an outcrossed and a selfed tetraploid garden rose cross, inferred from admixed progeny using the 68k rose SNP array
Source: Hortic Res. 2016 Oct 26;3:16052–. doi: 10.1038/hortres.2016.52 (PMC5080978; doi:10.1038/hortres.2016.52)
Supplement: Supplementary zipfile ESM5 [file hortres201652-s3.zip › ESM5 Maps and MapChartFiles/RND map from RNDxRND (selfed) cross/RND-LG5.1.mct]

Chrom RND-LG5.1  S=0   E=107.57
G93906_1040 0
G5415_2400 7.48999999999999
G22693_115 7.91
G7906_187 8.47
K15023_744 8.75999999999999
G4751_1283 8.92999999999999
G5415_1760 9.05
G68363_226 9.19999999999999
G13868_1398 9.47999999999999
G3800_122 9.97
G7214_1857 10.63
G18821_36 11.3
G2792_1018 15.69
G15866_1229 22.02
G59718_195 24.75
K2196_957 24.93
K1003_488 25.16
K1825_1800 28.04
G22540_173 29.98
G37251_154 30.58
G70631_480 30.76
G20736_157 31.35
G66750_836 31.78
G23570_1714 32.16
G26878_1009 32.4
G49124_243 32.56
G15715_1529 32.92
G11309_1082 33.12
G26755_1382 33.14
G54659_1018 33.33
G23203_1094 33.45
G31415_698 33.5
G66750_797 33.91
G18537_3014 34.41
G62478_1141 34.79
G11759_276 35
G14796_420 35.19
G9486_1595 35.2
G50419_261 35.39
K21131_74 35.98
G1195_1158 36.21
G34832_514 36.33
G11964_495 36.51
G23038_105 36.84
G74028_222 37.09
K1963_691 37.23
G37794_899 37.76
G24987_996 37.93
G15439_3162 37.94
G30963_326 37.96
K292_935 37.98
G4710_1563 38.15
G10026_265 38.51
G14028_744 38.91
G14704_833 39.11
G33881_1350 39.14
G15592_2053 39.49
G15592_1122 39.76
G15592_604 39.79
G48249_340 40.45
G79909_441 40.59
G4965_1751 40.68
G46510_397 41.26
G85059_1041 41.6
G12766_401 42.59
G54155_241 42.6
G6526_1090 43
G13746_429 43.09
K2746_452 43.31
G61531_102 44.15
G33437_891 44.43
G60359_1361 44.69
G3992_224 45.65
G65468_1362 48.02
K2112_793 48.12
G19449_212 48.76
G29362_1155 48.96
G7279_60 48.99
G48768_41 49.03
G31709_1137 49.23
G23858_1581 49.56
G19751_1322 50.66
G19751_1167 50.91
G30239_623 51.36
G18409_1959 51.37
G35634_893 51.66
G30239_970 51.69
G35411_200 51.97
K2909_720 52.98
G94686_344 53
G4047_407 53.36
G75574_439 53.75
K2126_1037 53.77
G11884_439 54.83
K11428_459 55.5
G18778_287 57.19
G3579_1008 62.64
K12012_231 62.92
K1743_1874 64.25
K16240_257 64.6
K1692_812 64.62
K117_2951 64.81
G5432_1300 64.86
K2892_1561 65.02
G74376_304 65.3
K1743_2017 65.58
G52821_153 65.92
G53102_111 66.33
K17033_294 67.9
D33714_908 71.79
K1521_1672 72.67
K1902_1882 73.71
K20574_227 74.12
K21236_668 74.52
G11595_212 78.45
G73387_573 79.92
G81331_396 81.87
G49222_240 82.6
G84862_691 84.22
G44160_251 88.26
G4918_1169 90.05
G8512_783 93.94
G2330_1605 93.95
G13420_296 95.3
G76520_879 96.88
G2308_1478 98.14
G17770_662 98.87
G6770_985 99.65
G4706_387 99.83
G13788_1545 100.08
G847_3327 100.27
G37975_153 102.34
G52523_571 102.65
G5870_1046 105.57
K20107_228 107.03
K252_4566 107.07
K2743_1374 107.57
