# Supplementary material for: High-density SNP-based genetic maps for the parents of an outcrossed and a selfed tetraploid garden rose cross, inferred from admixed progeny using the 68k rose SNP array
Source: Hortic Res. 2016 Oct 26;3:16052–. doi: 10.1038/hortres.2016.52 (PMC5080978; doi:10.1038/hortres.2016.52)
Supplement: Supplementary zipfile ESM5 [file hortres201652-s3.zip › ESM5 Maps and MapChartFiles/RND map from RNDxRND (selfed) cross/RND-LG5.2.mct]

Chrom RND-LG5.2  S=0   E=91.45
G7689_666 0
K3000_1002 4
K11955_486 7.1
K2581_223 7.74
G10822_83 8.01
K2794_108 9.55
K12340_238 10.53
G1941_2326 10.77
G12410_968 11.19
K1124_922 11.51
D19792_223 13.98
G20503_1043 14.1
G33921_434 14.7
K11276_2715 18.43
K1809_204 18.71
G54979_203 19.1
K19605_70 19.11
G26755_2895 19.19
G14627_137 20.28
G63877_1102 20.48
G66750_761 21.29
G23843_1238 21.31
G18537_2231 21.73
G9486_1961 21.76
G18537_1867 21.82
K12212_304 21.94
G34626_616 22.32
G7421_255 32.14
G4049_261 41.86
K13765_962 43.91
K290_2208 44.55
G53102_66 47.75
G3057_1120 49.51
G3057_1273 49.74
K12337_303 50.15
G54304_109 51.93
G1879_633 55.24
K21236_931 56.05
K19499_432 60.69
K12908_725 62.09
G86632_243 62.75
G28762_183 63.38
K19688_120 65.04
G31184_1069 70.64
D33151_347 72.6
G3444_823 73.03
K2368_1093 73.26
G3137_832 75.95
G7693_346 78.19
K12922_1036 78.22
K14362_157 78.53
G4465_3109 78.87
K13195_342 80.04
K305_431 80.68
G847_919 81.19
G847_1234 81.26
K1823_882 81.27
G5184_1071 82.91
G20741_54 83.35
G88918_468 84.59
G15218_393 85.71
K1905_536 86.88
K1905_1416 87.31
K18062_831 90.31
K18062_547 91.45
