# Supplementary material for: High-density SNP-based genetic maps for the parents of an outcrossed and a selfed tetraploid garden rose cross, inferred from admixed progeny using the 68k rose SNP array
Source: Hortic Res. 2016 Oct 26;3:16052–. doi: 10.1038/hortres.2016.52 (PMC5080978; doi:10.1038/hortres.2016.52)
Supplement: Supplementary zipfile ESM5 [file hortres201652-s3.zip › ESM5 Maps and MapChartFiles/RND map from RNDxRND (selfed) cross/RND-LG5.3.mct]

Chrom RND-LG5.3  S=0   E=87.69
G82946_149 0
G20053_1414 8.13
G96742_1132 9.69
G405_1001 10.85
G60329_338 11.43
G22106_510 14.19
G7866_133 14.22
G19650_370 15.6
G1195_897 32.84
G45384_312 36.48
G91013_621 39.06
K17123_861 39.94
K15467_343 40.11
G5354_1100 40.32
K20243_619 40.72
K257_638 40.93
G14260_813 42.16
G1107_1650 42.33
G17158_122 42.81
G42057_505 43.33
G476_2282 43.63
G100803_965 44.68
G18199_907 45.87
G12095_740 46.44
G14158_762 46.86
G4412_1403 47.05
G16205_517 50.07
K290_1645 51.14
K19169_69 51.7
G19249_626 52.44
K3111_815 54.05
K14430_1088 56.49
G14467_362 58.89
K2613_889 59.63
G17413_1791 60.63
K277_3304 61.92
G67241_308 67.89
K2860_881 75.02
G72267_316 75.22
D6712_303 76.68
K16181_514 77.28
K15494_599 78.73
K20844_977 80.39
K18651_103 81.2
K1654_2095 81.28
K1060_445 81.81
K11079_142 82.03
K15728_1138 83.55
G21626_184 83.79
G57108_1696 84.11
G36353_286 84.7
K20945_738 85.15
K2034_892 85.93
K248_1934 87.69
