# Supplementary material for: High-density SNP-based genetic maps for the parents of an outcrossed and a selfed tetraploid garden rose cross, inferred from admixed progeny using the 68k rose SNP array
Source: Hortic Res. 2016 Oct 26;3:16052–. doi: 10.1038/hortres.2016.52 (PMC5080978; doi:10.1038/hortres.2016.52)
Supplement: Supplementary zipfile ESM5 [file hortres201652-s3.zip › ESM5 Maps and MapChartFiles/RND map from RNDxRND (selfed) cross/RND-LG5.4.mct]

Chrom RND-LG5.4  S=0   E=118.18
G5846_2633 0
G13882_1185 0.86
G6596_1036 1.25
K298_2420 2.62
K3400_646 2.65
G5274_481 5.69
G10520_681 14.92
G20604_437 15.13
G22084_3111 16.34
G20435_1220 25.87
G21070_1343 27.97
K12771_4640 31.13
K280_3228 33.42
G26226_2535 46.92
G62634_290 48.64
K21136_49 48.97
G17241_238 49.45
K18334_163 50.31
G10312_103 50.91
K10535_354 51.39
K1507_1017 51.46
G56031_238 51.92
G19273_1341 51.97
K1769_481 52.1
K10630_1019 52.33
G21560_124 53.09
K186_2544 53.12
G476_2195 53.13
G476_2348 53.14
G476_3163 53.16
G25586_1421 53.31
K18977_749 53.67
G17563_1134 62.42
G11015_372 87.87
G89409_1037 95.07
K17176_419 96.7
G58969_1257 97.95
G847_1077 100.92
G847_1290 101.14
G41889_162 104.39
K31_1575 115.35
G30_6480 116.8
G30_3333 116.89
G30_5822 117.08
G30_1915 117.35
K252_1779 118.18
