# Supplementary material for: High-density SNP-based genetic maps for the parents of an outcrossed and a selfed tetraploid garden rose cross, inferred from admixed progeny using the 68k rose SNP array
Source: Hortic Res. 2016 Oct 26;3:16052–. doi: 10.1038/hortres.2016.52 (PMC5080978; doi:10.1038/hortres.2016.52)
Supplement: Supplementary zipfile ESM5 [file hortres201652-s3.zip › ESM5 Maps and MapChartFiles/RND map from RNDxRND (selfed) cross/RND-LG6.1.mct]

Chrom RND-LG6.1  S=0   E=79.23
G55162_351 0
K1051_584 6.5
K16839_172 7.05
G3506_608 7.28
G19240_1259 8.27000000000001
D37547_674 8.31
G4758_1260 8.92
K3386_597 10.84
G81060_150 12.79
G6532_1508 13.73
G26960_1790 14.19
G26960_3356 14.39
G714_1334 14.41
G4489_2500 14.67
G76154_240 14.97
G21238_992 16.94
G10556_2768 17.04
G67151_382 18.71
G56123_182 18.91
G4537_1053 22.4
G5111_636 23.31
D37059_1113 23.73
G38961_407 24.89
G4679_246 26.34
G23357_1142 35.13
G32188_778 38.49
G150_3109 40.96
G36683_704 41.81
G83270_640 42.98
G55506_1450 43.67
G70115_218 43.88
G79916_1503 44.95
K1398_931 45.86
G39228_106 47.79
D9609_75 47.8
G19479_597 48.49
G5608_1598 48.75
G58648_157 48.8
G7075_1101 49.36
G20_8001 49.95
G20_9253 50.37
D18400_159 51.37
G1152_1898 51.49
G709_1313 51.59
G1191_2923 52.09
G53262_175 52.62
G500_4580 54.03
G500_2783 54.07
G500_4067 54.1
G500_2542 54.47
G1147_1337 55.29
G5401_868 56.3
G56883_162 57.82
G8226_426 58.15
G16306_925 58.62
G33480_343 61.31
G12048_714 63.01
G76625_4474 63.37
G54679_402 65.07
G63406_138 65.56
G54745_1107 67.23
G52073_398 67.89
G8443_781 68.31
G9641_215 68.34
G19783_460 68.49
G37319_1420 68.53
G26429_1264 69.31
G11271_678 69.67
G54361_232 69.7
K198_125 69.84
G49287_94 69.89
G10863_1190 70.12
K19296_1310 70.19
G4447_252 70.23
G17808_357 70.34
G26908_1438 70.37
G11981_243 70.62
G32180_739 71.06
G35014_158 72.46
K16081_393 72.85
K16081_1626 73.01
G42151_169 73.49
K11483_46 73.68
G12120_892 74.06
G1095_1151 74.36
G7854_1207 75.13
G21049_724 75.16
G24431_1798 75.68
G55116_673 75.68
G24431_1885 76.3
G57053_532 77.56
G25728_659 79.23
