# Supplementary material for: High-density SNP-based genetic maps for the parents of an outcrossed and a selfed tetraploid garden rose cross, inferred from admixed progeny using the 68k rose SNP array
Source: Hortic Res. 2016 Oct 26;3:16052–. doi: 10.1038/hortres.2016.52 (PMC5080978; doi:10.1038/hortres.2016.52)
Supplement: Supplementary zipfile ESM5 [file hortres201652-s3.zip › ESM5 Maps and MapChartFiles/RND map from RNDxRND (selfed) cross/RND-LG6.2.mct]

Chrom RND-LG6.2  S=0   E=78.03
K10481_851 0
G11492_171 20.42
K1491_979 21.94
G1650_1542 22.55
K3386_1039 23.68
G18320_260 25.47
K1240_696 29.18
G91758_82 30.98
G23761_1016 31.77
G3959_1538 36.38
G13250_1042 36.71
G29111_110 40.5
K162_1108 40.8
G1243_1279 40.9
K1408_556 49.09
G5882_2489 50.53
G4790_705 52.7
G17016_1219 53.87
G2444_1621 56.11
G53829_421 56.23
K10139_474 56.64
K10138_3204 56.94
K19295_2075 57.11
K19628_997 57.25
K21135_666 57.27
G28415_421 57.27
G32426_508 57.43
G24055_2723 57.59
G4125_1033 57.59
G65966_189 57.61
G3292_1365 57.77
K14128_9420 58
K2075_1570 58.14
G72354_688 58.22
G37626_100 58.54
K12498_2028 58.66
G75041_208 58.98
G13283_858 60.35
G38264_410 61.56
G5721_1139 62.52
K2367_289 62.63
G25289_1128 63.41
G75094_188 67.8
G76625_2561 69.18
G6942_1041 69.79
G24131_2232 73.85
G24056_2436 74.22
G24056_2591 74.74
G2845_917 78.03
