# Supplementary material for: High-density SNP-based genetic maps for the parents of an outcrossed and a selfed tetraploid garden rose cross, inferred from admixed progeny using the 68k rose SNP array
Source: Hortic Res. 2016 Oct 26;3:16052–. doi: 10.1038/hortres.2016.52 (PMC5080978; doi:10.1038/hortres.2016.52)
Supplement: Supplementary zipfile ESM5 [file hortres201652-s3.zip › ESM5 Maps and MapChartFiles/RND map from RNDxRND (selfed) cross/RND-LG6.3.mct]

Chrom RND-LG6.3  S=0   E=40.69
G58215_418 0
G5438_3616 1.81
K130_3148 2.3
G82504_166 2.71
K130_329 2.85
K1652_899 3.16
K130_2548 3.4
G2086_434 3.42
K1652_653 3.64
G74628_337 5.86
G15518_626 5.87
K2051_801 5.88
K237_2340 6.23
D47640_850 6.92
K2233_1011 8.37
K13395_1026 8.65
K1610_444 9.19
G63043_1085 9.98
G150_2173 10.59
G7995_863 10.99
G17016_2763 11.01
G60254_253 11.02
G38220_676 11.67
G16635_1195 11.91
K122_1215 11.92
G150_2225 12.19
G54804_1020 12.23
G57072_1576 12.73
G17302_1249 13.74
G25548_1464 14.01
G15465_422 14.06
G21901_673 14.8
G10360_3973 15.03
G10360_2168 15.24
G7441_2555 15.34
G40605_114 15.37
G21306_1007 15.58
K1874_554 15.97
K13320_1128 16.41
K1037_855 16.49
K10565_230 17.91
G2865_1120 19.1
G85437_788 19.26
G14679_505 19.27
D8269_293 19.82
G19139_1553 20.79
G69155_1110 24.03
K151_3754 24.69
G1152_685 26.56
K2061_1036 27.04
G5003_1419 27.19
G20_4922 27.46
K16505_1160 27.5
G41881_283 27.55
K14128_1607 27.55
K10517_474 27.63
G41881_508 27.66
K2145_752 27.83
G24498_1571 27.94
G27612_731 28.04
G13764_606 28.06
G10081_626 28.22
K1013_397 28.31
G1210_2792 28.58
G12716_79 28.8
G21093_76 28.93
K2155_1805 29.11
G11799_590 29.23
G14313_1150 29.34
G14168_1341 29.35
K2234_1105 29.36
K2364_1028 29.44
K15863_815 29.54
G58052_306 29.55
G25954_1245 29.69
G3568_1483 29.73
G13655_1271 29.75
K297_1689 29.99
G22728_1778 30.21
G500_5143 30.49
K18442_2486 30.73
K14946_1106 31.01
K1071_1630 31.41
G15355_758 31.62
K1071_1942 31.63
G64047_1023 31.89
G19756_539 32.5
G21_1677 32.63
G20546_1222 33.44
G63289_1198 33.63
G11664_1862 34.06
G2003_1056 34.14
G22413_1439 34.35
G83459_169 34.5
K12026_684 34.7
G28826_1465 34.71
G21347_367 35.01
G16444_1461 35.23
G64000_1270 35.61
G10117_1092 39.84
G48468_364 40.29
G54587_472 40.69
