# Supplementary material for: High-density SNP-based genetic maps for the parents of an outcrossed and a selfed tetraploid garden rose cross, inferred from admixed progeny using the 68k rose SNP array
Source: Hortic Res. 2016 Oct 26;3:16052–. doi: 10.1038/hortres.2016.52 (PMC5080978; doi:10.1038/hortres.2016.52)
Supplement: Supplementary zipfile ESM5 [file hortres201652-s3.zip › ESM5 Maps and MapChartFiles/RND map from RNDxRND (selfed) cross/RND-LG6.4.mct]

Chrom RND-LG6.4  S=0   E=45.8
K15234_89 0
K122_4586 3.35
K107_3948 15.16
G82248_126 16.35
G62902_1051 17.19
G13534_797 17.91
K1622_1062 19.11
K1227_2368 19.21
K17304_369 19.41
K10137_213 19.91
K19684_919 20.04
K1326_1363 20.04
G500_2278 20.59
G500_2495 20.71
K18442_776 20.88
G23623_1922 21.02
K10122_585 21.28
K12395_373 21.35
K12498_1953 21.59
K12265_422 21.73
K10448_884 21.73
G38807_106 21.74
K1152_1482 21.75
K13763_868 21.84
K14128_4811 21.94
G80480_123 22.31
K14698_129 22.31
G11252_64 22.41
K2701_1112 22.57
G45344_475 22.73
K13763_1060 23.05
G44647_459 23.19
K18669_343 23.22
K1530_121 23.46
K1416_871 23.63
G71257_1138 23.84
K16328_1080 25.73
K16868_227 26.13
K14815_319 26.34
K2697_183 27.59
K13806_116 27.77
K15345_1460 29.03
K2511_370 39.19
G17183_647 42.67
K15912_186 43.32
G2376_1235 43.91
K2910_1350 44.34
G20677_1004 44.69
K1207_634 44.82
G43866_113 45.04
G16250_269 45.45
G43578_141 45.8
