# Supplementary material for: High-density SNP-based genetic maps for the parents of an outcrossed and a selfed tetraploid garden rose cross, inferred from admixed progeny using the 68k rose SNP array
Source: Hortic Res. 2016 Oct 26;3:16052–. doi: 10.1038/hortres.2016.52 (PMC5080978; doi:10.1038/hortres.2016.52)
Supplement: Supplementary zipfile ESM5 [file hortres201652-s3.zip › ESM5 Maps and MapChartFiles/RND map from RNDxRND (selfed) cross/RND-LG7.1.mct]

Chrom RND-LG7.1  S=0   E=84.46
K135_3495 0
G53891_1193 1.9
G18342_161 6.01
K13463_334 6.8
G4530_1534 6.94
G14852_253 7.08
G62897_149 7.46
K14516_127 7.51
G87879_603 7.52
G18364_3187 8.27
K1553_678 8.32
G83294_495 8.85
K19460_153 9.38
K13697_1223 10.37
K2604_983 10.59
K12769_196 10.85
K16105_273 11.17
G4849_1542 12.03
G62442_782 12.33
K2600_911 13.24
G16329_209 14.87
G7373_1135 15.88
G22496_1522 16.19
G23405_2731 16.58
K2127_152 16.9
G51454_290 17.07
G1797_1146 17.19
G16941_2638 18.87
K16342_1493 20.03
G23072_803 21.06
G63113_356 21.59
G63113_451 21.61
G12508_2545 22.12
K12261_170 23.02
G13789_1254 23.3
G1566_1300 23.51
G78881_305 23.59
G41008_1014 23.87
K2036_608 24.07
G12735_281 24.11
K2036_1025 24.12
K120_977 24.13
K13205_199 24.13
G12561_2720 24.45
G19567_3272 24.78
K3383_289 25.25
K1845_1663 25.69
G10843_1021 25.81
G11004_1202 26.01
G21142_1534 26.27
G49982_335 26.4
G52944_307 26.52
G24170_2717 26.59
G58296_927 26.66
G99568_718 26.68
G42973_103 26.71
K1286_1397 26.71
G7632_1154 26.93
G11413_1518 27.14
G22647_249 27.58
G22647_1783 27.74
G11345_303 27.86
G22647_2886 27.91
G17430_2155 27.96
K2434_981 28.2
G2045_1549 28.38
K2632_1597 28.43
G65732_297 28.44
K14003_164 28.46
G49103_174 28.54
G65691_281 28.62
K18237_229 28.73
G63105_129 28.94
G5452_463 29.03
G2834_2460 29.18
G48474_262 29.31
G68751_1102 29.49
G30889_140 29.72
G40859_361 29.87
K14098_293 30.18
G84672_283 30.19
G17576_784 30.38
K1160_723 30.64
K11841_453 32.76
G3625_1687 33.15
G35574_964 33.47
G81294_175 33.68
G1245_1261 34.33
G6574_898 35.69
G54776_1392 36.82
D8689_163 36.97
G5199_1306 36.99
G100793_2948 40.63
G21801_179 40.67
G187_2556 42.74
G57314_3734 42.91
G187_3911 43.12
G19297_983 45.36
G35262_1035 46.03
G30443_1202 46.51
G20069_334 46.61
G40398_1052 46.62
G53643_355 47.3
G857_2627 47.99
K1525_755 48.63
G83298_752 50.75
K10170_637 50.76
K2412_257 53.56
G6546_1508 54.72
G24827_78 54.94
K14796_1200 54.95
G6054_1155 55.79
G52967_1073 56.34
K19117_62 56.39
G19010_1085 57.65
G39888_147 57.68
K265_1255 57.71
K16027_86 57.72
K265_3197 58.43
K1646_876 59.27
G4747_565 60.08
K17107_549 60.25
K183_3756 60.26
K183_344 60.32
G50092_1030 60.51
K1487_899 60.54
G1562_2633 60.99
G83361_463 61.65
K2221_498 63.11
G70595_1122 64.84
G26884_1559 67.65
G3376_1264 70.23
G58291_164 73.21
G789_3755 78.08
G46673_149 84.46
