# Supplementary material for: High-density SNP-based genetic maps for the parents of an outcrossed and a selfed tetraploid garden rose cross, inferred from admixed progeny using the 68k rose SNP array
Source: Hortic Res. 2016 Oct 26;3:16052–. doi: 10.1038/hortres.2016.52 (PMC5080978; doi:10.1038/hortres.2016.52)
Supplement: Supplementary zipfile ESM5 [file hortres201652-s3.zip › ESM5 Maps and MapChartFiles/RND map from RNDxRND (selfed) cross/RND-LG7.2.mct]

Chrom RND-LG7.2  S=0   E=31.92
G48440_234 0
K2125_1503 0.840000000000003
G16822_179 0.870000000000001
K2968_1082 0.870000000000001
G11576_847 3.62
G10176_1031 4.69
G17415_411 5.01
K23_4827 7.11
K23_1658 7.14
K23_6050 7.14
G13558_243 7.4
G22004_1957 19.8
G54678_408 22.27
G2532_2472 22.47
G12417_1536 22.87
G8726_1020 23.23
G82808_1363 23.72
K1012_977 26.13
G24242_162 26.29
G50793_684 27.14
G18042_484 27.86
K20056_384 28.63
G49558_386 30.09
G34593_954 30.91
K293_176 31.31
K10750_157 31.31
G20715_108 31.75
G24339_154 31.92
