# Supplementary material for: High-density SNP-based genetic maps for the parents of an outcrossed and a selfed tetraploid garden rose cross, inferred from admixed progeny using the 68k rose SNP array
Source: Hortic Res. 2016 Oct 26;3:16052–. doi: 10.1038/hortres.2016.52 (PMC5080978; doi:10.1038/hortres.2016.52)
Supplement: Supplementary zipfile ESM5 [file hortres201652-s3.zip › ESM5 Maps and MapChartFiles/RND map from RNDxRND (selfed) cross/RND-LG7.3.mct]

Chrom RND-LG7.3  S=0   E=71.49
G4274_338 0
G60042_239 1.41
K1927_1175 1.56
K2588_259 1.62
G66907_1339 1.94
G10002_1115 2.08
G35590_734 6.21
G2771_520 8.02
G3362_467 9.14
G516_1415 9.57
G88785_407 11.84
K10022_409 12.75
K13956_338 13.52
G6322_1039 16.18
D10051_231 21.37
G8820_48 23.12
G28395_433 23.16
G13224_1343 23.67
D38927_76 25.72
G51353_230 26.92
G9808_477 27.01
G28195_972 27.09
G73809_956 27.23
G8607_1366 30.05
G50628_191 30.24
G22647_4756 30.42
G73801_245 34.44
G59010_1251 36.81
G17505_596 38.42
G3884_1455 39.04
G506_2802 39.16
G85042_242 39.75
G33766_1042 39.86
G16790_219 41.42
G56301_470 42.95
G1622_1844 46.54
G72901_346 47.45
G100159_1176 48.59
G72878_620 49
G2006_1118 53.12
D39354_314 53.91
G24434_2379 54.08
G18143_2231 54.13
K1261_2097 55.46
G26266_1438 55.48
G57606_2831 55.53
K265_1126 56.24
K18958_421 62.52
G40596_223 65.59
K1814_1634 66.3
G55958_1112 66.41
G16891_1076 66.42
G16027_609 66.44
K14016_278 66.49
G23097_6735 66.74
G73887_294 67.04
G14000_1117 67.2
D36917_1154 67.21
G59376_86 67.24
G14000_2215 67.29
G20734_385 67.31
G10860_1092 67.5
K10750_500 67.53
G49049_193 68.05
G18847_402 68.24
G87388_231 71.49
