# Supplementary material for: High-density SNP-based genetic maps for the parents of an outcrossed and a selfed tetraploid garden rose cross, inferred from admixed progeny using the 68k rose SNP array
Source: Hortic Res. 2016 Oct 26;3:16052–. doi: 10.1038/hortres.2016.52 (PMC5080978; doi:10.1038/hortres.2016.52)
Supplement: Supplementary zipfile ESM5 [file hortres201652-s3.zip › ESM5 Maps and MapChartFiles/RND map from RNDxRND (selfed) cross/RND-LG7.4.mct]

Chrom RND-LG7.4  S=0   E=74.06
G65191_245 0
K2038_105 0.0100000000000051
K2532_1121 0.540000000000006
G62534_477 0.700000000000003
K16480_199 1.13
G4274_198 1.26000000000001
G13258_248 1.29000000000001
K16340_778 4.54000000000001
G63218_263 4.91
G7545_1070 5.39
K3397_860 5.93000000000001
G26767_758 5.95
G23191_2382 5.96000000000001
G14553_407 5.97
G24607_2455 8.68000000000001
K13032_266 8.73
G6521_1023 9.81
G54181_969 12.05
G3362_2334 12.08
G4080_1398 12.24
G1858_1607 12.92
K240_1828 13.19
G62272_644 14.67
K17759_98 15.28
G10322_1244 36.08
G50736_469 44.8
G11149_370 45.79
K10163_1255 47.13
K23_5495 49.9
G26666_1181 51.85
G33596_1879 59.54
G10210_238 60.15
G22498_476 63.51
K183_1035 65.16
G7951_1144 65.54
G70253_196 66.12
G65303_158 69.35
K324_3394 72.38
G32830_1116 72.93
G18422_2396 74.06
