# Supplementary material for: High-density SNP-based genetic maps for the parents of an outcrossed and a selfed tetraploid garden rose cross, inferred from admixed progeny using the 68k rose SNP array
Source: Hortic Res. 2016 Oct 26;3:16052–. doi: 10.1038/hortres.2016.52 (PMC5080978; doi:10.1038/hortres.2016.52)
Supplement: Supplementary zipfile ESM5 [file hortres201652-s3.zip › ESM5 Maps and MapChartFiles/RND map from RNDxUP cross/RND-LG1.1.mct]

Chrom RND-LG1.1  S=0   E=12.47
G52060_119 0
K19_4775 1.52
K5777_648 3.53
K2619_824 3.58
G24836_5534 3.59
K5812_1054 3.73
K16_3864 3.84
D33091_262 3.85
K9778_452 3.85
G52196_494 9.47
K13063_873 10.15
M22645_270 10.24
M732_607 10.24
G7115_1609 10.33
G11847_1170 10.34
M5481_815 10.36
G10057_2173 12.47
