# Supplementary material for: High-density SNP-based genetic maps for the parents of an outcrossed and a selfed tetraploid garden rose cross, inferred from admixed progeny using the 68k rose SNP array
Source: Hortic Res. 2016 Oct 26;3:16052–. doi: 10.1038/hortres.2016.52 (PMC5080978; doi:10.1038/hortres.2016.52)
Supplement: Supplementary zipfile ESM5 [file hortres201652-s3.zip › ESM5 Maps and MapChartFiles/RND map from RNDxUP cross/RND-LG1.2.mct]

Chrom RND-LG1.2  S=0   E=23.33
G28052_1158 0
M9336_855 4.93
M4198_1213 4.96
G59120_1014 6.48
G73129_218 7.97
G23123_2488 8.93
G1158_2044 10.83
K944_1305 18.74
G31961_306 23.33
