# Supplementary material for: High-density SNP-based genetic maps for the parents of an outcrossed and a selfed tetraploid garden rose cross, inferred from admixed progeny using the 68k rose SNP array
Source: Hortic Res. 2016 Oct 26;3:16052–. doi: 10.1038/hortres.2016.52 (PMC5080978; doi:10.1038/hortres.2016.52)
Supplement: Supplementary zipfile ESM5 [file hortres201652-s3.zip › ESM5 Maps and MapChartFiles/RND map from RNDxUP cross/RND-LG1.3.mct]

Chrom RND-LG1.3  S=0   E=28.12
K1191_455 0
K1011_3044 9.84
M9324_310 17.91
K14_5516 18.99
K14_7313 19.01
K917_1174 20.45
G60234_977 28.12
