# Supplementary material for: High-density SNP-based genetic maps for the parents of an outcrossed and a selfed tetraploid garden rose cross, inferred from admixed progeny using the 68k rose SNP array
Source: Hortic Res. 2016 Oct 26;3:16052–. doi: 10.1038/hortres.2016.52 (PMC5080978; doi:10.1038/hortres.2016.52)
Supplement: Supplementary zipfile ESM5 [file hortres201652-s3.zip › ESM5 Maps and MapChartFiles/RND map from RNDxUP cross/RND-LG2.1.mct]

Chrom RND-LG2.1  S=0   E=30.71
M6921_958 0
K10792_2331 5.11
K11029_539 7.25
K6998_1185 7.67
G56283_88 8.12
K5845_465 9.47
K695_575 9.54
K695_1963 9.59
K327_3091 9.59
M1_3644 11.97
K5165_1017 12.57
K404_1990 13.68
G473_6594 14.31
G70123_298 14.57
G473_3057 14.79
M424_1142 14.79
G1353_354 19.18
G14844_370 20.78
G63758_327 21.42
K567_930 23.73
G49777_1290 24.42
G24614_4144 25.29
M10726_195 26.46
G49777_2342 27
M4435_483 30.71
