# Supplementary material for: High-density SNP-based genetic maps for the parents of an outcrossed and a selfed tetraploid garden rose cross, inferred from admixed progeny using the 68k rose SNP array
Source: Hortic Res. 2016 Oct 26;3:16052–. doi: 10.1038/hortres.2016.52 (PMC5080978; doi:10.1038/hortres.2016.52)
Supplement: Supplementary zipfile ESM5 [file hortres201652-s3.zip › ESM5 Maps and MapChartFiles/RND map from RNDxUP cross/RND-LG2.2.mct]

Chrom RND-LG2.2  S=0   E=58.58
K1875_1604 0
K5132_565 0.67
K9302_272 1.5
K643_1589 1.88
M330_3484 2.11
G21077_1220 2.34
K9071_581 2.51
M2493_601 2.61
G83540_107 3.02
M14605_241 3.29
G61021_421 3.76
K7793_980 3.81
G41049_943 4.47
K1332_1220 4.65
K13358_972 4.77
K1691_872 5.46
K7599_624 6.92
K1407_1224 8.24
K4978_764 8.25
K4978_1017 8.26
K1720_1054 9.26
K12451_367 10.88
K1574_1294 16.73
M4506_1126 17.08
G68753_1066 19.43
K12286_2301 19.49
K3036_1303 20.37
K1540_1060 20.45
M2227_958 20.7
G19392_1419 29.65
K1594_672 30.55
K26_1672 31.2
K17504_140 31.45
D12206_657 31.83
G473_3328 31.87
M1721_1961 32.32
M7167_328 36.2
G42849_146 37.9
K3122_150 40.19
K10683_422 41.78
M31882_1184 42.35
G68791_1652 42.88
K197_3706 43.15
G12392_212 43.31
G19591_338 43.52
M5704_876 43.6
G49777_8083 43.63
M331_1063 43.85
K14720_826 43.87
D13044_142 43.98
K9602_1438 44.02
D33244_3642 44.07
K17437_468 45
G2525_1251 47.39
M1555_1571 47.86
K1450_2033 49.96
K5351_961 51.53
K5351_268 51.66
G14116_742 54.38
K5439_365 55.07
M26221_918 55.1
G54324_2806 55.67
K2191_1105 55.93
K8699_577 55.95
M4435_423 56.31
K14896_700 56.75
G7915_1195 57.02
M10717_1293 58.58
