# Supplementary material for: High-density SNP-based genetic maps for the parents of an outcrossed and a selfed tetraploid garden rose cross, inferred from admixed progeny using the 68k rose SNP array
Source: Hortic Res. 2016 Oct 26;3:16052–. doi: 10.1038/hortres.2016.52 (PMC5080978; doi:10.1038/hortres.2016.52)
Supplement: Supplementary zipfile ESM5 [file hortres201652-s3.zip › ESM5 Maps and MapChartFiles/RND map from RNDxUP cross/RND-LG2.3.mct]

Chrom RND-LG2.3  S=0   E=76.26
G14770_149 0
K6002_598 7.32000000000001
K69_2099 8.10000000000001
K69_896 8.11
M30856_1001 9.15000000000001
K1590_1037 10.05
M11294_769 10.1
K5836_1242 13.53
M6867_1286 13.59
D27193_1526 16.53
K12094_132 17.62
K8_4164 18.95
G18277_575 19.67
G10985_198 19.78
K5383_1190 21.07
M13182_642 21.2
G4295_3441 22.27
K8572_508 23.4
G49899_158 25.88
K1854_114 26.69
G93174_2220 26.82
K1854_1518 27.22
G59478_174 27.37
G1_3260 27.71
G1_9739 28.14
M20957_1019 28.46
G28040_213 28.69
K9414_256 28.98
M10279_954 29.92
M1697_1835 30.06
K6362_197 30.38
G30683_203 30.92
G1_4402 30.92
G19547_224 31.02
G79886_842 32.05
G38877_337 32.5
M18463_298 32.73
K4982_789 32.75
K952_905 33.16
G7824_384 33.19
K2608_73 33.73
K4483_1015 34.79
K1188_1032 35.48
K20467_137 36.72
G49577_385 37.36
K1064_858 40.49
M9633_516 43.11
K8031_662 43.78
D6682_1295 44.03
K860_1515 45.85
K4776_1023 49.37
G6518_2961 56.59
G32888_880 57.8
M4121_1027 58.26
K8912_496 58.74
K9357_493 58.96
K15771_121 59.24
G54924_593 59.27
K14067_261 59.36
G2379_1136 59.56
D13565_398 59.83
K4354_6386 59.9
K2179_1162 60.21
M3746_1108 60.26
G19992_472 60.6
M13838_213 60.63
M4094_1486 60.96
G57227_680 61.15
K1162_368 61.9
G3111_1540 61.9
G6518_6822 63.56
M16003_219 65.02
K8995_496 65.74
K3582_189 66.86
D26067_604 67.51
K338_425 69.03
M2781_928 69.06
K338_626 69.7
K13686_441 70.76
K11849_533 70.84
K4015_399 70.94
M4447_116 71.76
M10395_399 72.65
M9557_933 73.48
K338_570 74.74
G28725_1492 76.26
