# Supplementary material for: High-density SNP-based genetic maps for the parents of an outcrossed and a selfed tetraploid garden rose cross, inferred from admixed progeny using the 68k rose SNP array
Source: Hortic Res. 2016 Oct 26;3:16052–. doi: 10.1038/hortres.2016.52 (PMC5080978; doi:10.1038/hortres.2016.52)
Supplement: Supplementary zipfile ESM5 [file hortres201652-s3.zip › ESM5 Maps and MapChartFiles/RND map from RNDxUP cross/RND-LG2.4.mct]

Chrom RND-LG2.4  S=0   E=56.06
K2890_786 0
K3184_822 2.74
K6527_1005 3.82
K2279_1066 4.08
K1983_770 4.83
G34510_2041 5.39
G1_1863 5.65
K666_671 6.38
G46163_877 6.59
K10874_799 7.9
K17087_266 8.04
K17213_75 8.15
G54502_276 8.37
G76559_219 8.38
K8004_604 8.63
K1722_685 8.91
G14378_1041 8.99
G3319_2128 9.09
K8_7997 9.18
G19651_184 9.24
G1080_2371 9.27
G75136_1470 9.27
K9173_730 9.32
G15452_130 9.33
K11993_174 9.33
K1422_2043 9.41
K9438_115 9.42
G1_1003 9.57
K3237_1177 9.68
G24133_1769 9.76
G53166_3646 10.01
G1550_1003 10.11
K5041_336 10.29
K470_1031 10.37
K785_1156 10.39
K2489_962 10.99
G33358_325 11.03
M8187_1305 11.19
K193_1905 11.38
M29373_1117 11.62
K525_2862 12.14
K12216_401 12.41
G7177_190 13.73
M6365_1163 14.26
K4856_1508 14.41
K5587_447 14.81
K4856_2451 15.01
K5709_970 15.52
K7562_685 15.72
K7699_516 16.19
G4081_1640 16.3
G1313_929 16.49
G13687_913 17.02
K2495_1066 18.31
K2393_212 18.38
K15872_412 18.42
K72_3091 20.45
G3874_302 21.28
G60492_492 22.33
K4244_770 22.87
G48116_479 23.39
K9775_430 23.57
K11301_316 23.78
K1798_1882 24.51
G43551_214 24.73
K10786_400 26.99
M729_1828 29.76
G6146_1652 29.93
K7143_276 30.69
K1768_820 32.4
K229_1757 33.14
G2941_1935 33.41
K2871_768 34.11
M1603_1998 34.39
G52947_502 34.61
K19702_819 34.83
M32818_431 34.9
M1502_1313 35.16
K6377_601 35.4
K836_2340 35.88
G11147_1011 37.68
M8434_1183 39.13
K2429_1801 39.28
K249_882 40.01
K123_2033 40.24
G7939_770 40.71
K17058_105 41.67
K2319_1020 41.98
G19129_360 42.25
G1880_1047 42.41
M379_1165 42.55
K443_85 43.24
K2657_1077 43.48
K3880_2897 44.37
K5375_647 44.42
K14964_1386 45.64
G31612_772 45.67
K11907_1146 45.68
G1396_1117 46.39
G2711_1078 46.44
G70776_1382 48.45
K741_762 56.06
