# Supplementary material for: High-density SNP-based genetic maps for the parents of an outcrossed and a selfed tetraploid garden rose cross, inferred from admixed progeny using the 68k rose SNP array
Source: Hortic Res. 2016 Oct 26;3:16052–. doi: 10.1038/hortres.2016.52 (PMC5080978; doi:10.1038/hortres.2016.52)
Supplement: Supplementary zipfile ESM5 [file hortres201652-s3.zip › ESM5 Maps and MapChartFiles/RND map from RNDxUP cross/RND-LG3.1.mct]

Chrom RND-LG3.1  S=0   E=53.57
G49_5537 0
M6583_778 3.5
G49_324 5.23
G722_1605 5.26
G49518_105 6.18
M20450_198 6.91
M2452_1056 6.95
G2168_693 6.98
M13702_120 8.28
M3062_1463 8.37
G4271_1369 8.98
K481_1764 9.71
K352_1883 10.17
G81205_159 10.4
G1592_1030 11.19
M30247_70 15.06
K10928_267 24.57
K65_3427 26.31
G12801_843 26.36
M12218_228 26.45
K65_3840 26.47
M6283_1078 28.06
K2549_1552 30.05
D17485_732 36.08
M22704_530 36.12
M1096_1162 37.48
M6293_265 39.95
M2879_2174 40.77
M22967_1086 40.84
M63_1899 41.54
M658_960 41.89
M10038_978 42.22
G4467_2018 42.24
M2546_2061 42.3
M7488_1041 42.48
M33126_112 42.99
G1702_309 47.11
G1702_1985 47.22
M16466_216 48.21
M2848_1525 48.21
G55594_210 48.68
M12550_249 50.22
M15596_493 53.57
