# Supplementary material for: High-density SNP-based genetic maps for the parents of an outcrossed and a selfed tetraploid garden rose cross, inferred from admixed progeny using the 68k rose SNP array
Source: Hortic Res. 2016 Oct 26;3:16052–. doi: 10.1038/hortres.2016.52 (PMC5080978; doi:10.1038/hortres.2016.52)
Supplement: Supplementary zipfile ESM5 [file hortres201652-s3.zip › ESM5 Maps and MapChartFiles/RND map from RNDxUP cross/RND-LG3.2.mct]

Chrom RND-LG3.2  S=0   E=72.29
M4330_1606 0
K456_2666 0.170000000000002
K14294_877 0.340000000000003
K456_1779 0.990000000000009
M15507_51 1.63000000000001
M22088_234 1.78
K1187_639 2.34
K4683_663 2.36
K2709_1194 2.60000000000001
M20406_1001 2.80000000000001
K456_2588 2.92
G12697_850 3.09
M10600_166 3.41000000000001
K831_2267 3.51000000000001
K160_808 3.76000000000001
G49_1868 3.97000000000001
M4761_1272 4.07000000000001
M14297_685 4.26000000000001
K7734_1984 4.5
K7734_3977 4.54000000000001
K661_226 4.62
G57951_188 4.66000000000001
K859_294 4.69000000000001
G5904_2135 4.7
G5904_1811 4.71000000000001
K376_1591 4.75
K92_2330 4.80000000000001
M30336_151 5.03
K4189_998 5.10000000000001
K90_7176 5.28
K1945_863 5.35000000000001
G51872_2470 5.43000000000001
G58572_1150 5.61
K19491_118 5.88000000000001
M3823_1092 6.21000000000001
K2004_1449 6.21000000000001
K2357_1630 6.44000000000001
G30374_185 6.49000000000001
D15439_678 6.80000000000001
M33828_168 7.08000000000001
M4176_1047 7.5
M5507_1053 8.44
K10546_228 9.02
G39649_597 10.11
K18430_167 16.88
G38838_1870 18.7
K3322_1015 19.44
K7688_349 19.47
K65_2846 20.53
K1297_1138 21.18
G48421_460 21.4
K2561_1415 22.68
K1833_266 22.77
K13665_173 23.16
G23341_2958 23.21
K11184_371 24.57
K8559_335 24.68
K10801_169 25.83
K4058_1399 29.14
K3271_1042 29.2
G15_2940 32.94
K10716_357 34.47
K13462_77 35.46
K599_1021 39.19
G664_1957 42.42
M476_3411 53.56
G7732_409 56.33
M8423_1111 57.69
M2979_1054 58.55
M8704_163 59.97
K15649_224 63.09
G283_1910 64.52
G14119_764 65.17
K9196_81 69.55
K9196_242 69.56
G87245_1316 71.38
K67_2970 71.92
K12331_1361 71.98
K67_2595 72.24
G23755_3161 72.27
K67_1386 72.27
K21033_101 72.27
K4147_603 72.29
