# Supplementary material for: High-density SNP-based genetic maps for the parents of an outcrossed and a selfed tetraploid garden rose cross, inferred from admixed progeny using the 68k rose SNP array
Source: Hortic Res. 2016 Oct 26;3:16052–. doi: 10.1038/hortres.2016.52 (PMC5080978; doi:10.1038/hortres.2016.52)
Supplement: Supplementary zipfile ESM5 [file hortres201652-s3.zip › ESM5 Maps and MapChartFiles/RND map from RNDxUP cross/RND-LG3.3.mct]

Chrom RND-LG3.3  S=0   E=36.77
K1352_1033 0
G19156_153 2.71
G54307_235 2.87
K1460_1005 2.88
G59932_222 6.04
G87014_171 6.05
K1436_1190 6.05
K84_1885 6.06
G68653_179 6.12
G24494_1139 6.12
K19387_788 7.23
K874_1888 12.88
K1023_2378 12.88
K7649_979 13.1
M5280_1040 13.95
G23625_4803 14.95
G69467_1232 15.77
K12331_1480 16.45
M17499_313 18.53
K14569_496 18.77
M9489_166 18.79
G55844_414 18.96
K16561_799 19.01
K12729_71 19.23
K398_1102 20.89
G708_1315 21.38
M1021_2817 22.57
K10821_418 23.23
M15807_1095 24.98
M10772_1002 36.77
