# Supplementary material for: High-density SNP-based genetic maps for the parents of an outcrossed and a selfed tetraploid garden rose cross, inferred from admixed progeny using the 68k rose SNP array
Source: Hortic Res. 2016 Oct 26;3:16052–. doi: 10.1038/hortres.2016.52 (PMC5080978; doi:10.1038/hortres.2016.52)
Supplement: Supplementary zipfile ESM5 [file hortres201652-s3.zip › ESM5 Maps and MapChartFiles/RND map from RNDxUP cross/RND-LG4.1.mct]

Chrom RND-LG4.1  S=0   E=49.38
G14881_1509 0
G19114_437 2.53
K8499_180 7.81
G10782_4901 8.54
M18778_289 9.35
G4522_1267 10.2
M22655_188 10.29
G71_6157 10.48
G80673_511 11.13
G443_232 11.15
M11796_184 11.18
K1493_1191 11.91
G62352_1937 12.5
G86979_559 12.61
G42553_777 13.09
K2591_2061 13.61
G1614_1079 14.09
K12645_8365 14.13
K1909_583 14.16
M5489_1011 14.19
G72706_2279 14.21
K5982_280 15.38
G55375_211 15.8
K14230_918 15.96
K5947_684 16.08
G54706_168 16.1
G33397_245 16.11
K3586_1235 16.74
K13121_1092 17.27
K17319_244 17.48
K17018_913 17.71
G69875_311 18.47
G86878_640 19.67
G60481_1049 20.02
K18853_145 22.5
M21383_1547 32.83
K18456_537 34.25
K20389_740 34.43
G40983_520 34.63
G20305_1806 34.63
G7883_1390 34.65
K11812_596 34.67
K15236_115 34.68
K3262_1338 34.77
K21592_91 35.09
K4232_316 36.05
K14625_303 36.44
K20367_451 36.47
G56762_186 36.52
K1484_1629 37.33
G23918_2339 39.74
G85356_152 41.63
K1583_1443 41.66
G11233_528 41.71
K1359_974 41.74
K20858_751 42.19
K9135_549 43.19
K11363_243 43.28
K7926_371 43.6
K17412_540 45.48
G41613_4841 46.55
K19098_354 46.65
M948_1550 46.68
K551_1997 46.91
K11198_539 47.51
K1496_2103 48.63
M10628_659 49.38
