# Supplementary material for: High-density SNP-based genetic maps for the parents of an outcrossed and a selfed tetraploid garden rose cross, inferred from admixed progeny using the 68k rose SNP array
Source: Hortic Res. 2016 Oct 26;3:16052–. doi: 10.1038/hortres.2016.52 (PMC5080978; doi:10.1038/hortres.2016.52)
Supplement: Supplementary zipfile ESM5 [file hortres201652-s3.zip › ESM5 Maps and MapChartFiles/RND map from RNDxUP cross/RND-LG4.2.mct]

Chrom RND-LG4.2  S=0   E=33.18
K12610_82 0
M2300_1041 1.39
K2222_1293 1.92
K4389_959 2.53
K12921_297 2.87
K362_3322 2.91
K14665_565 3.08
K1829_69 3.09
K11463_1045 3.12
M13129_788 3.24
K6212_692 3.24
K4553_1107 4.59
K4177_1206 4.66
K4615_965 4.68
M2780_1094 4.69
M4373_2238 4.7
K7958_197 6.59
M4480_1720 6.61
M8624_267 8.27
K1391_596 8.29
K2524_1176 8.36
M9435_724 9.94
M5556_510 10.03
K926_2502 10.04
K3706_576 14.81
K1711_929 15.65
K3795_589 17.16
K13878_1122 17.26
K4494_1092 17.26
K169_3412 18.99
K3227_369 19
K169_1756 19.08
M9185_1028 19.39
M13354_330 20.08
K13774_127 22.4
K1410_1559 22.66
M8161_664 23.32
K4232_245 24.64
M634_1077 24.67
M6104_1300 24.99
K20078_313 25.62
M6266_392 27.44
M66_2475 29.63
K817_1314 29.67
K10509_683 31.4
K978_627 31.41
K3360_3693 33.08
K18239_1141 33.14
K15586_958 33.18
