# Supplementary material for: High-density SNP-based genetic maps for the parents of an outcrossed and a selfed tetraploid garden rose cross, inferred from admixed progeny using the 68k rose SNP array
Source: Hortic Res. 2016 Oct 26;3:16052–. doi: 10.1038/hortres.2016.52 (PMC5080978; doi:10.1038/hortres.2016.52)
Supplement: Supplementary zipfile ESM5 [file hortres201652-s3.zip › ESM5 Maps and MapChartFiles/RND map from RNDxUP cross/RND-LG4.3.mct]

Chrom RND-LG4.3  S=0   E=20.79
K6032_1070 0
K17676_364 1.58
K9282_324 1.59
K12645_2631 1.6
G1564_1360 1.63
G14662_339 1.64
G13422_645 1.97
K14520_1662 4.6
M2700_288 6.67
G12430_1259 7.62
M6491_661 8.85
M3620_1343 8.92
G43615_547 9.53
K8956_1007 11.38
K1658_942 12
K18015_234 12.72
G23918_968 12.82
G1259_1268 13.31
G11949_1360 15.06
G11670_343 15.37
G7031_416 15.7
M1419_370 16.1
G94023_210 16.19
K5189_682 16.37
G6010_1401 16.57
M6185_208 16.79
G3054_2321 17.1
K3935_1427 17.31
G39124_272 17.66
M6189_437 17.66
K1132_1026 17.69
G7883_2938 17.71
M4313_659 20.33
G41613_4005 20.79
