# Supplementary material for: High-density SNP-based genetic maps for the parents of an outcrossed and a selfed tetraploid garden rose cross, inferred from admixed progeny using the 68k rose SNP array
Source: Hortic Res. 2016 Oct 26;3:16052–. doi: 10.1038/hortres.2016.52 (PMC5080978; doi:10.1038/hortres.2016.52)
Supplement: Supplementary zipfile ESM5 [file hortres201652-s3.zip › ESM5 Maps and MapChartFiles/RND map from RNDxUP cross/RND-LG5.1.mct]

Chrom RND-LG5.1  S=0   E=67.39
G14260_813 0
K257_270 1.04000000000001
K4362_1024 1.40000000000001
M3614_1045 2.53
K5133_212 3.06
G91013_621 3.36
K12657_1265 3.38
K157_1157 3.98
K157_827 4.01
M4740_627 4.36
K3553_394 5.32
G5354_1100 5.94
G1107_1650 8.23
M3109_1248 10.41
G42057_505 11.56
G476_2282 12.48
K1117_513 14.4
K18334_107 16.59
G14158_762 16.77
G3648_1675 18.04
K2246_1061 18.92
K392_392 19.38
K117_1228 25.07
G16205_517 27.77
K653_938 29.42
K3111_815 35.18
K21268_53 38.95
K14430_1088 40.14
G17413_1791 41
G67241_308 42.79
M13474_511 44.55
K2860_881 46.14
K5882_571 47.22
K16181_514 48.01
D9806_1557 51.09
K15494_599 51.51
K3539_370 54.57
K20844_977 54.71
K1654_2095 55.17
K3752_107 55.2
K4492_1013 55.59
K9540_413 58.12
K1938_1174 58.4
G57108_1696 58.43
K388_2489 58.44
K1060_445 58.49
K20945_738 61.75
K5010_367 63.43
K897_7524 63.54
K43_5170 67.39
