# Supplementary material for: High-density SNP-based genetic maps for the parents of an outcrossed and a selfed tetraploid garden rose cross, inferred from admixed progeny using the 68k rose SNP array
Source: Hortic Res. 2016 Oct 26;3:16052–. doi: 10.1038/hortres.2016.52 (PMC5080978; doi:10.1038/hortres.2016.52)
Supplement: Supplementary zipfile ESM5 [file hortres201652-s3.zip › ESM5 Maps and MapChartFiles/RND map from RNDxUP cross/RND-LG5.2.mct]

Chrom RND-LG5.2  S=0   E=52.14
M8230_124 0
M8268_1244 1.6
K3841_1029 5.25
K5334_647 6.06
K3552_1333 7.07
K2508_1030 7.14
G53102_66 13.75
G3057_1120 13.82
G87117_1109 14.71
K901_960 15.64
G43771_392 17.05
K12337_303 17.24
K6125_226 17.31
M841_839 17.32
G100594_179 18.14
G34839_1125 19.08
K1282_889 19.63
G22646_345 25.35
K21236_931 26.03
K4787_933 26.51
K10711_96 26.69
K3640_1292 27.48
K5692_529 28.03
K948_485 28.46
K12908_725 28.47
K3372_1301 28.66
K7155_718 29.77
G60612_243 30.43
K16538_961 31.28
K8207_72 33.58
K6158_895 33.67
G31184_1069 34.19
K8207_286 34.53
K9677_511 35.99
K261_2772 36.01
M8112_719 36.96
G3137_832 37.95
K8042_491 39.54
K12922_1036 40.28
K21275_84 42.93
K16215_105 43.01
K8532_715 43.61
K7014_567 44.74
K13195_342 44.79
K1265_1830 44.8
K305_431 44.85
K8098_420 45.7
K4118_1071 48.43
K1823_882 48.67
G847_919 49.24
K690_1225 50.27
K52_424 50.28
G15218_393 50.37
K18062_547 52.14
