# Supplementary material for: High-density SNP-based genetic maps for the parents of an outcrossed and a selfed tetraploid garden rose cross, inferred from admixed progeny using the 68k rose SNP array
Source: Hortic Res. 2016 Oct 26;3:16052–. doi: 10.1038/hortres.2016.52 (PMC5080978; doi:10.1038/hortres.2016.52)
Supplement: Supplementary zipfile ESM5 [file hortres201652-s3.zip › ESM5 Maps and MapChartFiles/RND map from RNDxUP cross/RND-LG5.3.mct]

Chrom RND-LG5.3  S=0   E=23.16
G20269_145 0
K4584_868 3.03
K4391_1448 3.79
M5078_1038 4.14
G405_1001 4.23
G96742_1132 5.36
K4170_383 5.41
G86599_114 5.54
K6730_898 5.82
G14995_732 6.32
G7866_133 6.32
K38_1568 6.52
M33062_397 6.55
K424_822 6.55
K38_5679 6.55
G29413_1684 6.77
G22106_510 7.14
K6401_1828 8.2
K6628_128 8.42
K7897_940 9.25
K778_968 9.28
M8996_924 12.59
K887_295 12.62
K19599_161 13.98
G9486_749 15.83
G1195_897 22.9
G1195_2318 23.01
K41_1315 23.16
