# Supplementary material for: High-density SNP-based genetic maps for the parents of an outcrossed and a selfed tetraploid garden rose cross, inferred from admixed progeny using the 68k rose SNP array
Source: Hortic Res. 2016 Oct 26;3:16052–. doi: 10.1038/hortres.2016.52 (PMC5080978; doi:10.1038/hortres.2016.52)
Supplement: Supplementary zipfile ESM5 [file hortres201652-s3.zip › ESM5 Maps and MapChartFiles/RND map from RNDxUP cross/RND-LG5.4.mct]

Chrom RND-LG5.4  S=0   E=19.04
M86_2428 0
K298_2420 0.939999999999998
G5274_481 2.07
G22084_3111 7.74
K7878_208 9.37
K7636_725 9.38
G21070_1343 11
G20435_1220 11.75
M4188_1064 11.94
K178_1407 14.21
K887_295 15.43
K280_1773 16.92
K779_2600 17.28
K424_822 17.37
M33062_397 17.37
K280_3228 19.04
