# Supplementary material for: High-density SNP-based genetic maps for the parents of an outcrossed and a selfed tetraploid garden rose cross, inferred from admixed progeny using the 68k rose SNP array
Source: Hortic Res. 2016 Oct 26;3:16052–. doi: 10.1038/hortres.2016.52 (PMC5080978; doi:10.1038/hortres.2016.52)
Supplement: Supplementary zipfile ESM5 [file hortres201652-s3.zip › ESM5 Maps and MapChartFiles/RND map from RNDxUP cross/RND-LG6.1.mct]

Chrom RND-LG6.1  S=0   E=94.39
K7879_512 0
G54_4754 11.93
K1491_979 16.95
M504_471 17.03
M6619_310 22.81
G18320_260 33.83
M5552_1620 34.94
M11897_694 41.42
M219_162 44.33
G23761_1016 44.39
K4305_763 45.16
K11822_1393 45.25
K16013_163 49.39
K2905_1072 49.4
M9410_1116 56.97
G13250_1042 56.98
G29111_110 57.85
G1815_138 58.76
K3845_933 58.84
M8028_1019 58.85
M1685_1356 58.85
K6113_977 62.06
K8941_1082 62.44
M5596_1431 62.67
K3125_922 64.2
K4207_1046 64.29
K6366_612 64.73
K9460_895 65.13
K271_640 65.22
K1408_556 66.84
M468_1133 68.67
D36694_423 69.88
M15495_262 70
G12806_187 70.84
G17016_1219 71.99
G75041_208 73.11
G76625_2561 77.06
M2967_116 77.48
G6942_1041 77.59
G24056_2436 77.73
M33510_146 79.21
K10596_494 80.34
K20703_722 80.89
K4736_1022 81.24
M8601_853 81.46
G15360_344 81.89
G2444_1621 82.13
G25289_1128 82.22
M10190_417 82.5
K1211_661 82.55
K7378_358 82.55
M8826_1002 82.61
K10122_935 82.96
K21135_666 83.18
G65966_189 83.19
K12395_83 83.22
G500_1773 83.22
G2513_2422 83.24
G80112_190 83.28
K432_2948 83.28
M26397_383 83.29
G49930_135 83.32
G24055_2723 83.52
K685_2292 83.75
G59956_124 83.76
K6746_702 83.83
G5721_1139 84.08
K3458_533 84.46
M4382_1000 84.7
G48311_227 85.04
K16328_952 85.43
M2273_1106 85.66
M480_1837 86.75
M607_1905 87.83
M1086_1192 92.56
M14507_1640 93.25
M11524_328 94.39
