# Supplementary material for: High-density SNP-based genetic maps for the parents of an outcrossed and a selfed tetraploid garden rose cross, inferred from admixed progeny using the 68k rose SNP array
Source: Hortic Res. 2016 Oct 26;3:16052–. doi: 10.1038/hortres.2016.52 (PMC5080978; doi:10.1038/hortres.2016.52)
Supplement: Supplementary zipfile ESM5 [file hortres201652-s3.zip › ESM5 Maps and MapChartFiles/RND map from RNDxUP cross/RND-LG6.2.mct]

Chrom RND-LG6.2  S=0   E=85.07
K4567_769 0
G56123_182 4.47999999999999
D37059_1113 7.22999999999999
M1155_2087 12.51
M24937_843 13.61
K3117_801 15.8
M3210_1740 24.33
G36683_704 25.4
M10978_151 27.5
G63689_327 35.33
G19479_597 37.34
M711_1113 37.38
G20_8001 38.19
M1963_1434 38.31
G20_9253 38.63
D8606_387 40
M18173_830 40.03
M12610_251 42.55
M626_954 42.86
M4006_880 43.72
M11638_455 44.49
G22679_363 45.47
M6582_1063 45.5
M10532_768 46.17
G500_4127 47.99
G500_4067 48.45
M3890_1075 49.81
M5681_1308 51.01
G8226_426 52.2
M3738_584 52.43
M5110_1473 55.85
M6964_1152 59.04
G63406_138 59.48
M11186_194 60.27
M1772_595 60.28
G76625_4513 60.29
M4584_1411 61.98
G12027_800 63.65
G4397_907 63.72
K403_2848 63.79
M14555_362 63.83
G52073_398 64.66
M10591_185 66.89
G11271_678 66.98
M16587_224 67.03
G4447_252 67.24
G10863_1190 67.29
G35014_158 67.67
G17808_357 68.23
G65662_4250 68.24
K11483_46 69.42
G21049_724 70.93
M6038_1228 70.94
M11346_334 71.04
K5100_727 71.06
M31725_387 71.29
G57053_532 71.65
M15698_497 72.38
G23947_813 72.9
G47175_176 73.91
G76655_583 75.36
G25728_659 75.75
G78651_2101 76.15
M2667_1400 76.35
G1787_2445 76.67
M67_4020 76.76
M7744_195 77.09
M2574_359 77.3
M1270_967 77.93
K14495_827 79.52
K348_703 81.74
M3844_1543 83.18
M2145_193 85.07
