# Supplementary material for: High-density SNP-based genetic maps for the parents of an outcrossed and a selfed tetraploid garden rose cross, inferred from admixed progeny using the 68k rose SNP array
Source: Hortic Res. 2016 Oct 26;3:16052–. doi: 10.1038/hortres.2016.52 (PMC5080978; doi:10.1038/hortres.2016.52)
Supplement: Supplementary zipfile ESM5 [file hortres201652-s3.zip › ESM5 Maps and MapChartFiles/RND map from RNDxUP cross/RND-LG6.3.mct]

Chrom RND-LG6.3  S=0   E=58.52
M8171_1031 0
K833_463 1.92
K1638_202 10.82
K5239_1109 11.47
M2021_462 12.23
G62902_1051 15.21
K10301_574 16.09
G60066_192 17.05
K7998_512 17.77
M18648_265 18.4
K107_3948 18.43
K7998_1142 18.48
K1608_130 19.5
K6142_627 19.69
K14128_5096 19.7
K15322_263 19.71
K18669_343 19.73
K14128_6902 19.75
K432_383 20.91
K9685_605 21.26
K2701_1112 21.29
K5498_1069 21.29
K10004_556 21.31
G500_2495 21.31
K4803_419 21.32
K4349_769 21.32
K11823_434 21.34
M1913_296 21.34
K1152_1482 21.36
G45344_475 21.6
K12265_422 21.72
K81_1715 21.94
K8700_993 22.16
K864_739 22.61
K15345_1460 23.35
K1326_1363 25.05
M2058_1505 25.74
K17926_665 26.68
G18576_306 26.94
K7264_234 26.98
K5417_1083 27.51
M11124_1389 28.7
K21126_1419 28.77
K16868_227 29.08
K2262_1972 29.48
K2262_2305 29.73
M34255_276 29.99
K2254_1022 30.8
K14815_319 30.83
K3265_1070 31
K1622_1062 31.14
K3799_210 31.62
K343_3313 33.65
G21902_299 34.53
K735_2598 45.13
K13612_5005 46.84
K1871_1362 46.9
K6733_824 48.35
K5504_275 52.85
K1751_333 53.01
K6443_1983 53.08
K6938_1760 53.21
M4769_381 53.33
K9557_299 53.4
G43866_113 53.54
G43578_141 53.63
K5447_404 54.65
M176_1182 58.52
