# Supplementary material for: High-density SNP-based genetic maps for the parents of an outcrossed and a selfed tetraploid garden rose cross, inferred from admixed progeny using the 68k rose SNP array
Source: Hortic Res. 2016 Oct 26;3:16052–. doi: 10.1038/hortres.2016.52 (PMC5080978; doi:10.1038/hortres.2016.52)
Supplement: Supplementary zipfile ESM5 [file hortres201652-s3.zip › ESM5 Maps and MapChartFiles/RND map from RNDxUP cross/RND-LG7.1.mct]

Chrom RND-LG7.1  S=0   E=68.21
K4602_587 0
K2107_934 1.4
K240_1828 4.26
K17997_528 4.42
G6589_1061 4.78
K2728_1084 5.09
G2599_935 5.28
G62272_644 5.37
G3362_2334 5.56
K623_1727 5.57
G54181_969 5.59
K8682_326 5.64
K844_567 5.68
G1858_1607 6.1
K17759_98 6.12
G3362_2063 6.59
M33521_1199 7.15
K6080_572 7.25
M982_949 8.17
K14140_166 10.22
K16340_778 11.64
M622_1800 29.17
G6574_1358 32.09
M20958_180 32.1
G17616_45 33.99
M13434_166 35.86
K1479_273 39.48
M21761_1187 41.37
G26666_1181 41.46
K2377_1023 41.73
M5279_1123 41.91
M5279_846 42.42
G44268_410 46.2
M5177_235 46.48
G802_2194 51.13
G61536_1071 51.49
M18569_1532 52.17
K19844_124 55.22
G45503_379 56.72
G22498_476 57.27
K3436_514 58.34
M18003_280 59.28
G70253_196 60
K9113_694 62.05
G9937_1122 65.18
G40698_183 67.82
G32830_1116 68.21
