# Supplementary material for: High-density SNP-based genetic maps for the parents of an outcrossed and a selfed tetraploid garden rose cross, inferred from admixed progeny using the 68k rose SNP array
Source: Hortic Res. 2016 Oct 26;3:16052–. doi: 10.1038/hortres.2016.52 (PMC5080978; doi:10.1038/hortres.2016.52)
Supplement: Supplementary zipfile ESM5 [file hortres201652-s3.zip › ESM5 Maps and MapChartFiles/RND map from RNDxUP cross/RND-LG7.2.mct]

Chrom RND-LG7.2  S=0   E=23.43
G16822_179 0
K3732_1298 6.8
K564_477 6.98
K3732_686 7.04
K7039_591 7.07
G59190_611 10.18
K11234_445 10.35
G52708_112 10.39
M28481_257 10.41
K23_1658 10.44
K23_4827 11.37
K324_3344 15.38
K6735_224 15.86
G20715_108 15.89
K2648_1075 17.74
G22004_1957 18.26
K3968_861 18.55
K2907_1108 18.85
K5182_925 19.09
M10504_487 19.1
G55926_628 19.29
K15595_74 19.62
G12183_724 19.74
K5416_1007 20.05
G24242_162 20.64
K10750_157 20.88
K3535_668 21.25
M11254_234 21.39
M3475_817 21.45
K15210_1517 22.05
K2491_490 22.26
K7005_740 22.32
M15259_500 22.33
M10524_741 23.43
