# Supplementary material for: High-density SNP-based genetic maps for the parents of an outcrossed and a selfed tetraploid garden rose cross, inferred from admixed progeny using the 68k rose SNP array
Source: Hortic Res. 2016 Oct 26;3:16052–. doi: 10.1038/hortres.2016.52 (PMC5080978; doi:10.1038/hortres.2016.52)
Supplement: Supplementary zipfile ESM5 [file hortres201652-s3.zip › ESM5 Maps and MapChartFiles/RND map from RNDxUP cross/RND-LG7.3.mct]

Chrom RND-LG7.3  S=0   E=34.66
G54776_1392 0
K5257_475 1.5
K13287_131 2.61
K11841_453 3.01
G32799_1101 3.93
G1245_1261 4.15
G81294_175 4.16
K78_2139 4.16
K17259_839 4.17
K6370_1007 4.6
M724_1016 8.93
G17576_784 9.81
M5788_1081 10.75
G6133_856 12.21
K2632_1414 12.27
G2834_2460 12.74
K13029_401 13.46
K1603_852 13.73
K259_3575 14.04
G40859_361 14.07
K19264_1254 14.07
G30889_140 14.1
K13471_322 15.79
M15471_153 21.35
K12261_1077 22.76
G1566_1300 23.55
K4231_1187 24
M982_2342 24.08
K32_1134 24.71
K1553_678 24.75
G78881_305 25.24
K9326_361 25.51
G63113_356 25.6
M16267_283 25.61
M6216_1208 25.89
K4302_662 26.42
K336_614 26.62
G51454_290 26.64
M1046_1539 26.95
K4231_969 28.33
M341_1861 29.38
G7373_1135 29.54
M294_1101 30.31
K2107_225 30.42
K5344_3889 30.44
M5654_1063 31.08
K17997_123 31.11
M15274_233 31.25
K16105_273 31.72
M5913_1165 31.77
M25278_290 32.14
M3086_1341 33.03
K5869_988 34.66
