# Supplementary material for: High-density SNP-based genetic maps for the parents of an outcrossed and a selfed tetraploid garden rose cross, inferred from admixed progeny using the 68k rose SNP array
Source: Hortic Res. 2016 Oct 26;3:16052–. doi: 10.1038/hortres.2016.52 (PMC5080978; doi:10.1038/hortres.2016.52)
Supplement: Supplementary zipfile ESM5 [file hortres201652-s3.zip › ESM5 Maps and MapChartFiles/UP map from RNDxUP cross/UP-LG1.1.mct]

Chrom UP-LG1.1  S=0   E=35.88
K652_89 0
K652_2438 0.980000000000004
K1107_1680 1.44
K3844_1233 2.15000000000001
K2901_1620 2.87
K9744_98 3.39
G6830_1201 3.9
K12736_527 4.21
K17037_452 5.95
K10615_333 6.64
K2765_432 7.33
M4764_122 7.71
K203_3793 8.6
K1835_1434 9.4
K203_521 9.46
G31883_1101 9.6
M8480_270 10.12
K203_3221 10.18
G57869_1172 10.28
G48447_395 11.36
M17035_142 11.37
G29300_234 11.39
K282_1741 11.64
G18606_1118 12.18
G58117_237 12.32
K445_588 12.58
G17899_317 13.42
G32459_770 13.92
K17892_79 14.25
G1984_1708 15.86
G28448_2764 16.92
M798_3190 17.64
K881_2555 18.78
K9256_566 19.88
K35_3683 21.71
G11621_284 22.48
G1248_3444 24.07
G8269_1787 24.92
K2314_573 27.46
G97435_676 29.33
M5727_1117 33.24
M28469_212 33.29
G26_4633 34.39
G26_3360 34.46
G56386_124 35.88
