# Supplementary material for: High-density SNP-based genetic maps for the parents of an outcrossed and a selfed tetraploid garden rose cross, inferred from admixed progeny using the 68k rose SNP array
Source: Hortic Res. 2016 Oct 26;3:16052–. doi: 10.1038/hortres.2016.52 (PMC5080978; doi:10.1038/hortres.2016.52)
Supplement: Supplementary zipfile ESM5 [file hortres201652-s3.zip › ESM5 Maps and MapChartFiles/UP map from RNDxUP cross/UP-LG2.1.mct]

Chrom UP-LG2.1  S=0   E=107.16
M12853_409 0
G31197_1525 1.8
K2513_1558 14.75
K618_643 19.25
G11458_1374 19.31
K4386_966 20.91
K10414_95 23.08
K4746_377 23.15
M7309_1439 23.85
K49_4215 28.8
K1448_414 29.15
K503_1136 33.34
G14513_862 34.26
G49342_146 34.69
K503_473 35.74
G3689_2949 39.54
G78276_154 41
M519_2083 41.37
G1_4402 42.89
G14401_479 44.45
G13644_1364 47.26
G58785_553 47.65
G82305_4587 48.17
G14329_184 48.24
M4504_979 48.34
K21830_1058 49.6
K10054_544 49.65
G53389_349 50.33
M4719_1289 51.62
G53327_5268 52.28
G53327_6722 52.87
K94_1983 54.94
K1547_610 54.94
K3923_449 54.94
G13179_1268 54.94
M6646_587 54.94
G59611_1009 54.98
G970_1778 57.05
K9881_831 57.76
K6398_749 60.41
K3426_885 60.86
G1880_1047 64.5
G51257_182 66.45
G2585_1594 66.93
G22554_1914 68.22
K16031_153 71.7
K6773_111 71.8
K568_936 75.34
G96163_276 77.1
K9636_446 77.54
K15038_323 85.67
K702_2566 86.81
G15253_1714 86.9
K7402_259 87.04
K7511_812 87.84
K11446_997 89
K7620_873 90.63
K10792_2381 92.31
K1536_1583 93.38
D8558_165 97.76
M250_1586 99.3
M16028_536 100.46
G11245_940 107.16
