# Supplementary material for: High-density SNP-based genetic maps for the parents of an outcrossed and a selfed tetraploid garden rose cross, inferred from admixed progeny using the 68k rose SNP array
Source: Hortic Res. 2016 Oct 26;3:16052–. doi: 10.1038/hortres.2016.52 (PMC5080978; doi:10.1038/hortres.2016.52)
Supplement: Supplementary zipfile ESM5 [file hortres201652-s3.zip › ESM5 Maps and MapChartFiles/UP map from RNDxUP cross/UP-LG2.2.mct]

Chrom UP-LG2.2  S=0   E=66.26
K722_2653 0
K2657_1077 3.73
M379_1165 4.82
K2319_1020 5.15
K17058_105 5.33
K4354_7215 5.61
K249_882 6.95
K123_2033 7.09
G7939_770 7.16
G53327_5396 7.48
K2429_1801 8.08
M8434_1183 8.2
K13099_950 8.46
K18707_182 8.75
G11147_1011 10.12
K2871_768 11.02
M1603_1998 12
K836_2340 12.55
G52947_502 12.88
M1502_1313 13.13
K6377_601 13.35
M32818_431 13.83
K19702_819 14.03
G2941_1935 14.32
K229_1757 14.9
K1768_820 16.12
K418_2065 16.23
K2982_1422 16.24
K1465_1790 17.15
K7143_276 17.24
M729_1828 18.11
G6146_1652 18.92
K10786_400 20.36
G43551_214 22.66
K1798_1882 23.27
K11301_316 23.99
K9775_430 24.19
G48116_479 24.29
K4244_770 24.87
G60492_492 25.11
G3874_302 26.25
K72_3091 27.28
K21529_403 30.42
K5587_447 30.72
G1313_929 31.11
K782_1545 31.32
G4081_1640 31.46
K7699_516 31.48
K18261_1707 31.63
K10233_589 31.71
K7562_685 32
G13687_913 33.89
K2094_683 34.59
K4171_853 35.51
K525_2862 35.79
K4896_956 36.77
K21889_2407 36.91
K10338_71 38.92
G72838_159 52.17
K695_2581 53.33
K695_1882 53.38
K9895_579 54.1
G76859_262 54.38
G17988_416 57.34
G13490_151 61.7
K5327_640 66.26
