# Supplementary material for: High-density SNP-based genetic maps for the parents of an outcrossed and a selfed tetraploid garden rose cross, inferred from admixed progeny using the 68k rose SNP array
Source: Hortic Res. 2016 Oct 26;3:16052–. doi: 10.1038/hortres.2016.52 (PMC5080978; doi:10.1038/hortres.2016.52)
Supplement: Supplementary zipfile ESM5 [file hortres201652-s3.zip › ESM5 Maps and MapChartFiles/UP map from RNDxUP cross/UP-LG2.3.mct]

Chrom UP-LG2.3  S=0   E=8.95
K4537_432 3.13
K7892_67 3.7
K11493_1094 5.82
K18_5571 5.96
K8123_356 5.96
K2741_1025 5.96
K5412_512 7.31
K4083_1358 7.91
K85_3987 8.47
K85_3828 8.49
K85_3771 8.95
