# Supplementary material for: High-density SNP-based genetic maps for the parents of an outcrossed and a selfed tetraploid garden rose cross, inferred from admixed progeny using the 68k rose SNP array
Source: Hortic Res. 2016 Oct 26;3:16052–. doi: 10.1038/hortres.2016.52 (PMC5080978; doi:10.1038/hortres.2016.52)
Supplement: Supplementary zipfile ESM5 [file hortres201652-s3.zip › ESM5 Maps and MapChartFiles/UP map from RNDxUP cross/UP-LG3.1.mct]

Chrom UP-LG3.1  S=0   E=73.32
G39649_597 0
M1040_413 1.238
M5507_1053 2.146
M22088_234 2.641
M15507_51 2.831
G12697_850 3.723
M20406_1001 4.165
G49_1868 4.261
K160_808 4.497
M14297_685 4.782
K92_2330 4.934
K90_7176 5.19
G5904_2135 5.349
K376_1591 5.357
G5904_1811 5.367
K859_294 5.472
G57951_188 5.517
K661_226 5.555
K1945_863 5.631
G51872_2470 5.657
G58572_1150 5.737
M10600_166 5.913
M30336_151 6.446
K7734_1984 6.465
K7734_3977 6.637
K4189_998 6.648
K2004_1449 7.144
M3823_1092 7.146
D15439_678 7.609
K2709_1194 7.956
M4176_1047 8.486
K14294_877 9.846
G59647_204 10.272
M4330_1606 10.529
K1425_385 15.561
K7826_576 18.787
M4450_1149 19.552
K6551_400 19.762
K65_2846 21.775
G48421_460 22.16
K1833_266 24.107
G42729_388 25.287
K1831_1630 26.254
K3066_1382 27.265
G16346_719 27.741
G22408_399 28.696
K3271_1042 30.562
K4604_556 31.748
K10208_181 31.824
K11212_405 33.044
G15_2940 35.263
K10716_357 36.212
K13462_77 37.189
K599_1021 41.042
G664_1957 45.179
M476_3411 55.536
G7732_409 58.293
M8423_1111 59.649
M2979_1054 60.506
M8704_163 61.922
K15649_224 65.025
G283_1910 66.339
G14119_764 67.09
G87245_1316 73.32
