# Supplementary material for: High-density SNP-based genetic maps for the parents of an outcrossed and a selfed tetraploid garden rose cross, inferred from admixed progeny using the 68k rose SNP array
Source: Hortic Res. 2016 Oct 26;3:16052–. doi: 10.1038/hortres.2016.52 (PMC5080978; doi:10.1038/hortres.2016.52)
Supplement: Supplementary zipfile ESM5 [file hortres201652-s3.zip › ESM5 Maps and MapChartFiles/UP map from RNDxUP cross/UP-LG3.2.mct]

Chrom UP-LG3.2  S=0   E=15.78
K6835_619 0
K244_670 1.73
G53030_370 2.99
K3206_1067 3.03
M275_2615 3.68
K896_497 5.02
G61474_2769 5.88
K1626_1514 6.82
K468_1141 6.84
G14891_928 7.03
G6411_388 8.3
K10237_399 9.31
K2422_1478 10.23
K877_701 10.29
K2689_1010 11.5
K5877_1576 12.2
K6616_943 12.9
G55594_210 15.78
