# Supplementary material for: High-density SNP-based genetic maps for the parents of an outcrossed and a selfed tetraploid garden rose cross, inferred from admixed progeny using the 68k rose SNP array
Source: Hortic Res. 2016 Oct 26;3:16052–. doi: 10.1038/hortres.2016.52 (PMC5080978; doi:10.1038/hortres.2016.52)
Supplement: Supplementary zipfile ESM5 [file hortres201652-s3.zip › ESM5 Maps and MapChartFiles/UP map from RNDxUP cross/UP-LG4.1.mct]

Chrom UP-LG4.1  S=0   E=86.89
K2304_520 0
M16962_563 5.05
G510_613 10.52
M568_1070 14.4
M7234_1249 18.29
K7438_843 21.13
G14982_653 21.83
K13_4143 29.04
K3571_60 29.93
K2664_1040 30.41
G8962_1875 30.44
K18377_493 31.85
K9919_1953 31.93
G1791_2588 32.99
K10897_329 33.6
K435_2778 33.63
G21858_589 35.12
K12457_779 36.61
M28780_255 36.68
G47758_678 36.7
K242_3672 38.17
G85857_1487 38.51
K1586_945 38.53
G1783_2262 38.61
G95135_1082 40.39
G42164_260 40.72
K373_2296 42.24
K419_823 43.96
K232_197 43.96
K18853_145 44.4
G16184_525 45.7
K2597_432 46.43
M1535_1030 47.55
K2947_995 48.55
K4148_2326 49.18
K717_986 49.22
K12988_369 49.52
G54585_174 50.3
K6037_115 51
M1296_1926 51.66
K691_1717 53.99
G86979_559 54.29
K8611_981 55.43
G71_6157 56.51
M22655_188 56.62
G10782_4901 58.26
G19046_771 59.13
K4514_1016 59.89
K8495_490 68.18
M1514_1185 68.31
K7625_234 69.8
K12645_7197 70.76
M32875_455 71.59
G871_1151 71.89
G2882_1181 72.59
K14520_1662 72.77
K10311_539 73.1
M97_4058 73.63
M2700_288 74.85
G6137_402 74.92
G12430_1259 76.58
M1419_370 81.97
K5189_682 83.48
G11949_1360 83.78
G7031_416 84.44
G11670_343 84.9
K3103_1326 86.89
