# Supplementary material for: High-density SNP-based genetic maps for the parents of an outcrossed and a selfed tetraploid garden rose cross, inferred from admixed progeny using the 68k rose SNP array
Source: Hortic Res. 2016 Oct 26;3:16052–. doi: 10.1038/hortres.2016.52 (PMC5080978; doi:10.1038/hortres.2016.52)
Supplement: Supplementary zipfile ESM5 [file hortres201652-s3.zip › ESM5 Maps and MapChartFiles/UP map from RNDxUP cross/UP-LG4.3.mct]

Chrom UP-LG4.3  S=0   E=12.54
G7940_782 0
G1547_1683 0.11
K2131_1090 6.43
G46402_494 9.52
K14030_197 11.03
M23933_178 12.54
