# Supplementary material for: High-density SNP-based genetic maps for the parents of an outcrossed and a selfed tetraploid garden rose cross, inferred from admixed progeny using the 68k rose SNP array
Source: Hortic Res. 2016 Oct 26;3:16052–. doi: 10.1038/hortres.2016.52 (PMC5080978; doi:10.1038/hortres.2016.52)
Supplement: Supplementary zipfile ESM5 [file hortres201652-s3.zip › ESM5 Maps and MapChartFiles/UP map from RNDxUP cross/UP-LG5.1.mct]

Chrom UP-LG5.1  S=0   E=71.79
G24036_1305 0
M3799_1530 1.56
K1003_345 3.1
G15866_1229 5.95
K421_644 10.33
K6324_951 12.93
M27320_310 14.98
M2468_1614 16.57
K964_312 17.42
D13285_171 17.81
G25382_393 20.04
G33881_579 20.04
G4466_1005 20.68
G20540_781 20.8
G19779_1340 20.8
G9486_404 21.44
K3567_887 23.56
K20452_1588 24.53
K1473_1443 33.91
K10625_543 34.46
G25473_1770 34.69
G21560_124 34.75
K186_998 34.76
G19273_1341 35.44
K8817_120 35.52
M6276_1508 35.59
K1315_763 35.83
K10535_354 36.83
K10630_1019 37.43
K8677_328 39.6
G1153_1760 45.13
M9926_847 48.33
M23381_330 48.64
G24676_831 52.59
G54762_956 53.98
K14888_186 56.47
M4527_1512 62.13
K753_634 63.63
G59801_2970 71.79
