# Supplementary material for: High-density SNP-based genetic maps for the parents of an outcrossed and a selfed tetraploid garden rose cross, inferred from admixed progeny using the 68k rose SNP array
Source: Hortic Res. 2016 Oct 26;3:16052–. doi: 10.1038/hortres.2016.52 (PMC5080978; doi:10.1038/hortres.2016.52)
Supplement: Supplementary zipfile ESM5 [file hortres201652-s3.zip › ESM5 Maps and MapChartFiles/UP map from RNDxUP cross/UP-LG5.2.mct]

Chrom UP-LG5.2  S=0   E=22.23
G30162_1339 0
K13307_969 2.6
M1926_982 4.92
G55966_833 5.56
K8741_383 5.56
G30655_1182 5.56
K1084_2094 7.67
G61729_258 7.99
K993_1892 8.69
G30496_173 9.16
G31980_302 10.29
K8786_59 11.21
M12489_476 11.23
G6088_758 12.85
M6872_1345 13.01
K220_673 14.24
G61545_895 16
K1654_557 16.15
M34559_3137 16.15
G53951_1354 17.01
K1266_946 17.12
M17217_519 17.13
G29597_946 17.13
K1469_1171 17.13
K7016_365 17.13
G59801_571 17.14
G59801_2305 17.14
K11553_175 17.34
K910_407 20.9
K897_9705 22.23
