# Supplementary material for: High-density SNP-based genetic maps for the parents of an outcrossed and a selfed tetraploid garden rose cross, inferred from admixed progeny using the 68k rose SNP array
Source: Hortic Res. 2016 Oct 26;3:16052–. doi: 10.1038/hortres.2016.52 (PMC5080978; doi:10.1038/hortres.2016.52)
Supplement: Supplementary zipfile ESM5 [file hortres201652-s3.zip › ESM5 Maps and MapChartFiles/UP map from RNDxUP cross/UP-LG6.1.mct]

Chrom UP-LG6.1  S=0   E=21.55
K3356_612 0
K4977_984 1.51
M5170_342 3.29
M18743_509 6.79
K10624_1119 8.35
G150_3364 16.64
M8719_670 21.55
