# Supplementary material for: High-density SNP-based genetic maps for the parents of an outcrossed and a selfed tetraploid garden rose cross, inferred from admixed progeny using the 68k rose SNP array
Source: Hortic Res. 2016 Oct 26;3:16052–. doi: 10.1038/hortres.2016.52 (PMC5080978; doi:10.1038/hortres.2016.52)
Supplement: Supplementary zipfile ESM5 [file hortres201652-s3.zip › ESM5 Maps and MapChartFiles/UP map from RNDxUP cross/UP-LG6.2.mct]

Chrom UP-LG6.2  S=0   E=16.04
G51090_93 0
G45884_423 10.71
M12420_511 12.24
K1075_2061 12.9
K4291_270 13.49
K151_1810 14.14
K4430_1089 14.15
K14084_1164 14.16
K217_2108 14.16
K8928_654 14.64
K5193_838 16.04
