# Supplementary material for: High-density SNP-based genetic maps for the parents of an outcrossed and a selfed tetraploid garden rose cross, inferred from admixed progeny using the 68k rose SNP array
Source: Hortic Res. 2016 Oct 26;3:16052–. doi: 10.1038/hortres.2016.52 (PMC5080978; doi:10.1038/hortres.2016.52)
Supplement: Supplementary zipfile ESM5 [file hortres201652-s3.zip › ESM5 Maps and MapChartFiles/UP map from RNDxUP cross/UP-LG6.3.mct]

Chrom UP-LG6.3  S=0   E=43.36
K6973_112 0
M5568_1350 4.14
G79882_168 8.31
G86207_1312 8.84
M5366_1219 13.32
K3041_1074 23.68
K1454_192 32.86
K17347_424 36.16
K411_2548 37.73
M3713_1189 39.27
M16701_205 40.98
G2245_835 41.3
K9609_940 41.33
G6203_1048 42.2
G17556_514 42.29
K107_2787 43.36
