# Supplementary material for: High-density SNP-based genetic maps for the parents of an outcrossed and a selfed tetraploid garden rose cross, inferred from admixed progeny using the 68k rose SNP array
Source: Hortic Res. 2016 Oct 26;3:16052–. doi: 10.1038/hortres.2016.52 (PMC5080978; doi:10.1038/hortres.2016.52)
Supplement: Supplementary zipfile ESM5 [file hortres201652-s3.zip › ESM5 Maps and MapChartFiles/UP map from RNDxUP cross/UP-LG6.4.mct]

Chrom UP-LG6.4  S=0   E=42.96
K6973_112 0
M5568_1350 4.16
G79882_168 8.56
G86207_1312 9.04
M5366_1219 13.31
M10306_440 17.12
K3041_1074 22.94
K1454_192 31.93
K17347_424 35.27
K411_2548 36.83
M3713_1189 38.43
G2245_835 39.94
K9609_940 39.96
K107_2787 40.63
G6203_1048 41.67
G17556_514 41.77
M16701_205 42.96
