# Supplementary material for: High-density SNP-based genetic maps for the parents of an outcrossed and a selfed tetraploid garden rose cross, inferred from admixed progeny using the 68k rose SNP array
Source: Hortic Res. 2016 Oct 26;3:16052–. doi: 10.1038/hortres.2016.52 (PMC5080978; doi:10.1038/hortres.2016.52)
Supplement: Supplementary zipfile ESM5 [file hortres201652-s3.zip › ESM5 Maps and MapChartFiles/UP map from RNDxUP cross/UP-LG7.1.mct]

Chrom UP-LG7.1  S=0   E=32.33
M5493_1535 0
K124_1601 8.45
K12470_430 11.89
G8077_952 18.44
M19089_268 19.04
M10001_483 20.65
K19220_331 25.51
K11777_866 26.98
M12851_467 27.7
G24344_299 29.79
G40000_100 30.44
G39513_451 30.65
G789_889 31.47
G19190_384 32.33
