# Supplementary material for: High-density SNP-based genetic maps for the parents of an outcrossed and a selfed tetraploid garden rose cross, inferred from admixed progeny using the 68k rose SNP array
Source: Hortic Res. 2016 Oct 26;3:16052–. doi: 10.1038/hortres.2016.52 (PMC5080978; doi:10.1038/hortres.2016.52)
Supplement: Supplementary zipfile ESM5 [file hortres201652-s3.zip › ESM5 Maps and MapChartFiles/UP map from RNDxUP cross/UP-LG7.2.mct]

Chrom UP-LG7.2  S=0   E=42.51
G62951_815 0
K8524_294 10.2
G60713_740 11.81
K3895_1162 16.33
M3113_1044 18.98
G85205_1084 20.58
K4539_296 22.19
G10042_521 22.98
K120_3163 27.59
K3378_927 30.88
G2656_872 31.06
G78605_151 31.33
G59961_1015 34.43
M6680_1259 37.57
M84_528 39.18
G15809_306 40.79
K8014_694 42.51
