# Supplementary material for: High-density SNP-based genetic maps for the parents of an outcrossed and a selfed tetraploid garden rose cross, inferred from admixed progeny using the 68k rose SNP array
Source: Hortic Res. 2016 Oct 26;3:16052–. doi: 10.1038/hortres.2016.52 (PMC5080978; doi:10.1038/hortres.2016.52)
Supplement: Supplementary zipfile ESM5 [file hortres201652-s3.zip › ESM5 Maps and MapChartFiles/UP map from RNDxUP cross/UP-LG7.3.mct]

Chrom UP-LG7.3  S=0   E=19.14
K785_2775 0
M15487_135 1.24
K19347_1155 5.25
G16017_1284 5.28
K5311_1076 6.19
K3359_423 6.19
K14997_908 7.06
K14997_107 7.18
G23863_2348 8.47
M1145_801 19.14
