# Supplementary material for: High-density SNP-based genetic maps for the parents of an outcrossed and a selfed tetraploid garden rose cross, inferred from admixed progeny using the 68k rose SNP array
Source: Hortic Res. 2016 Oct 26;3:16052–. doi: 10.1038/hortres.2016.52 (PMC5080978; doi:10.1038/hortres.2016.52)
Supplement: Supplementary file ESM6 [file hortres201652-s4.txt]

  RhK5_6600_1018	6280	Fvb1
RhK5_6600_846	6450	Fvb1
Rh12GR_12245_362	7802	Fvb1
RhMCRND_11800_1027	11130	Fvb1
RhK5_13474_397	15756	Fvb1
RhK5_13474_574	16012	Fvb1
Rh12GR_15639_741	16146	Fvb1
RhK5_6627_164	20004	Fvb1
RhK5_6627_701	22428	Fvb1
RhMCRND_847_3246	23109	Fvb1
RhMCRND_28172_134	24090	Fvb1
RhMCRND_34047_157	24362	Fvb1
Rh12GR_131_1070	25573	Fvb1
RhK5_4266_1407	29047	Fvb1
Rh12GR_66602_1035	42429	Fvb1
RhMCRND_18103_344	43593	Fvb1
Rh12GR_57644_168	45981	Fvb1
RhK5_2705_651	48122	Fvb1
RhK5_2705_387	48591	Fvb1
RhMCRND_4792_239	48740	Fvb1
RhK5_14278_299	52145	Fvb1
RhK5_2140_1773	52888	Fvb1
RhMCRND_21541_1735	53013	Fvb1
RhMCRND_21541_1419	53687	Fvb1
RhMCRND_23991_315	54769	Fvb1
RhK5_2140_932	55339	Fvb1
Rh12GR_21174_1530	60915	Fvb1
Rh12GR_21174_1298	61152	Fvb1
RhK5_2984_232	63317	Fvb1
RhMCRND_5455_586	63852	Fvb1
RhK5_2984_951	64373	Fvb1
RhK5_2984_1132	64554	Fvb1
RhMCRND_21314_140	65283	Fvb1
Rh12GR_33694_902	69486	Fvb1
RhK5_12388_724	78012	Fvb1
RhMCRND_4262_1069	78539	Fvb1
RhK5_12388_1167	79441	Fvb1
Rh12GR_2555_1635	82682	Fvb1
Rh12GR_50637_82	82832	Fvb1
RhK5_118_3731	89915	Fvb1
Rh12GR_80980_1240	90324	Fvb1
Rh88_9202_670	96742	Fvb1
Rh12GR_93341_122	97332	Fvb1
RhK5_5170_1046	98772	Fvb1
RhK5_5170_905	99453	Fvb1
Rh12GR_54646_248	99838	Fvb1
RhK5_2393_212	101604	Fvb1
RhK5_2393_435	101838	Fvb1
RhMCRND_4687_623	102337	Fvb1
RhK5_2393_732	102427	Fvb1
RhK5_2393_975	103631	Fvb1
RhK5_2393_1674	105394	Fvb1
RhMCRND_4687_1709	105432	Fvb1
RhK5_3132_305	106125	Fvb1
Rh88_13329_198	106292	Fvb1
RhK5_3132_410	106341	Fvb1
RhK5_3132_718	107263	Fvb1
RhK5_3132_831	107836	Fvb1
RhK5_3132_1084	108277	Fvb1
Rh12GR_70170_170	112146	Fvb1
RhK5_4361_722	112378	Fvb1
RhK5_4361_1052	113177	Fvb1
RhMCRND_23664_1157	115210	Fvb1
Rh12GR_58417_2548	116718	Fvb1
RhK5_7340_1784	116800	Fvb1
Rh12GR_21184_369	117190	Fvb1
RhK5_7340_1485	117785	Fvb1
Rh12GR_27021_806	122239	Fvb1
RhK5_1368_697	124538	Fvb1
RhK5_1368_893	124734	Fvb1
RhK5_1368_1212	125469	Fvb1
RhK5_8128_347	137036	Fvb1
RhMCRND_2522_1550	150878	Fvb1
Rh12GR_50286_1172	161455	Fvb1
Rh12GR_59285_286	162391	Fvb1
Rh12GR_6163_1007	165241	Fvb1
Rh12GR_50417_223	166079	Fvb1
RhMCRND_7021_1206	169327	Fvb1
Rh12GR_50286_325	179019	Fvb1
RhMCRND_33320_331	186204	Fvb1
RhK5_6258_1054	195376	Fvb1
Rh12GR_2529_1150	195538	Fvb1
RhK5_6258_978	195549	Fvb1
RhMCRND_11715_420	200465	Fvb1
RhMCRND_1625_1194	204058	Fvb1
RhK5_19347_1155	204579	Fvb1
RhK5_19347_963	205359	Fvb1
RhMCRND_5054_1071	208947	Fvb1
RhK5_7591_172	214616	Fvb1
Rh12GR_16017_829	216781	Fvb1
RhMCRND_4958_1059	217298	Fvb1
RhK5_3272_680	217364	Fvb1
Rh12GR_16017_1284	217503	Fvb1
RhK5_8614_465	221030	Fvb1
RhK5_8614_621	221185	Fvb1
Rh12GR_4801_665	221218	Fvb1
RhK5_8003_305	221763	Fvb1
RhK5_3018_1142	230647	Fvb1
RhK5_3018_957	230973	Fvb1
RhMCRND_17183_394	232988	Fvb1
RhK5_10602_192	233464	Fvb1
RhK5_2499_1595	236860	Fvb1
Rh12GR_18513_97	238745	Fvb1
RhMCRND_13160_1367	239384	Fvb1
RhMCRND_10834_1125	244871	Fvb1
Rh12GR_47446_334	246180	Fvb1
RhK5_6112_304	246699	Fvb1
RhMCRND_6177_1239	247632	Fvb1
RhK5_3431_1316	250349	Fvb1
RhK5_2184_936	252306	Fvb1
Rh12GR_13572_619	271702	Fvb1
RhK5_69_155	273181	Fvb1
RhK5_69_728	273913	Fvb1
RhK5_69_799	273984	Fvb1
RhK5_69_896	274177	Fvb1
RhK5_69_1431	275364	Fvb1
RhK5_69_1627	275712	Fvb1
RhK5_69_1817	275902	Fvb1
RhK5_69_2058	276143	Fvb1
RhK5_69_2099	276184	Fvb1
RhK5_69_2141	276226	Fvb1
RhK5_69_2438	276692	Fvb1
RhK5_69_2539	276790	Fvb1
RhK5_69_2848	277321	Fvb1
RhK5_69_3143	277998	Fvb1
RhK5_69_3284	278262	Fvb1
RhK5_69_3362	278429	Fvb1
RhK5_69_3401	278468	Fvb1
RhK5_69_3887	278954	Fvb1
RhK5_69_3990	279057	Fvb1
Rh12GR_145_4298	279181	Fvb1
RhK5_69_4628	280138	Fvb1
RhK5_69_4723	280232	Fvb1
RhK5_69_4787	280296	Fvb1
RhK5_69_5084	280593	Fvb1
RhK5_6669_810	283434	Fvb1
Rh12GR_19183_1298	284246	Fvb1
Rh12GR_30172_1153	285868	Fvb1
RhK5_2290_1453	288066	Fvb1
RhK5_2290_847	289323	Fvb1
RhMCRND_3899_1256	289824	Fvb1
Rh12GR_40464_186	295223	Fvb1
RhMCRND_6064_1187	298788	Fvb1
Rh12GR_4292_1067	299668	Fvb1
RhK5_1879_277	301053	Fvb1
RhK5_1879_881	302679	Fvb1
Rh12GR_14104_1762	305608	Fvb1
RhK5_14612_871	307362	Fvb1
Rh12GR_14104_601	307893	Fvb1
RhK5_14612_143	308203	Fvb1
Rh12GR_39240_97	315553	Fvb1
Rh12GR_33744_770	316478	Fvb1
Rh12GR_6052_1174	319309	Fvb1
RhK5_9271_497	324930	Fvb1
Rh12GR_7941_2548	326944	Fvb1
RhMCRND_4196_1049	329930	Fvb1
RhK5_15872_412	330785	Fvb1
Rh88_36152_1355	337741	Fvb1
RhK5_2495_1066	337844	Fvb1
RhMCRND_6544_1014	337892	Fvb1
RhK5_2160_589	339158	Fvb1
Rh12GR_46370_761	339372	Fvb1
RhK5_2495_98	340407	Fvb1
Rh12GR_16721_1628	341849	Fvb1
Rh12GR_48966_1014	342291	Fvb1
RhMCRND_23017_250	343615	Fvb1
RhK5_20334_118	343663	Fvb1
RhK5_20334_160	343705	Fvb1
RhK5_11916_1026	343934	Fvb1
Rh88_27639_694	344451	Fvb1
RhMCRND_482_1310	344723	Fvb1
Rh12GR_1012_1469	345979	Fvb1
RhK5_18400_692	346275	Fvb1
RhK5_18400_571	346396	Fvb1
RhK5_18400_211	347008	Fvb1
RhK5_7224_609	349724	Fvb1
RhK5_7224_831	350909	Fvb1
RhMCRND_2198_395	356780	Fvb1
RhK5_590_401	361388	Fvb1
RhK5_590_497	361598	Fvb1
RhK5_590_710	361988	Fvb1
RhK5_590_1037	362779	Fvb1
RhK5_590_1620	363543	Fvb1
Rh88_7507_1850	363809	Fvb1
RhK5_590_2128	364044	Fvb1
Rh12GR_15747_953	367518	Fvb1
Rh12GR_15747_1032	367703	Fvb1
Rh12GR_15747_1122	368032	Fvb1
RhK5_5709_970	375900	Fvb1
RhK5_9329_355	379290	Fvb1
RhK5_9329_397	379426	Fvb1
Rh12GR_3642_1303	384697	Fvb1
Rh12GR_15170_433	387425	Fvb1
RhK5_4076_1315	388771	Fvb1
RhMCRND_30258_439	388811	Fvb1
RhK5_4076_994	389104	Fvb1
Rh12GR_22278_157	389730	Fvb1
RhMCRND_6386_1206	392011	Fvb1
RhMCRND_8375_261	394279	Fvb1
Rh12GR_61744_574	397605	Fvb1
Rh12GR_24392_97	405222	Fvb1
Rh12GR_54692_139	407046	Fvb1
RhK5_1619_1124	407184	Fvb1
RhK5_1619_875	407622	Fvb1
RhK5_1619_749	407832	Fvb1
RhMCRND_1777_1914	408274	Fvb1
Rh12GR_72349_1404	408686	Fvb1
Rh12GR_96226_191	408760	Fvb1
Rh12GR_1474_3225	411017	Fvb1
RhMCRND_16603_409	411365	Fvb1
RhK5_1590_995	421701	Fvb1
RhK5_1590_1037	421743	Fvb1
RhMCRND_30856_1001	422897	Fvb1
RhK5_1590_1732	423006	Fvb1
RhK5_13983_136	425486	Fvb1
RhMCRND_5187_1475	425575	Fvb1
RhMCRND_20692_364	425912	Fvb1
RhK5_16132_1068	426569	Fvb1
RhK5_16132_1112	426609	Fvb1
Rh12GR_130_1445	429084	Fvb1
RhK5_1817_890	430163	Fvb1
RhK5_1817_926	430199	Fvb1
RhK5_1817_1007	430280	Fvb1
RhK5_1211_1177	430575	Fvb1
RhMCRND_3375_1352	430645	Fvb1
Rh12GR_4283_1559	430753	Fvb1
RhK5_1817_1868	431361	Fvb1
RhK5_1817_2006	431712	Fvb1
RhMCRND_29976_230	431971	Fvb1
RhK5_3973_1003	442710	Fvb1
RhK5_1919_952	447208	Fvb1
RhK5_1919_186	448420	Fvb1
RhK5_7604_806	450347	Fvb1
RhMCRND_11294_769	450815	Fvb1
RhMCRND_11294_675	451001	Fvb1
RhK5_7604_458	451124	Fvb1
RhK5_1472_166	453607	Fvb1
RhK5_1472_445	453908	Fvb1
RhMCRND_35454_1037	454654	Fvb1
RhMCRND_35454_557	456842	Fvb1
Rh12GR_21129_163	457410	Fvb1
RhK5_2832_108	458059	Fvb1
RhK5_2832_681	458596	Fvb1
RhK5_2832_759	459238	Fvb1
Rh12GR_23863_2348	469843	Fvb1
RhMCRND_6169_1158	471797	Fvb1
RhMCRND_6169_381	473580	Fvb1
RhK5_14997_107	476608	Fvb1
RhK5_14997_908	477409	Fvb1
RhK5_14364_2631	483032	Fvb1
RhK5_14364_2387	483276	Fvb1
RhMCRND_2748_1189	483539	Fvb1
Rh88_9563_235	484167	Fvb1
RhK5_408_106	487903	Fvb1
Rh12GR_14011_3233	488078	Fvb1
RhK5_408_1116	489468	Fvb1
RhK5_408_1300	489754	Fvb1
RhK5_408_1715	490263	Fvb1
RhK5_408_2929	492728	Fvb1
RhMCRND_8392_426	497259	Fvb1
RhK5_3359_423	498687	Fvb1
RhK5_3359_698	499346	Fvb1
RhMCRND_4771_1420	500357	Fvb1
Rh12GR_31197_1525	500411	Fvb1
RhMCRND_24685_113	500473	Fvb1
RhK5_18260_713	503933	Fvb1
Rh12GR_53654_154	504322	Fvb1
RhK5_4856_2451	519589	Fvb1
RhMCRND_8110_1018	520378	Fvb1
RhK5_4856_1508	520447	Fvb1
RhK5_4856_1125	520819	Fvb1
RhK5_4856_870	521337	Fvb1
RhK5_4856_741	521585	Fvb1
Rh12GR_54442_361	523425	Fvb1
RhMCRND_22680_295	526090	Fvb1
Rh12GR_43730_68	528226	Fvb1
Rh12GR_2444_1621	538762	Fvb1
Rh12GR_48229_217	539193	Fvb1
Rh12GR_28168_792	545731	Fvb1
Rh12GR_59679_280	549754	Fvb1
RhMCRND_15466_420	551905	Fvb1
Rh12GR_21648_153	552045	Fvb1
Rh12GR_11724_683	555314	Fvb1
RhK5_1990_1616	564257	Fvb1
RhMCRND_1372_1231	565245	Fvb1
Rh12GR_72527_141	571231	Fvb1
RhK5_3989_429	572903	Fvb1
Rh12GR_15512_892	573360	Fvb1
RhK5_3989_1046	573511	Fvb1
RhMCRND_6365_1163	573579	Fvb1
RhK5_12274_234	575500	Fvb1
RhK5_12274_274	575540	Fvb1
RhK5_12274_543	575809	Fvb1
RhMCRND_8330_454	575975	Fvb1
Rh12GR_18670_142	576284	Fvb1
RhMCRND_9153_366	577566	Fvb1
Rh12GR_83313_860	577584	Fvb1
RhK5_13598_422	577714	Fvb1
Rh12GR_31505_1046	579129	Fvb1
Rh12GR_100458_3785	588192	Fvb1
RhMCRND_168_3816	589009	Fvb1
RhK5_272_254	589561	Fvb1
RhK5_6098_366	591433	Fvb1
Rh12GR_46521_537	591593	Fvb1
RhMCRND_7262_854	591966	Fvb1
RhK5_6098_818	592800	Fvb1
RhK5_12900_95	595336	Fvb1
Rh12GR_8477_730	604806	Fvb1
RhMCRND_10045_696	605159	Fvb1
RhK5_5056_1233	606045	Fvb1
Rh12GR_97869_144	607472	Fvb1
Rh12GR_61916_228	607489	Fvb1
Rh12GR_81474_144	607665	Fvb1
Rh12GR_64349_284	608260	Fvb1
Rh12GR_50781_250	608669	Fvb1
RhMCRND_33635_191	609276	Fvb1
Rh12GR_44933_964	609729	Fvb1
Rh12GR_76531_108	610023	Fvb1
Rh12GR_9572_192	615037	Fvb1
Rh12GR_31697_364	619497	Fvb1
RhK5_6684_257	619548	Fvb1
RhK5_6684_997	621611	Fvb1
Rh12GR_8577_263	624279	Fvb1
RhK5_18153_286	630251	Fvb1
RhMCRND_35035_178	631203	Fvb1
RhMCRND_35035_91	631290	Fvb1
RhMCRND_19599_397	631498	Fvb1
Rh12GR_22973_318	631608	Fvb1
RhK5_4476_581	645371	Fvb1
Rh12GR_81432_110	646159	Fvb1
RhK5_4476_1065	646579	Fvb1
RhK5_5311_683	649666	Fvb1
Rh12GR_74039_435	653318	Fvb1
RhK5_9765_258	659155	Fvb1
Rh12GR_57975_128	659311	Fvb1
RhMCRND_16493_1380	664645	Fvb1
RhK5_5311_1076	694262	Fvb1
Rh12GR_7450_603	697314	Fvb1
Rh88_7710_330	712621	Fvb1
Rh12GR_7450_700	713074	Fvb1
RhK5_19704_1016	717824	Fvb1
RhK5_19704_650	718880	Fvb1
Rh12GR_81278_186	734846	Fvb1
RhMCRND_8130_1128	758925	Fvb1
Rh12GR_35167_680	770027	Fvb1
RhK5_13838_363	772696	Fvb1
RhK5_12041_419	775118	Fvb1
RhK5_12041_834	776127	Fvb1
RhMCRND_1408_1070	776982	Fvb1
RhK5_21162_638	777444	Fvb1
RhK5_21162_359	778046	Fvb1
RhMCRND_2553_1035	782557	Fvb1
Rh12GR_8976_1034	783365	Fvb1
Rh12GR_8976_965	783525	Fvb1
RhMCRND_1994_1513	792766	Fvb1
RhK5_17148_253	793298	Fvb1
Rh12GR_14922_1495	793601	Fvb1
RhK5_8584_337	807460	Fvb1
RhK5_8818_403	816664	Fvb1
RhK5_8818_457	818397	Fvb1
Rh12GR_4367_1502	823273	Fvb1
RhMCRND_4038_1085	823779	Fvb1
RhK5_3311_1079	824064	Fvb1
Rh12GR_38460_81	831099	Fvb1
RhK5_1141_1157	834683	Fvb1
RhK5_3024_1700	834820	Fvb1
RhK5_1141_767	835079	Fvb1
Rh12GR_1931_586	835286	Fvb1
RhK5_1141_166	835906	Fvb1
RhK5_837_2633	837661	Fvb1
RhK5_837_1050	840335	Fvb1
Rh12GR_10006_917	841341	Fvb1
RhK5_6325_1047	845766	Fvb1
RhK5_6325_741	846084	Fvb1
RhK5_12825_282	851867	Fvb1
RhMCRND_11089_328	852267	Fvb1
RhK5_4037_1057	890223	Fvb1
RhK5_4037_976	890302	Fvb1
RhMCRND_7491_575	890988	Fvb1
Rh12GR_7177_190	891582	Fvb1
Rh12GR_22444_354	892557	Fvb1
Rh12GR_22444_447	892651	Fvb1
Rh12GR_62471_182	893903	Fvb1
RhK5_9393_43	894153	Fvb1
RhK5_9393_312	894422	Fvb1
Rh88_5968_305	894465	Fvb1
RhMCRND_12853_409	894521	Fvb1
Rh12GR_56512_525	894570	Fvb1
RhK5_9393_624	894865	Fvb1
RhK5_11735_586	898296	Fvb1
Rh12GR_50048_483	898366	Fvb1
RhMCRND_23732_326	899474	Fvb1
RhMCRND_18935_364	900079	Fvb1
RhMCRND_18935_502	900237	Fvb1
Rh12GR_14942_114	900416	Fvb1
RhMCRND_13210_199	900550	Fvb1
Rh12GR_5924_2575	904828	Fvb1
RhK5_97_1366	905759	Fvb1
RhK5_97_1217	905908	Fvb1
RhK5_97_633	906488	Fvb1
RhK5_97_237	906859	Fvb1
RhK5_18160_93	907189	Fvb1
RhK5_18160_130	907224	Fvb1
RhK5_10914_330	914480	Fvb1
RhMCRND_21775_843	917109	Fvb1
RhK5_5890_764	920585	Fvb1
Rh12GR_25349_1255	920786	Fvb1
RhK5_5890_1212	921036	Fvb1
Rh12GR_21729_940	924318	Fvb1
RhK5_2489_962	931844	Fvb1
RhK5_2489_695	932111	Fvb1
RhMCRND_4716_1444	932588	Fvb1
Rh88_7957_426	933679	Fvb1
RhK5_3792_1057	933771	Fvb1
RhMCRND_25551_1147	933811	Fvb1
RhK5_3792_947	933881	Fvb1
RhK5_14512_303	937653	Fvb1
Rh12GR_1252_1061	941561	Fvb1
RhMCRND_23749_159	951090	Fvb1
Rh12GR_22170_614	951206	Fvb1
RhMCRND_7554_1126	957130	Fvb1
Rh88_26113_521	964640	Fvb1
Rh12GR_13600_361	970591	Fvb1
Rh12GR_13600_122	970805	Fvb1
RhMCRND_18384_215	972896	Fvb1
RhMCRND_4157_1458	976271	Fvb1
RhK5_10735_190	976328	Fvb1
Rh12GR_45410_371	976814	Fvb1
RhK5_10735_784	977239	Fvb1
Rh12GR_5177_1428	979060	Fvb1
Rh12GR_83347_130	998841	Fvb1
Rh12GR_76637_228	1011385	Fvb1
Rh12GR_25013_341	1016429	Fvb1
Rh12GR_76559_219	1017089	Fvb1
RhK5_7931_507	1022427	Fvb1
RhK5_7931_400	1022530	Fvb1
RhK5_7931_101	1022806	Fvb1
RhK5_19515_98	1022959	Fvb1
RhK5_18223_396	1027248	Fvb1
RhK5_14769_63	1027405	Fvb1
Rh12GR_65569_998	1027803	Fvb1
RhMCRND_10935_979	1031772	Fvb1
RhK5_8971_166	1033718	Fvb1
RhMCRND_21470_228	1033782	Fvb1
Rh12GR_16881_180	1034316	Fvb1
RhK5_18578_305	1034698	Fvb1
RhMCRND_28285_360	1036026	Fvb1
RhK5_6253_217	1037339	Fvb1
Rh12GR_61738_112	1037603	Fvb1
Rh12GR_62245_421	1038380	Fvb1
Rh12GR_3555_2950	1042387	Fvb1
RhMCRND_15487_135	1042896	Fvb1
RhK5_20068_238	1043016	Fvb1
RhMCRND_32933_1891	1043476	Fvb1
RhK5_2143_1063	1044270	Fvb1
Rh12GR_40183_803	1044718	Fvb1
RhK5_2143_256	1045265	Fvb1
RhK5_2143_207	1045314	Fvb1
RhK5_9278_365	1051055	Fvb1
RhMCRND_3531_1658	1051237	Fvb1
Rh12GR_54502_276	1052850	Fvb1
RhMCRND_3531_1113	1053278	Fvb1
RhK5_5836_711	1054757	Fvb1
RhK5_1870_1678	1057669	Fvb1
RhK5_1870_1165	1058509	Fvb1
RhK5_1870_895	1059295	Fvb1
RhK5_1870_601	1060133	Fvb1
RhMCRND_2428_649	1061678	Fvb1
RhK5_6253_720	1073821	Fvb1
RhK5_19523_965	1080756	Fvb1
RhK5_19523_1179	1081073	Fvb1
RhMCRND_6867_1619	1103131	Fvb1
Rh88_34037_383	1103489	Fvb1
RhMCRND_6867_1286	1103645	Fvb1
RhK5_5254_718	1103718	Fvb1
RhK5_5254_586	1103927	Fvb1
RhK5_3601_528	1106241	Fvb1
RhMCRND_23044_291	1106835	Fvb1
Rh12GR_37311_3162	1106879	Fvb1
RhMCRND_23044_103	1107023	Fvb1
Rh12GR_85762_128	1108748	Fvb1
RhK5_3601_1048	1109002	Fvb1
RhMCRND_3443_119	1111282	Fvb1
RhMCRND_7860_147	1127522	Fvb1
Rh12GR_60366_957	1128218	Fvb1
RhK5_11161_872	1138416	Fvb1
RhK5_11161_622	1143015	Fvb1
RhK5_11161_990	1153705	Fvb1
RhK5_11161_121	1156691	Fvb1
Rh12GR_57915_37	1158367	Fvb1
RhK5_14050_797	1158478	Fvb1
RhK5_5347_1544	1158830	Fvb1
RhK5_8189_1291	1158938	Fvb1
RhMCRND_17405_1005	1159002	Fvb1
RhK5_5347_852	1159568	Fvb1
RhK5_5347_894	1159602	Fvb1
RhK5_806_436	1161455	Fvb1
RhK5_806_724	1161915	Fvb1
Rh12GR_33358_325	1161991	Fvb1
RhK5_2971_115	1162591	Fvb1
RhMCRND_5102_1458	1162885	Fvb1
RhK5_2971_537	1163318	Fvb1
Rh12GR_48520_1088	1163661	Fvb1
RhK5_2971_832	1163702	Fvb1
RhK5_2971_1135	1164005	Fvb1
RhK5_13157_1240	1168246	Fvb1
Rh12GR_1308_3160	1172169	Fvb1
Rh12GR_2747_1492	1183169	Fvb1
RhK5_2137_1008	1183969	Fvb1
RhK5_2137_947	1184036	Fvb1
Rh12GR_2747_1013	1184227	Fvb1
RhK5_13782_229	1190462	Fvb1
Rh12GR_55964_778	1191095	Fvb1
RhK5_14703_965	1192542	Fvb1
RhK5_14703_1190	1201677	Fvb1
Rh12GR_15947_412	1203448	Fvb1
RhMCRND_9702_254	1214264	Fvb1
RhK5_9451_399	1221944	Fvb1
RhMCRND_29391_1692	1284724	Fvb1
Rh12GR_73779_1956	1294249	Fvb1
RhK5_4645_1034	1294981	Fvb1
RhK5_335_2710	1310459	Fvb1
RhK5_14488_1735	1317050	Fvb1
RhK5_2279_1066	1331460	Fvb1
RhMCRND_1145_1017	1331581	Fvb1
RhMCRND_1145_801	1331797	Fvb1
RhK5_15871_227	1334386	Fvb1
RhK5_2645_1011	1338148	Fvb1
Rh12GR_14044_540	1338466	Fvb1
RhK5_2645_836	1338904	Fvb1
RhK5_2645_341	1339763	Fvb1
RhMCRND_21647_1036	1342467	Fvb1
Rh12GR_86233_139	1342637	Fvb1
Rh12GR_50047_62	1355942	Fvb1
RhK5_14186_220	1359134	Fvb1
RhK5_1579_1587	1361617	Fvb1
RhK5_1579_1740	1361770	Fvb1
RhK5_1457_2418	1362860	Fvb1
RhK5_1457_2330	1362954	Fvb1
RhMCRND_6327_1724	1365351	Fvb1
RhK5_67_1201	1368686	Fvb1
RhK5_67_1749	1369469	Fvb1
RhK5_67_2148	1370171	Fvb1
Rh12GR_52960_285	1374024	Fvb1
Rh12GR_333_3202	1378481	Fvb1
Rh88_6239_1184	1379259	Fvb1
RhK5_318_671	1379358	Fvb1
Rh12GR_51964_1436	1379837	Fvb1
RhK5_318_1160	1380188	Fvb1
RhK5_318_1444	1380699	Fvb1
RhMCRND_15710_121	1381272	Fvb1
Rh12GR_79380_122	1381575	Fvb1
RhK5_318_2040	1382631	Fvb1
RhK5_318_2375	1382966	Fvb1
RhK5_318_2491	1383082	Fvb1
Rh12GR_3148_1167	1383367	Fvb1
RhK5_318_2960	1383726	Fvb1
RhMCRND_335_1084	1383985	Fvb1
Rh12GR_69196_274	1384704	Fvb1
RhMCRND_5023_1319	1386279	Fvb1
Rh88_34498_96	1387449	Fvb1
Rh12GR_24703_1457	1387644	Fvb1
Rh12GR_22120_326	1397923	Fvb1
Rh12GR_3319_2128	1399204	Fvb1
RhK5_7096_946	1407270	Fvb1
Rh12GR_38640_110	1407765	Fvb1
RhMCRND_1949_108	1409044	Fvb1
RhK5_1541_992	1415184	Fvb1
RhK5_15265_150	1417422	Fvb1
RhK5_9560_84	1417791	Fvb1
Rh12GR_61834_210	1418594	Fvb1
RhK5_9560_722	1419176	Fvb1
Rh12GR_55686_235	1428498	Fvb1
RhK5_15778_206	1431151	Fvb1
RhK5_785_2775	1431413	Fvb1
RhK5_785_2622	1431566	Fvb1
RhMCRND_917_725	1431667	Fvb1
RhK5_785_2288	1431898	Fvb1
RhMCRND_917_1165	1432102	Fvb1
RhMCRND_917_1944	1432875	Fvb1
RhK5_785_1156	1433027	Fvb1
RhK5_785_938	1433243	Fvb1
Rh12GR_50761_79	1433371	Fvb1
Rh12GR_50761_348	1433624	Fvb1
Rh12GR_268_1450	1434600	Fvb1
RhK5_2551_1145	1437901	Fvb1
RhK5_2551_393	1439536	Fvb1
Rh12GR_64273_381	1440653	Fvb1
Rh12GR_14087_2722	1440661	Fvb1
RhK5_2482_121	1441085	Fvb1
RhK5_2482_412	1442364	Fvb1
RhMCRND_17130_618	1443262	Fvb1
RhK5_10390_734	1451744	Fvb1
RhK5_10390_403	1452075	Fvb1
RhK5_5273_1087	1452630	Fvb1
RhK5_5273_958	1452739	Fvb1
Rh12GR_1881_64	1453740	Fvb1
RhK5_470_3028	1454161	Fvb1
Rh12GR_788_717	1454577	Fvb1
Rh12GR_788_1058	1454915	Fvb1
RhK5_470_2824	1464240	Fvb1
RhK5_470_1031	1465937	Fvb1
Rh12GR_52720_211	1466490	Fvb1
Rh12GR_45732_268	1471410	Fvb1
Rh12GR_3378_884	1480861	Fvb1
RhK5_4004_1130	1485887	Fvb1
Rh12GR_19725_1645	1486769	Fvb1
RhK5_4004_827	1486816	Fvb1
Rh12GR_49935_292	1487445	Fvb1
Rh12GR_30791_387	1488643	Fvb1
RhK5_7674_276	1488727	Fvb1
RhMCRND_3248_1408	1501604	Fvb1
Rh12GR_21751_130	1509814	Fvb1
RhK5_1571_898	1515207	Fvb1
RhK5_1571_1078	1515986	Fvb1
Rh12GR_76385_303	1517758	Fvb1
RhMCRND_25281_192	1517866	Fvb1
RhMCRND_2702_1717	1518042	Fvb1
RhK5_1571_1968	1518304	Fvb1
RhMCRND_2702_2020	1518345	Fvb1
RhK5_12349_197	1529922	Fvb1
Rh12GR_10344_931	1530827	Fvb1
RhK5_6704_966	1532917	Fvb1
Rh12GR_82524_379	1533142	Fvb1
Rh12GR_57117_174	1536165	Fvb1
RhK5_6704_408	1540467	Fvb1
RhK5_835_2356	1548677	Fvb1
RhK5_2253_1336	1548930	Fvb1
RhK5_835_1750	1550330	Fvb1
RhK5_835_1663	1550809	Fvb1
RhK5_835_1489	1551110	Fvb1
RhK5_835_1240	1551712	Fvb1
Rh12GR_80603_1015	1552618	Fvb1
RhK5_142_2639	1553009	Fvb1
RhK5_835_586	1553059	Fvb1
RhMCRND_8905_1246	1554483	Fvb1
Rh12GR_28550_5127	1554515	Fvb1
Rh12GR_70108_97	1554835	Fvb1
RhK5_5214_504	1555573	Fvb1
RhK5_5214_702	1555892	Fvb1
Rh12GR_36659_707	1558897	Fvb1
RhK5_3959_798	1568591	Fvb1
RhK5_3959_1856	1569582	Fvb1
Rh88_18145_322	1569735	Fvb1
RhK5_3499_277	1574281	Fvb1
RhK5_3499_947	1576038	Fvb1
RhMCRND_3841_1249	1580750	Fvb1
RhMCRND_22888_469	1583028	Fvb1
RhK5_67_1937	1583368	Fvb1
Rh12GR_19651_184	1584136	Fvb1
RhK5_67_2883	1584273	Fvb1
RhK5_67_2928	1584318	Fvb1
Rh12GR_50511_438	1584819	Fvb1
RhK5_19175_129	1584931	Fvb1
RhMCRND_197_1212	1592850	Fvb1
RhK5_17846_1086	1593432	Fvb1
RhK5_17846_853	1593663	Fvb1
RhK5_6435_948	1619861	Fvb1
RhK5_6435_796	1620168	Fvb1
RhMCRND_5030_1120	1620581	Fvb1
Rh12GR_30073_1025	1622410	Fvb1
Rh12GR_19544_1151	1628159	Fvb1
RhMCRND_6482_1174	1632904	Fvb1
Rh12GR_13155_116	1633846	Fvb1
RhK5_13618_198	1638242	Fvb1
Rh12GR_39760_542	1646744	Fvb1
Rh12GR_33135_1401	1650953	Fvb1
RhMCRND_27274_335	1657558	Fvb1
RhMCRND_27274_284	1657609	Fvb1
RhMCRND_16279_299	1663351	Fvb1
RhMCRND_10408_603	1665034	Fvb1
Rh12GR_3491_2028	1666123	Fvb1
RhMCRND_5283_1819	1666217	Fvb1
RhK5_3498_1028	1667047	Fvb1
RhK5_3288_1105	1667235	Fvb1
RhK5_3288_925	1667415	Fvb1
RhK5_3288_816	1667520	Fvb1
RhMCRND_5283_706	1667714	Fvb1
Rh12GR_3491_763	1667769	Fvb1
RhMCRND_5283_290	1669061	Fvb1
Rh12GR_18821_36	1680495	Fvb1
Rh12GR_16980_2229	1687459	Fvb1
RhK5_5041_336	1689917	Fvb1
RhK5_5041_396	1689977	Fvb1
RhK5_5041_736	1690272	Fvb1
RhK5_17416_147	1691204	Fvb1
RhMCRND_12297_848	1691476	Fvb1
RhK5_6546_859	1700068	Fvb1
RhMCRND_14281_254	1700353	Fvb1
RhK5_6546_136	1702934	Fvb1
RhK5_1434_1884	1712621	Fvb1
RhK5_1434_1001	1713685	Fvb1
RhK5_1434_956	1713690	Fvb1
RhMCRND_16258_879	1714030	Fvb1
RhK5_1434_337	1714911	Fvb1
RhK5_1434_55	1715819	Fvb1
RhMCRND_8993_1143	1718706	Fvb1
RhMCRND_8993_916	1718932	Fvb1
Rh12GR_6145_1303	1719723	Fvb1
RhMCRND_10307_524	1720768	Fvb1
RhK5_1041_1437	1721260	Fvb1
RhK5_12887_195	1722582	Fvb1
RhK5_16886_217	1723913	Fvb1
Rh12GR_26288_1631	1732155	Fvb1
Rh12GR_26288_1341	1732720	Fvb1
Rh12GR_63417_132	1733595	Fvb1
RhK5_2717_1022	1733777	Fvb1
RhK5_2717_917	1734153	Fvb1
RhMCRND_4750_1153	1734746	Fvb1
Rh12GR_46233_367	1736669	Fvb1
RhK5_684_2502	1746899	Fvb1
RhMCRND_13815_1018	1747426	Fvb1
RhK5_684_1781	1747611	Fvb1
RhK5_684_1632	1747760	Fvb1
Rh12GR_17968_2427	1748844	Fvb1
Rh12GR_76685_103	1757168	Fvb1
RhK5_9438_538	1757301	Fvb1
RhK5_9438_291	1758233	Fvb1
RhK5_9438_115	1758822	Fvb1
Rh12GR_13255_373	1760380	Fvb1
RhK5_12930_145	1766186	Fvb1
RhK5_12930_209	1766250	Fvb1
Rh12GR_13865_343	1768495	Fvb1
Rh12GR_26720_1376	1772340	Fvb1
RhMCRND_5183_1281	1772502	Fvb1
RhK5_4271_576	1772837	Fvb1
RhK5_4271_1153	1774742	Fvb1
RhK5_19660_121	1781012	Fvb1
RhK5_12094_132	1782608	Fvb1
RhK5_12094_355	1782831	Fvb1
RhMCRND_9107_460	1786219	Fvb1
Rh12GR_30839_830	1787990	Fvb1
RhMCRND_9989_976	1791110	Fvb1
RhMCRND_9989_803	1791282	Fvb1
RhK5_5188_662	1791346	Fvb1
RhK5_5188_1033	1792651	Fvb1
RhK5_9231_327	1795925	Fvb1
RhK5_6611_146	1798999	Fvb1
RhK5_3459_547	1799747	Fvb1
RhK5_3459_740	1799940	Fvb1
RhK5_3459_987	1800821	Fvb1
Rh12GR_78975_295	1802089	Fvb1
RhMCRND_1643_1282	1807169	Fvb1
RhMCRND_21965_337	1808196	Fvb1
Rh12GR_76479_329	1812020	Fvb1
Rh12GR_20256_919	1812062	Fvb1
Rh12GR_34384_103	1819449	Fvb1
RhK5_148_2545	1820213	Fvb1
RhK5_148_978	1824987	Fvb1
RhK5_148_904	1825061	Fvb1
RhK5_148_748	1825573	Fvb1
RhK5_148_532	1825871	Fvb1
RhK5_148_392	1826210	Fvb1
RhK5_148_351	1826251	Fvb1
RhK5_148_271	1826428	Fvb1
RhK5_1857_2710	1828360	Fvb1
Rh12GR_32365_715	1835315	Fvb1
Rh12GR_79114_1022	1840279	Fvb1
Rh12GR_56690_251	1842649	Fvb1
RhK5_3016_500	1844060	Fvb1
Rh12GR_65547_452	1844572	Fvb1
RhK5_755_2009	1847500	Fvb1
RhK5_755_2727	1848225	Fvb1
RhK5_11549_579	1850036	Fvb1
RhMCRND_30836_127	1850185	Fvb1
RhK5_11549_1051	1850836	Fvb1
RhK5_6913_717	1880494	Fvb1
Rh12GR_56445_104	1884402	Fvb1
Rh12GR_38640_147	1886721	Fvb1
RhMCRND_14471_279	1889101	Fvb1
Rh88_13872_280	1896109	Fvb1
Rh88_13872_243	1896142	Fvb1
RhK5_3330_370	1900483	Fvb1
Rh12GR_14086_502	1901625	Fvb1
Rh12GR_3644_214	1903625	Fvb1
RhMCRND_2784_1005	1905782	Fvb1
RhK5_4477_242	1906431	Fvb1
Rh12GR_246_1673	1907207	Fvb1
Rh12GR_54875_327	1908653	Fvb1
Rh88_11323_148	1916022	Fvb1
Rh88_11323_451	1916731	Fvb1
RhK5_1421_233	1918367	Fvb1
RhK5_3483_1002	1919226	Fvb1
RhK5_3483_492	1919736	Fvb1
RhK5_13176_254	1926949	Fvb1
RhMCRND_15259_500	1927429	Fvb1
RhMCRND_13710_870	1928698	Fvb1
RhMCRND_12059_297	1933316	Fvb1
Rh12GR_10064_1161	1933685	Fvb1
RhMCRND_3097_1795	1939971	Fvb1
Rh12GR_3382_1062	1940731	Fvb1
Rh12GR_29750_522	1943073	Fvb1
RhK5_4217_633	1943173	Fvb1
Rh12GR_49324_442	1945275	Fvb1
Rh12GR_29467_1025	1949115	Fvb1
RhK5_570_439	1949892	Fvb1
RhK5_570_626	1950079	Fvb1
RhK5_570_1715	1951635	Fvb1
RhK5_570_1898	1951824	Fvb1
Rh88_38915_632	1952929	Fvb1
RhK5_570_2507	1953199	Fvb1
Rh12GR_8474_713	1955317	Fvb1
Rh12GR_8474_1043	1955647	Fvb1
RhK5_20187_698	1955797	Fvb1
Rh12GR_13400_516	1959967	Fvb1
Rh12GR_70161_486	1962341	Fvb1
Rh12GR_46486_481	1963246	Fvb1
Rh12GR_6196_1008	1983548	Fvb1
Rh12GR_6196_867	1983661	Fvb1
Rh12GR_6196_659	1983801	Fvb1
Rh12GR_6196_603	1983863	Fvb1
RhMCRND_25723_248	1997296	Fvb1
Rh12GR_63185_1660	2001290	Fvb1
RhK5_7488_353	2001764	Fvb1
RhMCRND_14620_671	2011190	Fvb1
RhK5_16302_355	2011525	Fvb1
Rh12GR_60101_336	2011925	Fvb1
Rh12GR_29080_1012	2019750	Fvb1
RhMCRND_23404_669	2026085	Fvb1
RhMCRND_23404_96	2026619	Fvb1
Rh12GR_84228_1020	2028593	Fvb1
RhK5_5215_967	2028639	Fvb1
RhK5_5215_773	2029588	Fvb1
RhK5_17281_306	2033071	Fvb1
RhMCRND_15639_232	2034400	Fvb1
RhK5_19132_131	2035516	Fvb1
RhK5_8293_524	2036170	Fvb1
RhK5_8293_614	2036260	Fvb1
RhK5_8293_698	2036344	Fvb1
RhMCRND_6984_507	2036462	Fvb1
Rh12GR_6273_238	2036732	Fvb1
Rh12GR_71640_102	2038634	Fvb1
RhMCRND_6435_375	2041215	Fvb1
RhK5_17600_1080	2042336	Fvb1
RhK5_17600_912	2042487	Fvb1
RhMCRND_19489_344	2044861	Fvb1
RhMCRND_4021_717	2049336	Fvb1
RhK5_14159_191	2049858	Fvb1
RhK5_15336_111	2056979	Fvb1
Rh12GR_40809_468	2059014	Fvb1
RhMCRND_13649_403	2072109	Fvb1
RhK5_10407_454	2072602	Fvb1
RhK5_15137_54	2072653	Fvb1
Rh12GR_37888_709	2073247	Fvb1
RhMCRND_8575_310	2078010	Fvb1
Rh12GR_27268_1283	2091360	Fvb1
RhMCRND_3570_2278	2094362	Fvb1
RhK5_4665_771	2096577	Fvb1
RhK5_4665_945	2096868	Fvb1
RhMCRND_5524_1572	2105880	Fvb1
RhK5_3345_1435	2105966	Fvb1
RhK5_3345_961	2107495	Fvb1
RhMCRND_2290_2101	2111019	Fvb1
RhK5_8584_256	2116798	Fvb1
RhK5_11321_358	2117900	Fvb1
Rh12GR_19756_539	2119058	Fvb1
RhK5_11455_61	2119090	Fvb1
RhK5_2185_730	2119190	Fvb1
RhK5_3668_1517	2119209	Fvb1
RhK5_2185_886	2119346	Fvb1
RhK5_3668_1322	2119398	Fvb1
RhK5_2185_1078	2119538	Fvb1
RhK5_11936_373	2121016	Fvb1
RhK5_3591_370	2125089	Fvb1
Rh12GR_59832_1169	2126113	Fvb1
Rh12GR_54831_224	2127246	Fvb1
Rh12GR_16330_464	2133477	Fvb1
Rh12GR_44480_182	2133929	Fvb1
RhK5_1858_1292	2136646	Fvb1
RhK5_1858_848	2137090	Fvb1
RhK5_1858_801	2137137	Fvb1
Rh12GR_21330_1536	2137386	Fvb1
RhK5_1858_509	2137429	Fvb1
RhK5_1858_196	2137742	Fvb1
RhK5_3149_425	2143931	Fvb1
RhK5_3149_1031	2144546	Fvb1
RhMCRND_3721_1066	2144644	Fvb1
RhMCRND_26438_553	2150023	Fvb1
Rh12GR_5910_349	2155324	Fvb1
RhMCRND_26012_131	2161441	Fvb1
Rh12GR_40712_535	2162585	Fvb1
RhK5_4944_629	2162775	Fvb1
RhMCRND_17091_687	2163782	Fvb1
Rh12GR_43136_214	2163997	Fvb1
RhMCRND_6863_1275	2164926	Fvb1
RhMCRND_6863_1112	2165092	Fvb1
RhK5_9144_609	2165937	Fvb1
Rh12GR_49994_1063	2165991	Fvb1
Rh12GR_49994_789	2166264	Fvb1
RhMCRND_28270_148	2166980	Fvb1
Rh12GR_22906_154	2174574	Fvb1
Rh88_12357_458	2175090	Fvb1
Rh88_12357_526	2175158	Fvb1
RhK5_1048_2098	2178738	Fvb1
RhK5_1048_1857	2178985	Fvb1
RhMCRND_34009_1312	2180231	Fvb1
RhK5_1048_444	2181044	Fvb1
RhK5_1048_395	2181095	Fvb1
Rh88_10299_268	2181161	Fvb1
Rh12GR_59668_834	2189423	Fvb1
RhMCRND_36176_115	2192982	Fvb1
RhMCRND_6170_955	2194540	Fvb1
RhMCRND_6170_1100	2194803	Fvb1
RhK5_10317_1391	2195735	Fvb1
RhK5_10317_860	2196687	Fvb1
Rh12GR_6677_1007	2203397	Fvb1
RhMCRND_5794_1160	2203876	Fvb1
Rh12GR_29507_1252	2206268	Fvb1
RhK5_98_4763	2208830	Fvb1
RhK5_98_4710	2208886	Fvb1
RhK5_98_4473	2209128	Fvb1
RhK5_98_4273	2209450	Fvb1
RhK5_98_4088	2209635	Fvb1
Rh12GR_96163_2726	2209775	Fvb1
RhK5_98_3966	2209839	Fvb1
RhK5_98_3791	2210101	Fvb1
RhK5_98_3005	2211300	Fvb1
Rh12GR_23202_2787	2211508	Fvb1
RhK5_98_2384	2212600	Fvb1
RhK5_98_1172	2214265	Fvb1
RhK5_98_829	2214954	Fvb1
RhMCRND_8752_1055	2220216	Fvb1
RhK5_3712_893	2224296	Fvb1
RhK5_3712_1042	2224575	Fvb1
RhMCRND_2011_1025	2226952	Fvb1
RhK5_7927_744	2227218	Fvb1
RhK5_1113_1178	2227283	Fvb1
RhMCRND_2667_1400	2227417	Fvb1
RhK5_1113_914	2227547	Fvb1
RhMCRND_32073_141	2227638	Fvb1
RhK5_1113_456	2228990	Fvb1
RhK5_1113_200	2229280	Fvb1
RhK5_2209_51	2234438	Fvb1
RhK5_2209_720	2235093	Fvb1
RhMCRND_17839_373	2236053	Fvb1
Rh12GR_4536_460	2257812	Fvb1
RhK5_8_588	2276348	Fvb1
RhK5_8_747	2277460	Fvb1
RhK5_8_927	2277875	Fvb1
RhK5_8_1491	2278521	Fvb1
RhK5_8_1857	2278966	Fvb1
RhK5_8_1923	2279032	Fvb1
Rh88_6455_151	2279377	Fvb1
RhK5_8_2364	2279562	Fvb1
RhMCRND_7_5811	2280047	Fvb1
RhK5_8_2797	2280782	Fvb1
RhK5_8_2843	2280828	Fvb1
RhK5_8_2904	2280889	Fvb1
RhK5_8_3469	2281678	Fvb1
RhK5_8_3663	2281872	Fvb1
RhK5_8_4053	2282360	Fvb1
RhMCRND_7_4402	2282414	Fvb1
RhK5_8_4164	2282471	Fvb1
RhK5_8_4365	2283139	Fvb1
RhK5_8_4684	2283457	Fvb1
RhK5_8_5442	2284748	Fvb1
RhMCRND_7_1751	2286061	Fvb1
RhMCRND_7_1211	2287474	Fvb1
RhMCRND_7_1071	2287861	Fvb1
RhK5_8_7501	2287926	Fvb1
RhK5_8_7551	2287976	Fvb1
RhK5_8_7604	2288029	Fvb1
RhK5_8_7709	2288991	Fvb1
RhK5_8_7868	2289150	Fvb1
RhK5_8_7997	2289279	Fvb1
RhK5_8_8050	2289332	Fvb1
RhK5_1672_320	2292431	Fvb1
RhK5_1672_448	2292561	Fvb1
RhK5_1672_552	2292665	Fvb1
RhK5_1672_793	2293596	Fvb1
RhK5_1672_1203	2294651	Fvb1
RhK5_12391_1347	2294858	Fvb1
RhMCRND_10450_69	2299774	Fvb1
Rh12GR_5857_443	2300829	Fvb1
RhMCRND_10450_353	2301315	Fvb1
RhK5_9730_1642	2303708	Fvb1
RhMCRND_2266_1276	2304996	Fvb1
RhMCRND_25004_1006	2310795	Fvb1
Rh12GR_25630_1283	2311239	Fvb1
RhK5_977_165	2313919	Fvb1
RhK5_977_268	2314131	Fvb1
RhK5_977_718	2315247	Fvb1
RhK5_977_838	2315367	Fvb1
RhK5_977_1159	2316187	Fvb1
Rh12GR_1654_1830	2317322	Fvb1
RhK5_977_1943	2317840	Fvb1
RhK5_98_1037	2321263	Fvb1
RhK5_98_1103	2321401	Fvb1
RhK5_98_1229	2321624	Fvb1
RhK5_98_1449	2321935	Fvb1
RhK5_98_2275	2324116	Fvb1
RhK5_9232_289	2326129	Fvb1
RhK5_9232_449	2326861	Fvb1
Rh12GR_68366_155	2328943	Fvb1
RhK5_18381_136	2329618	Fvb1
RhK5_17127_253	2330146	Fvb1
RhMCRND_17546_487	2332713	Fvb1
Rh12GR_2820_2062	2335493	Fvb1
RhMCRND_2994_1008	2336880	Fvb1
RhMCRND_5124_1559	2343457	Fvb1
Rh12GR_14916_3003	2345237	Fvb1
RhK5_11116_135	2346612	Fvb1
Rh12GR_22143_1043	2358330	Fvb1
Rh12GR_53837_1006	2363099	Fvb1
RhK5_6556_418	2371933	Fvb1
RhK5_8343_367	2378970	Fvb1
RhK5_8343_504	2379647	Fvb1
RhK5_8343_648	2380601	Fvb1
RhMCRND_10520_1034	2380977	Fvb1
Rh12GR_10985_198	2400753	Fvb1
RhK5_15431_775	2401965	Fvb1
RhK5_15431_100	2402711	Fvb1
Rh12GR_1873_1410	2405104	Fvb1
RhMCRND_9501_656	2406296	Fvb1
RhMCRND_9501_821	2406461	Fvb1
RhK5_7551_755	2407233	Fvb1
RhK5_513_2488	2429793	Fvb1
Rh12GR_89099_173	2434961	Fvb1
RhK5_1422_50	2435290	Fvb1
RhK5_1422_105	2435345	Fvb1
RhMCRND_30176_1121	2436551	Fvb1
RhK5_1422_2043	2438463	Fvb1
RhK5_1422_2167	2438587	Fvb1
Rh12GR_1608_1034	2440829	Fvb1
RhK5_11506_1455	2442223	Fvb1
RhK5_11506_922	2442888	Fvb1
RhK5_11506_811	2443277	Fvb1
RhK5_2006_947	2448739	Fvb1
RhK5_2006_990	2448782	Fvb1
RhK5_2006_1055	2448847	Fvb1
Rh88_8150_242	2449301	Fvb1
Rh12GR_90479_578	2453194	Fvb1
RhK5_2372_843	2454362	Fvb1
RhMCRND_3634_1115	2454489	Fvb1
Rh12GR_25991_1071	2454558	Fvb1
RhK5_2372_1214	2454903	Fvb1
RhK5_2372_1294	2454983	Fvb1
RhK5_2372_1735	2455446	Fvb1
Rh88_18862_130	2456981	Fvb1
RhMCRND_20642_195	2457021	Fvb1
Rh12GR_19944_553	2459765	Fvb1
RhK5_16514_152	2460039	Fvb1
Rh12GR_18798_684	2461936	Fvb1
RhK5_21458_64	2462973	Fvb1
RhMCRND_4983_529	2463041	Fvb1
RhK5_2606_2290	2465666	Fvb1
RhK5_16966_206	2467765	Fvb1
Rh12GR_61861_93	2468794	Fvb1
Rh88_49132_450	2469665	Fvb1
Rh12GR_70618_73	2471117	Fvb1
Rh12GR_62239_223	2471324	Fvb1
Rh12GR_70618_304	2471375	Fvb1
RhK5_4689_926	2475428	Fvb1
Rh12GR_25434_1835	2476137	Fvb1
Rh12GR_31720_1077	2479219	Fvb1
RhMCRND_22130_394	2484692	Fvb1
Rh12GR_18277_575	2484855	Fvb1
Rh12GR_95706_1619	2489480	Fvb1
RhK5_12538_123	2497299	Fvb1
RhMCRND_4210_1101	2497600	Fvb1
RhK5_12538_357	2497644	Fvb1
Rh12GR_4030_1163	2498740	Fvb1
RhMCRND_10684_216	2506888	Fvb1
RhK5_11113_182	2507399	Fvb1
RhK5_11113_494	2507809	Fvb1
RhMCRND_17159_157	2511052	Fvb1
RhK5_934_1816	2511641	Fvb1
Rh12GR_4268_1127	2511746	Fvb1
RhK5_934_1645	2511818	Fvb1
RhMCRND_10131_139	2512657	Fvb1
RhMCRND_2223_1384	2512660	Fvb1
RhK5_934_1057	2512697	Fvb1
RhK5_2513_1558	2512929	Fvb1
RhMCRND_18335_455	2514386	Fvb1
RhK5_2513_2008	2514457	Fvb1
RhK5_2513_2150	2514835	Fvb1
RhMCRND_17898_203	2521143	Fvb1
Rh12GR_46163_877	2524796	Fvb1
RhK5_12204_105	2528254	Fvb1
RhMCRND_18240_405	2528471	Fvb1
Rh12GR_50363_603	2529355	Fvb1
Rh12GR_21262_2377	2603739	Fvb1
Rh12GR_21360_322	2604700	Fvb1
RhK5_8844_1027	2606352	Fvb1
RhK5_8844_700	2606679	Fvb1
RhK5_8844_469	2606901	Fvb1
RhK5_6525_588	2610805	Fvb1
RhK5_6525_626	2611271	Fvb1
RhK5_6525_678	2611323	Fvb1
Rh12GR_50929_352	2611491	Fvb1
Rh12GR_92861_161	2611940	Fvb1
RhK5_11598_335	2616455	Fvb1
RhMCRND_10865_663	2616669	Fvb1
RhMCRND_10865_425	2617008	Fvb1
Rh12GR_10010_675	2617560	Fvb1
RhMCRND_8770_1188	2617739	Fvb1
Rh12GR_19394_1395	2617900	Fvb1
RhMCRND_19181_281	2618635	Fvb1
RhMCRND_11157_169	2620418	Fvb1
RhMCRND_11157_501	2620759	Fvb1
Rh12GR_19384_309	2621488	Fvb1
Rh12GR_19384_540	2621720	Fvb1
RhMCRND_7030_349	2622804	Fvb1
Rh12GR_26770_887	2627925	Fvb1
Rh12GR_49871_482	2627956	Fvb1
Rh12GR_70521_111	2628226	Fvb1
RhK5_12383_400	2629273	Fvb1
RhK5_8_5520	2630772	Fvb1
RhK5_8_5896	2631142	Fvb1
RhK5_8_6169	2631416	Fvb1
RhK5_8_6271	2631518	Fvb1
RhK5_8_6508	2631721	Fvb1
RhK5_8_6985	2632293	Fvb1
RhK5_4238_938	2638202	Fvb1
RhMCRND_10560_910	2646644	Fvb1
RhMCRND_18134_474	2651497	Fvb1
Rh12GR_1383_2189	2655352	Fvb1
Rh12GR_65159_248	2656240	Fvb1
RhMCRND_3159_1312	2657272	Fvb1
RhMCRND_25139_464	2658678	Fvb1
RhK5_6241_927	2662203	Fvb1
RhK5_6241_592	2662538	Fvb1
RhMCRND_12736_1003	2663486	Fvb1
RhK5_6241_174	2663819	Fvb1
RhMCRND_12736_719	2663875	Fvb1
RhK5_12304_102	2664018	Fvb1
RhK5_12304_201	2664180	Fvb1
RhK5_12304_408	2664387	Fvb1
Rh12GR_16360_480	2689907	Fvb1
RhMCRND_29594_231	2690006	Fvb1
RhK5_14744_159	2690317	Fvb1
RhMCRND_15278_454	2690587	Fvb1
Rh12GR_26250_3466	2695670	Fvb1
RhMCRND_28057_904	2698835	Fvb1
RhMCRND_28057_1136	2699148	Fvb1
Rh12GR_1595_1007	2706434	Fvb1
Rh12GR_1595_932	2706509	Fvb1
Rh12GR_7928_2958	2709024	Fvb1
RhK5_14983_581	2709070	Fvb1
RhK5_14983_805	2709282	Fvb1
RhK5_14983_1051	2709528	Fvb1
Rh12GR_27353_1206	2714209	Fvb1
Rh12GR_855_3137	2719465	Fvb1
RhMCRND_20103_120	2720619	Fvb1
RhK5_14150_317	2720636	Fvb1
RhMCRND_21348_379	2720826	Fvb1
RhMCRND_2579_108	2722161	Fvb1
RhK5_395_2157	2723138	Fvb1
RhK5_395_1676	2724218	Fvb1
RhK5_680_1925	2736858	Fvb1
RhK5_680_1229	2737503	Fvb1
RhK5_680_424	2738290	Fvb1
RhK5_680_387	2738327	Fvb1
Rh12GR_6460_1768	2739022	Fvb1
RhMCRND_16611_336	2744703	Fvb1
RhK5_618_2676	2763361	Fvb1
RhK5_618_2069	2764248	Fvb1
RhK5_618_1746	2765622	Fvb1
RhK5_618_1322	2766178	Fvb1
RhK5_618_935	2766902	Fvb1
RhK5_618_643	2767191	Fvb1
Rh12GR_25804_917	2773333	Fvb1
RhK5_5021_933	2774015	Fvb1
RhK5_5021_1038	2774120	Fvb1
Rh12GR_10279_380	2776929	Fvb1
RhK5_8623_543	2777113	Fvb1
RhK5_758_646	2783800	Fvb1
RhK5_758_864	2784018	Fvb1
RhK5_758_1128	2784701	Fvb1
RhK5_758_1758	2785423	Fvb1
RhK5_758_2439	2786110	Fvb1
RhMCRND_9445_876	2789030	Fvb1
Rh12GR_1476_311	2789802	Fvb1
RhMCRND_9445_498	2789962	Fvb1
Rh12GR_1476_476	2790328	Fvb1
RhK5_18037_108	2790991	Fvb1
Rh12GR_47881_174	2792517	Fvb1
Rh12GR_7917_1247	2798849	Fvb1
Rh12GR_7917_560	2801502	Fvb1
Rh12GR_49261_905	2805158	Fvb1
RhK5_3746_440	2805222	Fvb1
RhK5_4257_676	2808966	Fvb1
RhK5_4257_1151	2810344	Fvb1
RhMCRND_7386_1117	2812923	Fvb1
RhK5_19036_1083	2820411	Fvb1
RhK5_19036_626	2821060	Fvb1
Rh12GR_4171_1329	2825337	Fvb1
Rh12GR_78125_326	2825403	Fvb1
Rh12GR_26492_1294	2831902	Fvb1
RhK5_3095_1016	2837937	Fvb1
RhK5_3095_939	2838014	Fvb1
Rh12GR_31371_1139	2862101	Fvb1
Rh12GR_31371_976	2862266	Fvb1
RhMCRND_8227_1081	2865806	Fvb1
RhK5_3768_955	2871226	Fvb1
Rh12GR_11458_1374	2871296	Fvb1
Rh88_35692_157	2875035	Fvb1
RhK5_6953_814	2875966	Fvb1
Rh12GR_9031_1138	2876251	Fvb1
RhK5_8068_642	2878739	Fvb1
RhMCRND_13900_309	2878792	Fvb1
RhK5_8068_143	2880297	Fvb1
Rh12GR_9646_955	2884584	Fvb1
RhK5_526_2485	2886890	Fvb1
RhK5_526_2167	2887220	Fvb1
RhK5_526_1713	2887625	Fvb1
RhK5_526_1113	2888233	Fvb1
RhK5_526_1038	2888315	Fvb1
RhK5_526_933	2888385	Fvb1
RhK5_526_861	2888506	Fvb1
RhK5_526_798	2888573	Fvb1
RhK5_526_741	2888612	Fvb1
RhK5_526_441	2888942	Fvb1
RhK5_526_396	2888993	Fvb1
RhK5_526_327	2889050	Fvb1
Rh88_8700_1707	2890987	Fvb1
RhMCRND_549_933	2891302	Fvb1
RhMCRND_549_1138	2891649	Fvb1
Rh12GR_26641_1587	2892371	Fvb1
RhK5_13229_214	2892853	Fvb1
RhMCRND_8829_320	2897633	Fvb1
Rh12GR_4424_83	2900930	Fvb1
RhK5_2808_664	2902203	Fvb1
RhK5_2808_1290	2904044	Fvb1
RhMCRND_5292_1166	2927014	Fvb1
RhK5_6822_287	2928968	Fvb1
Rh12GR_8178_785	2940026	Fvb1
RhK5_6822_754	2940878	Fvb1
Rh12GR_35843_856	2947352	Fvb1
RhMCRND_8204_1163	2947996	Fvb1
RhK5_6596_446	2961252	Fvb1
RhK5_3321_1014	2961400	Fvb1
RhK5_3321_648	2963090	Fvb1
RhK5_7502_196	2969355	Fvb1
Rh88_10641_159	2969421	Fvb1
RhMCRND_12317_596	2969966	Fvb1
RhK5_7502_577	2970496	Fvb1
RhK5_7502_812	2970893	Fvb1
RhK5_3055_818	2972254	Fvb1
RhMCRND_529_2566	2972656	Fvb1
Rh12GR_4178_1292	2972756	Fvb1
RhK5_3055_1490	2973021	Fvb1
RhK5_3055_1929	2974279	Fvb1
Rh12GR_26933_1204	2988011	Fvb1
RhMCRND_23103_1172	2991842	Fvb1
RhMCRND_29556_246	2999045	Fvb1
RhMCRND_15892_263	3000452	Fvb1
RhK5_11993_231	3000489	Fvb1
RhK5_11993_174	3000546	Fvb1
RhMCRND_20276_274	3001207	Fvb1
Rh12GR_81654_272	3001603	Fvb1
RhK5_21096_1124	3002233	Fvb1
Rh12GR_62647_121	3002979	Fvb1
Rh12GR_27124_1631	3004461	Fvb1
RhK5_4931_332	3004873	Fvb1
RhK5_4931_446	3004987	Fvb1
RhMCRND_5447_1174	3005247	Fvb1
RhK5_4931_644	3005606	Fvb1
RhK5_4931_1298	3007002	Fvb1
RhK5_300_3229	3012167	Fvb1
RhK5_300_3076	3012320	Fvb1
RhK5_300_2226	3014076	Fvb1
RhK5_300_2092	3014138	Fvb1
RhK5_300_1408	3015805	Fvb1
RhK5_300_994	3016830	Fvb1
RhK5_300_325	3017956	Fvb1
Rh12GR_5215_1450	3019638	Fvb1
RhMCRND_34465_977	3020032	Fvb1
RhK5_1962_1349	3022973	Fvb1
RhMCRND_3387_303	3024166	Fvb1
RhMCRND_19494_185	3024505	Fvb1
RhK5_1962_65	3025293	Fvb1
RhMCRND_4195_568	3030243	Fvb1
RhMCRND_13685_193	3032305	Fvb1
RhK5_19699_909	3033193	Fvb1
RhMCRND_6529_1171	3034538	Fvb1
RhK5_9197_388	3034914	Fvb1
Rh12GR_21578_2126	3035678	Fvb1
RhMCRND_6764_729	3035778	Fvb1
RhMCRND_25251_114	3037721	Fvb1
RhMCRND_14720_280	3037895	Fvb1
Rh12GR_16322_500	3060589	Fvb1
RhMCRND_10008_734	3060675	Fvb1
RhK5_16990_166	3062177	Fvb1
RhMCRND_14720_466	3062302	Fvb1
RhMCRND_25251_484	3062311	Fvb1
Rh12GR_14378_1041	3065959	Fvb1
RhMCRND_12040_686	3066454	Fvb1
RhMCRND_12040_500	3067218	Fvb1
RhK5_20748_1070	3093055	Fvb1
RhK5_20748_770	3093343	Fvb1
RhMCRND_7341_889	3093550	Fvb1
RhMCRND_7341_1267	3094070	Fvb1
RhK5_332_2025	3094631	Fvb1
RhK5_3225_1033	3095141	Fvb1
RhK5_3225_982	3095192	Fvb1
RhK5_891_2122	3097464	Fvb1
RhK5_891_1906	3097756	Fvb1
RhMCRND_1390_1027	3098121	Fvb1
RhK5_891_1093	3099848	Fvb1
RhK5_891_367	3101945	Fvb1
RhK5_1722_2079	3104864	Fvb1
RhK5_1722_1991	3105251	Fvb1
RhK5_1722_1837	3105405	Fvb1
RhK5_1722_1703	3105539	Fvb1
RhK5_1722_1463	3105779	Fvb1
RhK5_1722_1283	3105959	Fvb1
RhK5_1722_1157	3106085	Fvb1
RhK5_1722_922	3106319	Fvb1
RhK5_1722_742	3106499	Fvb1
RhK5_1722_685	3106556	Fvb1
RhK5_1722_565	3106676	Fvb1
RhK5_1722_451	3106790	Fvb1
RhK5_1722_277	3106964	Fvb1
RhK5_4026_424	3107745	Fvb1
Rh88_12409_595	3109253	Fvb1
RhMCRND_6816_1133	3109286	Fvb1
RhK5_6078_453	3121157	Fvb1
RhMCRND_1584_908	3121637	Fvb1
Rh12GR_81506_185	3123032	Fvb1
RhMCRND_1584_1213	3123541	Fvb1
RhK5_16393_1248	3124338	Fvb1
Rh12GR_63236_183	3125126	Fvb1
RhK5_16393_209	3127417	Fvb1
RhK5_11939_93	3156809	Fvb1
RhK5_784_370	3161197	Fvb1
RhMCRND_18146_430	3161353	Fvb1
RhK5_784_692	3161617	Fvb1
RhMCRND_17606_2372	3161737	Fvb1
RhK5_784_936	3161861	Fvb1
RhK5_784_981	3161906	Fvb1
RhK5_784_1158	3162298	Fvb1
Rh12GR_3317_1697	3163318	Fvb1
RhK5_784_2125	3164908	Fvb1
RhMCRND_27142_670	3170574	Fvb1
RhK5_15138_410	3171555	Fvb1
RhK5_15138_304	3171877	Fvb1
Rh12GR_63799_335	3175376	Fvb1
Rh12GR_59818_142	3175715	Fvb1
RhK5_15138_227	3181269	Fvb1
Rh12GR_63799_1026	3182263	Fvb1
RhMCRND_3266_1136	3183149	Fvb1
RhK5_16449_101	3184538	Fvb1
Rh12GR_59818_181	3185557	Fvb1
RhK5_4779_864	3190868	Fvb1
RhK5_4779_795	3191069	Fvb1
RhK5_4779_234	3192420	Fvb1
RhK5_7670_271	3193529	Fvb1
RhMCRND_12843_341	3193679	Fvb1
RhK5_7670_778	3194324	Fvb1
RhK5_4672_105	3194934	Fvb1
RhMCRND_5506_1048	3195560	Fvb1
Rh12GR_85849_1093	3207888	Fvb1
Rh12GR_4295_124	3211389	Fvb1
Rh12GR_4295_180	3211445	Fvb1
Rh12GR_4295_528	3212346	Fvb1
Rh12GR_4295_706	3212529	Fvb1
Rh12GR_4295_883	3212717	Fvb1
Rh12GR_4295_1815	3213801	Fvb1
RhMCRND_2473_1003	3214087	Fvb1
Rh12GR_4295_2333	3214319	Fvb1
Rh12GR_4295_1093	3215101	Fvb1
Rh12GR_4295_3441	3215627	Fvb1
Rh12GR_4295_3766	3216421	Fvb1
Rh12GR_4295_3826	3216481	Fvb1
Rh12GR_4295_3892	3216547	Fvb1
RhK5_3174_118	3222326	Fvb1
RhK5_3174_258	3222467	Fvb1
Rh12GR_7789_1202	3223734	Fvb1
Rh12GR_7789_533	3224399	Fvb1
Rh12GR_3941_1575	3226778	Fvb1
Rh88_11597_880	3227191	Fvb1
RhK5_11215_268	3227652	Fvb1
Rh12GR_26905_147	3229523	Fvb1
RhK5_8236_281	3232856	Fvb1
RhMCRND_13182_293	3232907	Fvb1
RhMCRND_13182_569	3233953	Fvb1
RhK5_1288_407	3234661	Fvb1
RhK5_1288_734	3235144	Fvb1
RhK5_1288_1214	3236341	Fvb1
Rh12GR_1107_3026	3238202	Fvb1
RhMCRND_3732_1431	3240315	Fvb1
RhK5_2596_1519	3244714	Fvb1
RhMCRND_18527_1066	3246930	Fvb1
RhK5_14675_340	3247040	Fvb1
Rh12GR_5533_1252	3247143	Fvb1
Rh88_27193_2316	3254940	Fvb1
Rh12GR_68724_215	3255522	Fvb1
Rh12GR_30201_1001	3258222	Fvb1
RhK5_2596_406	3259028	Fvb1
Rh12GR_76376_317	3282364	Fvb1
Rh12GR_686_3984	3284032	Fvb1
RhK5_1649_1269	3285179	Fvb1
RhK5_6497_1018	3285383	Fvb1
RhMCRND_30249_92	3286083	Fvb1
RhK5_1649_845	3286198	Fvb1
RhK5_1649_665	3286458	Fvb1
RhK5_1649_225	3287613	Fvb1
Rh12GR_14047_500	3290244	Fvb1
Rh12GR_51416_301	3297442	Fvb1
Rh88_17722_347	3298715	Fvb1
Rh12GR_12307_208	3300160	Fvb1
RhMCRND_9511_1019	3312426	Fvb1
RhMCRND_9511_878	3312565	Fvb1
Rh12GR_15899_2152	3316112	Fvb1
RhMCRND_3006_1881	3316733	Fvb1
Rh12GR_1250_1316	3317580	Fvb1
Rh12GR_13416_1004	3331996	Fvb1
RhK5_6288_1013	3345619	Fvb1
RhK5_6288_938	3345682	Fvb1
RhK5_6288_734	3346309	Fvb1
Rh12GR_6788_62	3351186	Fvb1
Rh12GR_6788_148	3351266	Fvb1
RhMCRND_2182_1262	3351310	Fvb1
Rh12GR_28415_421	3351548	Fvb1
Rh12GR_28415_482	3351609	Fvb1
RhMCRND_2182_760	3352482	Fvb1
RhK5_11087_246	3363118	Fvb1
RhK5_11087_161	3363201	Fvb1
RhK5_1730_533	3365916	Fvb1
RhMCRND_3130_1228	3368713	Fvb1
RhK5_1730_1273	3368983	Fvb1
RhK5_1730_1683	3370672	Fvb1
RhK5_1730_1793	3370900	Fvb1
RhMCRND_34601_893	3371619	Fvb1
Rh12GR_17416_309	3378036	Fvb1
RhK5_489_1195	3380713	Fvb1
RhK5_489_1522	3381040	Fvb1
RhK5_489_1629	3381147	Fvb1
RhMCRND_5423_526	3384947	Fvb1
RhK5_6860_819	3385308	Fvb1
RhK5_6860_1212	3385698	Fvb1
RhMCRND_5423_1514	3386148	Fvb1
RhMCRND_9668_505	3391893	Fvb1
Rh12GR_7916_360	3392145	Fvb1
Rh12GR_10725_125	3392804	Fvb1
RhK5_9092_483	3393661	Fvb1
RhMCRND_11699_502	3395957	Fvb1
Rh12GR_12261_825	3396921	Fvb1
RhK5_9173_730	3398019	Fvb1
RhK5_9173_221	3399428	Fvb1
RhK5_18602_154	3407094	Fvb1
Rh12GR_49378_309	3407910	Fvb1
RhK5_10444_147	3408765	Fvb1
RhMCRND_5191_1284	3409015	Fvb1
RhK5_8134_280	3410336	Fvb1
Rh12GR_32045_877	3410400	Fvb1
RhK5_8134_418	3410474	Fvb1
Rh88_5929_2398	3410526	Fvb1
RhK5_8134_973	3411872	Fvb1
Rh12GR_32045_170	3411912	Fvb1
Rh88_5929_989	3412720	Fvb1
RhK5_4473_668	3413060	Fvb1
RhK5_4473_492	3413236	Fvb1
RhMCRND_5910_481	3413347	Fvb1
RhMCRND_5910_124	3413695	Fvb1
RhK5_5761_584	3418578	Fvb1
RhK5_5761_1057	3419375	Fvb1
RhMCRND_26313_165	3419646	Fvb1
RhMCRND_6725_114	3424906	Fvb1
Rh12GR_13699_1074	3425776	Fvb1
Rh12GR_13699_954	3425902	Fvb1
RhK5_7189_1024	3443903	Fvb1
Rh12GR_6923_1351	3445319	Fvb1
RhMCRND_3430_1795	3446038	Fvb1
RhMCRND_16618_412	3446945	Fvb1
RhK5_8554_732	3448792	Fvb1
RhK5_6833_491	3457642	Fvb1
RhK5_6833_883	3458223	Fvb1
RhMCRND_3106_1159	3458374	Fvb1
Rh12GR_2625_1053	3458537	Fvb1
RhK5_8705_694	3461522	Fvb1
RhK5_8705_517	3461691	Fvb1
RhK5_8705_87	3462318	Fvb1
RhK5_13018_653	3463660	Fvb1
RhMCRND_4553_1800	3464149	Fvb1
RhK5_198_809	3467489	Fvb1
RhK5_4122_400	3473332	Fvb1
RhK5_4122_934	3474345	Fvb1
Rh12GR_51465_338	3474364	Fvb1
RhK5_4122_1157	3474676	Fvb1
RhMCRND_6632_232	3474866	Fvb1
RhK5_19514_1085	3490311	Fvb1
Rh12GR_60791_212	3491490	Fvb1
Rh12GR_77678_1086	3501833	Fvb1
Rh12GR_77678_1002	3501917	Fvb1
RhK5_18658_816	3502099	Fvb1
RhMCRND_34879_149	3516665	Fvb1
Rh12GR_59418_364	3517210	Fvb1
RhMCRND_11821_550	3520351	Fvb1
Rh12GR_29899_1050	3523151	Fvb1
RhK5_5705_667	3523890	Fvb1
RhK5_10859_208	3523935	Fvb1
RhK5_5705_871	3524690	Fvb1
RhK5_10859_379	3524702	Fvb1
Rh12GR_64315_437	3528515	Fvb1
RhMCRND_5185_1211	3528950	Fvb1
RhMCRND_34855_992	3531161	Fvb1
RhK5_6304_350	3531509	Fvb1
RhMCRND_34855_671	3532298	Fvb1
RhK5_9105_762	3535143	Fvb1
RhK5_11041_343	3536929	Fvb1
RhK5_9105_143	3537951	Fvb1
RhK5_19789_136	3538610	Fvb1
RhMCRND_4804_390	3538742	Fvb1
RhK5_8254_603	3539507	Fvb1
Rh12GR_6906_1490	3539955	Fvb1
RhK5_19789_97	3551266	Fvb1
RhK5_10628_381	3554139	Fvb1
RhK5_10628_580	3554993	Fvb1
RhK5_6698_676	3557133	Fvb1
Rh12GR_64083_527	3557494	Fvb1
RhMCRND_5978_1283	3558616	Fvb1
RhMCRND_5978_1334	3558881	Fvb1
Rh12GR_18090_841	3558992	Fvb1
RhK5_14849_225	3560247	Fvb1
Rh12GR_62154_553	3564560	Fvb1
RhK5_15238_135	3565669	Fvb1
RhK5_15238_278	3565817	Fvb1
RhK5_15238_863	3566480	Fvb1
Rh12GR_28031_1224	3567078	Fvb1
Rh88_37916_349	3567371	Fvb1
RhK5_13936_261	3568580	Fvb1
RhMCRND_4287_175	3586664	Fvb1
Rh12GR_60711_654	3593144	Fvb1
RhK5_3518_475	3593660	Fvb1
RhK5_3518_374	3593854	Fvb1
RhK5_350_502	3599212	Fvb1
RhK5_350_1230	3600131	Fvb1
Rh12GR_469_1754	3600605	Fvb1
RhK5_350_1823	3600859	Fvb1
Rh12GR_201_2252	3600981	Fvb1
Rh12GR_23341_2914	3601756	Fvb1
RhK5_350_3113	3602151	Fvb1
Rh12GR_33838_1350	3604377	Fvb1
RhK5_193_3642	3612508	Fvb1
RhK5_193_3362	3612788	Fvb1
RhK5_13885_178	3614228	Fvb1
RhK5_193_2327	3614496	Fvb1
RhK5_193_1905	3615343	Fvb1
Rh12GR_24993_2270	3615732	Fvb1
RhK5_193_1457	3616615	Fvb1
RhMCRND_25216_138	3616751	Fvb1
RhMCRND_367_1157	3616922	Fvb1
RhMCRND_367_1105	3616978	Fvb1
RhMCRND_367_646	3617982	Fvb1
RhK5_193_440	3618169	Fvb1
Rh12GR_86997_172	3618206	Fvb1
RhK5_193_313	3618308	Fvb1
RhK5_193_219	3618402	Fvb1
RhMCRND_8808_761	3630467	Fvb1
RhK5_6332_615	3630614	Fvb1
RhK5_6332_64	3631262	Fvb1
RhK5_12929_66	3631393	Fvb1
RhK5_12929_1088	3632373	Fvb1
RhMCRND_6005_1389	3632586	Fvb1
Rh12GR_60671_101	3633132	Fvb1
RhMCRND_26483_1109	3634619	Fvb1
RhK5_10073_123	3642715	Fvb1
Rh12GR_18726_452	3643295	Fvb1
RhMCRND_15630_156	3644343	Fvb1
RhMCRND_14729_285	3645481	Fvb1
Rh12GR_81157_674	3646567	Fvb1
RhK5_9203_569	3646610	Fvb1
RhK5_2183_1812	3664911	Fvb1
RhK5_2183_1009	3667272	Fvb1
RhK5_2183_882	3667660	Fvb1
Rh12GR_11332_686	3668813	Fvb1
RhK5_4557_460	3668985	Fvb1
RhK5_4557_751	3669279	Fvb1
RhMCRND_11744_1188	3669725	Fvb1
RhK5_4216_1269	3670411	Fvb1
RhK5_4216_885	3671760	Fvb1
RhK5_4216_813	3671822	Fvb1
RhK5_4216_330	3673361	Fvb1
Rh88_2838_156	3673474	Fvb1
Rh12GR_32361_1427	3673605	Fvb1
RhK5_5767_801	3674257	Fvb1
RhK5_5767_523	3674984	Fvb1
Rh12GR_13536_985	3675495	Fvb1
Rh12GR_57053_696	3688419	Fvb1
Rh12GR_3082_2435	3690856	Fvb1
RhK5_1680_1781	3691150	Fvb1
RhMCRND_36481_1303	3692176	Fvb1
RhMCRND_33218_104	3697837	Fvb1
RhK5_19428_171	3708148	Fvb1
RhK5_19428_875	3709055	Fvb1
RhK5_19428_998	3709337	Fvb1
Rh12GR_100611_1623	3718094	Fvb1
RhMCRND_11361_256	3718151	Fvb1
RhK5_8694_477	3725816	Fvb1
RhK5_8694_415	3725878	Fvb1
RhK5_8694_208	3726083	Fvb1
RhMCRND_6715_1047	3727200	Fvb1
RhMCRND_6715_760	3727679	Fvb1
RhK5_4042_952	3728087	Fvb1
RhK5_4042_1108	3728409	Fvb1
RhMCRND_8864_1132	3731949	Fvb1
RhK5_6353_235	3732588	Fvb1
Rh12GR_11186_709	3733471	Fvb1
RhK5_6353_627	3733612	Fvb1
Rh12GR_53893_840	3735562	Fvb1
RhK5_17952_80	3736920	Fvb1
Rh12GR_51780_659	3743259	Fvb1
RhMCRND_14908_691	3746610	Fvb1
Rh88_37547_674	3749884	Fvb1
RhK5_3722_1177	3749958	Fvb1
RhK5_3722_920	3750215	Fvb1
RhK5_3722_392	3750743	Fvb1
Rh12GR_13535_1488	3750985	Fvb1
RhMCRND_5138_1090	3752901	Fvb1
RhK5_5945_582	3752924	Fvb1
RhK5_5945_864	3753401	Fvb1
Rh12GR_8087_1043	3753530	Fvb1
RhMCRND_24295_60	3756284	Fvb1
Rh12GR_55539_113	3758230	Fvb1
RhMCRND_33369_71	3760467	Fvb1
Rh12GR_6196_1565	3763577	Fvb1
Rh12GR_6196_1483	3764283	Fvb1
Rh12GR_6196_1356	3764491	Fvb1
Rh12GR_6196_1299	3764500	Fvb1
RhK5_18497_172	3765087	Fvb1
Rh12GR_6196_829	3765233	Fvb1
RhMCRND_3870_130	3765956	Fvb1
Rh12GR_16972_470	3767162	Fvb1
Rh12GR_8711_370	3773228	Fvb1
RhK5_3494_766	3773546	Fvb1
RhK5_56_4561	3780155	Fvb1
RhK5_15390_581	3780606	Fvb1
Rh12GR_61778_1008	3781739	Fvb1
RhK5_12874_388	3783864	Fvb1
Rh12GR_36198_243	3787728	Fvb1
Rh12GR_33238_268	3789411	Fvb1
RhK5_4746_377	3793777	Fvb1
RhMCRND_12239_463	3794506	Fvb1
RhMCRND_6259_1276	3796329	Fvb1
RhK5_10402_734	3797138	Fvb1
RhK5_10402_412	3798044	Fvb1
RhK5_4375_173	3801778	Fvb1
Rh12GR_73635_613	3804092	Fvb1
RhMCRND_10027_804	3806865	Fvb1
Rh12GR_13196_1773	3806955	Fvb1
Rh12GR_66274_395	3809916	Fvb1
RhK5_5335_901	3812327	Fvb1
RhK5_822_351	3814199	Fvb1
RhK5_822_558	3814496	Fvb1
RhK5_822_783	3814721	Fvb1
RhK5_822_1173	3815111	Fvb1
Rh12GR_71507_258	3818174	Fvb1
Rh12GR_92543_78	3818660	Fvb1
RhK5_5387_231	3821215	Fvb1
RhK5_5387_512	3821495	Fvb1
Rh12GR_5840_2997	3824814	Fvb1
RhK5_3094_744	3825374	Fvb1
RhMCRND_4397_1076	3826086	Fvb1
RhK5_3094_1084	3826390	Fvb1
Rh12GR_49165_1219	3827342	Fvb1
RhK5_2655_870	3828563	Fvb1
RhK5_2655_1046	3828988	Fvb1
RhK5_2655_1551	3830416	Fvb1
RhK5_13534_422	3851074	Fvb1
Rh12GR_14871_202	3859777	Fvb1
RhK5_13246_514	3863486	Fvb1
RhK5_13246_290	3863706	Fvb1
RhK5_8804_244	3864494	Fvb1
RhK5_8804_429	3864706	Fvb1
RhK5_8804_630	3864993	Fvb1
RhK5_509_926	3882910	Fvb1
RhK5_509_1034	3883114	Fvb1
RhMCRND_848_2004	3883237	Fvb1
RhMCRND_20909_270	3887650	Fvb1
Rh12GR_57720_245	3888960	Fvb1
Rh12GR_18375_2683	3890950	Fvb1
RhK5_19204_105	3891241	Fvb1
RhK5_2596_919	3902027	Fvb1
Rh12GR_686_3045	3908224	Fvb1
Rh88_27193_1526	3909074	Fvb1
Rh88_27193_2392	3909914	Fvb1
Rh12GR_3838_101	3934231	Fvb1
Rh12GR_27742_366	3934909	Fvb1
RhK5_3246_1256	3935253	Fvb1
RhK5_3246_999	3935937	Fvb1
Rh12GR_5942_362	3938151	Fvb1
RhMCRND_5260_1499	3938584	Fvb1
Rh12GR_6602_1066	3950001	Fvb1
RhMCRND_33523_770	3951523	Fvb1
Rh12GR_31501_838	3957909	Fvb1
RhK5_8004_604	3959129	Fvb1
RhMCRND_12785_598	3959191	Fvb1
RhK5_8004_220	3960000	Fvb1
RhK5_17763_1339	3963597	Fvb1
Rh12GR_18258_445	3963665	Fvb1
Rh12GR_4842_1742	3964520	Fvb1
RhK5_17763_751	3964604	Fvb1
RhK5_17763_405	3965045	Fvb1
RhMCRND_3149_1647	3965376	Fvb1
RhMCRND_3149_1841	3965981	Fvb1
RhMCRND_13471_396	3969277	Fvb1
Rh12GR_75294_315	3975967	Fvb1
Rh12GR_78364_83	3977680	Fvb1
RhK5_4938_942	3980315	Fvb1
Rh12GR_16588_1367	3981933	Fvb1
Rh12GR_8507_829	4001014	Fvb1
Rh12GR_8507_1126	4001408	Fvb1
RhK5_17213_75	4008528	Fvb1
Rh12GR_82754_367	4008973	Fvb1
RhK5_13859_116	4010252	Fvb1
Rh12GR_3799_1420	4010890	Fvb1
RhK5_5407_373	4013512	Fvb1
Rh88_48000_575	4013764	Fvb1
RhMCRND_25869_145	4014540	Fvb1
RhK5_10313_763	4014784	Fvb1
RhK5_16223_73	4017321	Fvb1
Rh12GR_59908_49	4020921	Fvb1
RhK5_15217_139	4024209	Fvb1
RhK5_5407_785	4025416	Fvb1
Rh88_13430_239	4028509	Fvb1
RhMCRND_16127_89	4029451	Fvb1
RhMCRND_12791_218	4031118	Fvb1
RhK5_10313_1115	4032418	Fvb1
Rh12GR_17507_1595	4033098	Fvb1
Rh12GR_49470_701	4040074	Fvb1
RhK5_1395_1405	4043868	Fvb1
RhMCRND_7192_444	4044945	Fvb1
RhK5_4599_574	4045080	Fvb1
Rh12GR_52458_1020	4045593	Fvb1
RhK5_4599_1023	4046249	Fvb1
RhK5_3604_1352	4049104	Fvb1
RhK5_3604_758	4050017	Fvb1
RhMCRND_22021_84	4050025	Fvb1
RhK5_3604_686	4050265	Fvb1
Rh12GR_29185_1056	4050347	Fvb1
Rh12GR_25914_2013	4051963	Fvb1
RhMCRND_13680_192	4054806	Fvb1
Rh12GR_33005_210	4062613	Fvb1
RhK5_9707_438	4078678	Fvb1
Rh12GR_57646_293	4082792	Fvb1
RhK5_5891_831	4082852	Fvb1
RhK5_5891_1075	4083096	Fvb1
Rh12GR_16913_1211	4083165	Fvb1
RhK5_7936_406	4087621	Fvb1
RhK5_7936_335	4087690	Fvb1
RhMCRND_34720_56	4096077	Fvb1
Rh12GR_90982_299	4096868	Fvb1
RhMCRND_1944_1302	4104174	Fvb1
RhMCRND_2190_1028	4104913	Fvb1
Rh12GR_58277_149	4105511	Fvb1
RhK5_1360_1020	4108288	Fvb1
RhK5_1360_1326	4108594	Fvb1
RhMCRND_32178_1995	4109167	Fvb1
RhK5_1360_2025	4109305	Fvb1
RhK5_8199_398	4110584	Fvb1
RhMCRND_32178_1200	4116511	Fvb1
RhK5_2625_308	4118664	Fvb1
RhK5_2625_546	4119128	Fvb1
Rh12GR_67270_114	4119944	Fvb1
Rh12GR_40823_920	4119984	Fvb1
RhK5_2625_995	4120735	Fvb1
RhK5_2625_1308	4121684	Fvb1
RhK5_2558_1717	4123752	Fvb1
RhMCRND_27490_450	4124037	Fvb1
RhK5_2558_727	4125115	Fvb1
Rh12GR_33139_1241	4127620	Fvb1
RhK5_5459_777	4127851	Fvb1
RhMCRND_11827_287	4128464	Fvb1
Rh12GR_75244_186	4128949	Fvb1
Rh12GR_75244_148	4129586	Fvb1
RhMCRND_5172_1852	4131193	Fvb1
RhK5_2889_1055	4132080	Fvb1
RhK5_2889_908	4132227	Fvb1
RhK5_2889_629	4132494	Fvb1
RhK5_14470_98	4133572	Fvb1
RhK5_14470_319	4133929	Fvb1
RhMCRND_7727_1007	4136321	Fvb1
RhK5_13204_304	4136425	Fvb1
RhK5_6412_688	4138655	Fvb1
RhK5_6412_418	4139109	Fvb1
Rh12GR_48247_892	4139471	Fvb1
Rh12GR_48247_1036	4139741	Fvb1
RhMCRND_5393_531	4140420	Fvb1
Rh12GR_87268_664	4140438	Fvb1
RhMCRND_16448_197	4145364	Fvb1
RhK5_326_335	4145763	Fvb1
RhK5_326_398	4146043	Fvb1
RhK5_326_747	4146472	Fvb1
RhK5_326_968	4147058	Fvb1
RhK5_326_1157	4147247	Fvb1
RhK5_326_1268	4147358	Fvb1
Rh12GR_2153_2084	4148283	Fvb1
RhK5_326_2138	4148603	Fvb1
RhK5_326_2175	4148640	Fvb1
RhK5_326_3012	4149614	Fvb1
RhMCRND_19444_278	4152656	Fvb1
RhMCRND_12448_806	4153383	Fvb1
Rh12GR_48689_819	4153509	Fvb1
Rh12GR_3790_1500	4153775	Fvb1
RhMCRND_12448_307	4153887	Fvb1
Rh12GR_72971_257	4156992	Fvb1
RhK5_10126_442	4157657	Fvb1
RhK5_10126_181	4159118	Fvb1
RhMCRND_21037_1381	4159432	Fvb1
RhMCRND_2957_1386	4159607	Fvb1
Rh12GR_12535_1503	4159912	Fvb1
RhK5_9120_862	4160710	Fvb1
RhK5_9120_366	4162002	Fvb1
RhK5_9797_3562	4166332	Fvb1
RhMCRND_9602_3535	4167599	Fvb1
RhMCRND_9602_2529	4170535	Fvb1
Rh12GR_26502_1564	4172438	Fvb1
RhK5_9797_820	4173477	Fvb1
RhK5_9797_622	4173637	Fvb1
RhK5_12113_486	4174525	Fvb1
RhMCRND_1854_1351	4179561	Fvb1
Rh12GR_32003_1554	4179754	Fvb1
RhK5_823_1061	4180173	Fvb1
RhK5_2837_1537	4181816	Fvb1
RhMCRND_4978_1557	4181860	Fvb1
Rh12GR_5061_1044	4183562	Fvb1
RhK5_2837_617	4183588	Fvb1
Rh12GR_11559_571	4187529	Fvb1
RhMCRND_36499_924	4188294	Fvb1
RhMCRND_36499_261	4189770	Fvb1
Rh12GR_10179_1109	4189993	Fvb1
Rh12GR_36054_1008	4192730	Fvb1
RhMCRND_10946_695	4193041	Fvb1
Rh88_16401_241	4194616	Fvb1
RhK5_14005_168	4195881	Fvb1
RhK5_14005_211	4195924	Fvb1
Rh12GR_50401_169	4224203	Fvb1
Rh12GR_16395_1471	4226036	Fvb1
Rh12GR_37214_269	4226850	Fvb1
Rh12GR_178_5047	4229338	Fvb1
RhK5_12037_320	4229496	Fvb1
RhK5_5302_1255	4229940	Fvb1
RhK5_15744_300	4229997	Fvb1
Rh12GR_26490_849	4230087	Fvb1
RhK5_6280_133	4230165	Fvb1
RhK5_5302_575	4230619	Fvb1
RhK5_6280_920	4230954	Fvb1
Rh12GR_28367_1505	4231918	Fvb1
Rh88_19138_73	4232407	Fvb1
RhK5_7216_152	4232653	Fvb1
RhK5_5773_960	4239202	Fvb1
Rh12GR_1905_4398	4239290	Fvb1
RhK5_5773_576	4239605	Fvb1
Rh12GR_1905_3795	4239893	Fvb1
RhMCRND_361_1026	4239979	Fvb1
Rh12GR_1905_3662	4240032	Fvb1
Rh12GR_1905_3383	4240284	Fvb1
Rh12GR_1905_3290	4240377	Fvb1
Rh12GR_1905_3181	4240489	Fvb1
Rh12GR_1905_2900	4240781	Fvb1
Rh12GR_1905_2648	4241034	Fvb1
RhK5_12363_1041	4241201	Fvb1
RhMCRND_361_2795	4241843	Fvb1
Rh12GR_1905_1895	4241883	Fvb1
RhK5_18813_617	4242216	Fvb1
Rh12GR_1905_1156	4242617	Fvb1
RhK5_12363_2421	4242688	Fvb1
RhMCRND_27043_487	4245833	Fvb1
RhMCRND_27043_442	4245907	Fvb1
RhMCRND_16832_421	4246416	Fvb1
RhMCRND_29131_373	4246568	Fvb1
RhK5_10829_53	4246874	Fvb1
RhK5_10829_175	4247008	Fvb1
RhK5_4664_83	4247527	Fvb1
Rh12GR_58408_625	4247674	Fvb1
Rh12GR_3484_1022	4249081	Fvb1
RhK5_12828_168	4250257	Fvb1
RhMCRND_14288_530	4252011	Fvb1
RhMCRND_14288_683	4253434	Fvb1
RhK5_8184_727	4253476	Fvb1
Rh12GR_22324_185	4258906	Fvb1
RhMCRND_4531_1065	4260724	Fvb1
Rh12GR_7082_1034	4261112	Fvb1
RhMCRND_1235_2748	4267727	Fvb1
RhK5_1072_913	4269260	Fvb1
RhK5_1072_1285	4270175	Fvb1
RhMCRND_1235_1039	4270978	Fvb1
RhK5_1072_2143	4271843	Fvb1
Rh12GR_33544_1034	4276234	Fvb1
RhK5_10043_862	4276602	Fvb1
RhK5_10043_522	4276942	Fvb1
RhMCRND_6230_417	4276943	Fvb1
Rh12GR_53554_157	4282867	Fvb1
Rh12GR_83905_1159	4290510	Fvb1
Rh12GR_83905_957	4296688	Fvb1
RhMCRND_20399_231	4296892	Fvb1
Rh12GR_8664_1059	4302593	Fvb1
RhK5_6906_536	4308754	Fvb1
Rh12GR_32408_147	4309363	Fvb1
Rh12GR_28298_2127	4316574	Fvb1
Rh12GR_28298_1737	4316967	Fvb1
RhMCRND_2679_1196	4317604	Fvb1
RhK5_20865_419	4321446	Fvb1
RhMCRND_2322_1175	4322047	Fvb1
RhK5_19600_143	4322684	Fvb1
RhK5_5928_210	4334180	Fvb1
Rh12GR_48964_825	4335731	Fvb1
Rh88_36693_124	4336283	Fvb1
RhK5_5928_1005	4336284	Fvb1
Rh12GR_62108_727	4343953	Fvb1
RhMCRND_20297_41	4344159	Fvb1
RhK5_8520_599	4344205	Fvb1
Rh12GR_51919_677	4344987	Fvb1
RhMCRND_22919_219	4345402	Fvb1
RhK5_4418_945	4353075	Fvb1
RhK5_4418_1030	4354872	Fvb1
RhMCRND_11104_562	4354987	Fvb1
Rh12GR_15452_130	4358837	Fvb1
Rh12GR_71761_1755	4362543	Fvb1
RhK5_17226_106	4395436	Fvb1
Rh12GR_10537_335	4395609	Fvb1
Rh12GR_28738_1364	4396872	Fvb1
RhK5_5884_350	4398422	Fvb1
RhK5_5884_918	4399909	Fvb1
RhK5_775_2284	4403943	Fvb1
Rh88_34434_1433	4407546	Fvb1
RhK5_20398_106	4408556	Fvb1
RhMCRND_4753_1163	4410780	Fvb1
RhMCRND_4753_337	4411798	Fvb1
RhK5_1067_952	4417731	Fvb1
RhK5_1067_1159	4418073	Fvb1
RhMCRND_1097_1199	4419494	Fvb1
RhMCRND_7877_1196	4427153	Fvb1
Rh88_20100_359	4428410	Fvb1
Rh12GR_6568_1025	4432933	Fvb1
RhK5_4386_1023	4433056	Fvb1
RhK5_4386_966	4449499	Fvb1
Rh12GR_18950_493	4456007	Fvb1
Rh12GR_35412_163	4459182	Fvb1
RhMCRND_13043_769	4463757	Fvb1
RhMCRND_17719_393	4464237	Fvb1
Rh12GR_39991_91	4466370	Fvb1
Rh12GR_84985_182	4482750	Fvb1
RhK5_6532_163	4487216	Fvb1
RhK5_6220_593	4487969	Fvb1
Rh12GR_28678_664	4488200	Fvb1
RhK5_1565_1396	4489752	Fvb1
RhK5_1565_946	4490394	Fvb1
RhMCRND_1830_1957	4492339	Fvb1
RhK5_1565_251	4492399	Fvb1
Rh12GR_19521_355	4492728	Fvb1
RhMCRND_14228_129	4496179	Fvb1
Rh12GR_11727_2542	4496645	Fvb1
RhK5_18410_1660	4497787	Fvb1
RhK5_18410_2704	4500102	Fvb1
Rh12GR_12471_112	4506490	Fvb1
RhMCRND_8513_270	4513680	Fvb1
Rh12GR_42390_240	4515982	Fvb1
RhMCRND_26792_87	4516865	Fvb1
RhMCRND_20761_262	4517417	Fvb1
RhK5_12903_277	4518383	Fvb1
Rh12GR_13617_282	4519354	Fvb1
RhMCRND_11913_104	4520085	Fvb1
RhMCRND_8838_1083	4525991	Fvb1
RhK5_6888_136	4530239	Fvb1
RhK5_6888_451	4530671	Fvb1
Rh12GR_1922_1401	4532427	Fvb1
RhK5_6888_1949	4533435	Fvb1
RhMCRND_29730_45	4537493	Fvb1
Rh88_6911_202	4545010	Fvb1
Rh12GR_18428_889	4545588	Fvb1
RhMCRND_8027_369	4557112	Fvb1
RhK5_10364_125	4557799	Fvb1
RhK5_10414_518	4559021	Fvb1
RhK5_4227_1013	4564361	Fvb1
Rh12GR_8553_3161	4573445	Fvb1
Rh88_13120_310	4590057	Fvb1
Rh12GR_7669_1228	4590255	Fvb1
RhK5_4227_920	4594976	Fvb1
RhMCRND_7309_1439	4596536	Fvb1
Rh12GR_11858_1190	4605548	Fvb1
Rh12GR_11858_913	4606003	Fvb1
Rh88_17614_594	4606453	Fvb1
Rh12GR_4674_1724	4610946	Fvb1
Rh12GR_40380_210	4612091	Fvb1
RhMCRND_10076_269	4612093	Fvb1
Rh12GR_32965_343	4612221	Fvb1
Rh12GR_4674_151	4612883	Fvb1
RhMCRND_4998_1080	4621248	Fvb1
RhK5_854_2140	4635692	Fvb1
RhK5_854_1963	4635875	Fvb1
Rh12GR_1570_1377	4636414	Fvb1
RhK5_854_1368	4636463	Fvb1
RhK5_854_813	4637316	Fvb1
RhK5_854_614	4637515	Fvb1
RhK5_854_495	4637622	Fvb1
RhK5_854_438	4637691	Fvb1
RhK5_854_297	4637832	Fvb1
Rh12GR_45534_508	4638617	Fvb1
RhMCRND_36627_124	4638836	Fvb1
Rh12GR_97803_236	4639504	Fvb1
RhMCRND_36326_160	4639564	Fvb1
RhK5_991_310	4648921	Fvb1
RhK5_991_805	4649415	Fvb1
RhK5_991_855	4649465	Fvb1
RhK5_991_1046	4649656	Fvb1
RhK5_991_1149	4649759	Fvb1
RhMCRND_30447_1035	4650159	Fvb1
RhMCRND_2496_1021	4653522	Fvb1
RhK5_1448_1227	4654504	Fvb1
RhK5_1448_972	4654843	Fvb1
RhK5_1448_414	4655886	Fvb1
RhMCRND_20357_501	4659619	Fvb1
Rh12GR_20927_128	4660085	Fvb1
RhK5_3333_1010	4665065	Fvb1
RhK5_3333_716	4665359	Fvb1
Rh12GR_79072_1026	4672339	Fvb1
RhK5_1515_919	4681767	Fvb1
RhK5_1515_1069	4681917	Fvb1
RhK5_5372_654	4681986	Fvb1
RhMCRND_3692_1243	4682074	Fvb1
RhK5_1515_1892	4682729	Fvb1
RhMCRND_1874_1016	4685504	Fvb1
Rh12GR_1699_1239	4686316	Fvb1
RhK5_4353_898	4686361	Fvb1
RhK5_4353_464	4688071	Fvb1
RhMCRND_847_1735	4693499	Fvb1
Rh12GR_34068_1024	4694872	Fvb1
RhK5_7111_139	4694982	Fvb1
RhK5_8030_784	4701182	Fvb1
RhK5_6601_435	4701408	Fvb1
Rh12GR_11982_347	4702174	Fvb1
RhMCRND_5817_1475	4709476	Fvb1
Rh12GR_9327_215	4712786	Fvb1
RhMCRND_14687_1007	4714505	Fvb1
RhK5_1855_2014	4715508	Fvb1
RhK5_1855_1972	4715557	Fvb1
RhMCRND_3207_1317	4718055	Fvb1
RhK5_1855_983	4718753	Fvb1
RhK5_1855_863	4718800	Fvb1
RhK5_1855_695	4719701	Fvb1
RhK5_5070_673	4732486	Fvb1
RhK5_5070_1135	4733272	Fvb1
RhMCRND_11097_236	4746554	Fvb1
RhK5_4014_671	4748549	Fvb1
RhK5_3317_896	4748866	Fvb1
RhMCRND_8850_3169	4748950	Fvb1
RhK5_3317_205	4750673	Fvb1
RhMCRND_9911_1497	4751103	Fvb1
RhK5_7061_107	4751478	Fvb1
RhK5_7061_210	4751581	Fvb1
RhMCRND_9911_871	4751667	Fvb1
RhK5_7061_595	4752114	Fvb1
RhK5_7061_702	4752218	Fvb1
RhK5_7061_817	4752327	Fvb1
Rh12GR_62140_248	4783575	Fvb1
RhMCRND_21722_188	4785012	Fvb1
Rh12GR_59651_129	4786528	Fvb1
RhK5_3440_620	4794027	Fvb1
RhK5_3440_1048	4794993	Fvb1
Rh12GR_10447_154	4805661	Fvb1
Rh12GR_1793_366	4809917	Fvb1
RhK5_49_5308	4809920	Fvb1
RhK5_49_4778	4810642	Fvb1
RhK5_49_4215	4811958	Fvb1
RhK5_49_4165	4812006	Fvb1
Rh12GR_712_2055	4812233	Fvb1
RhK5_49_3086	4813437	Fvb1
RhK5_49_3010	4813513	Fvb1
RhMCRND_1060_2979	4813658	Fvb1
RhMCRND_30565_144	4814832	Fvb1
Rh12GR_2244_1824	4840088	Fvb1
RhK5_1756_1527	4840413	Fvb1
RhMCRND_2289_1440	4840939	Fvb1
Rh12GR_2244_968	4843344	Fvb1
RhK5_1756_319	4844705	Fvb1
RhK5_1756_172	4844849	Fvb1
RhK5_9457_480	4847120	Fvb1
RhMCRND_1388_2583	4847234	Fvb1
RhK5_9457_852	4847611	Fvb1
RhK5_9457_942	4847701	Fvb1
RhK5_9457_1101	4848467	Fvb1
RhMCRND_1388_5275	4853076	Fvb1
RhMCRND_1388_5701	4853726	Fvb1
RhMCRND_1388_6065	4854081	Fvb1
RhMCRND_34467_276	4855510	Fvb1
Rh12GR_17138_287	4855632	Fvb1
Rh12GR_7291_344	4871217	Fvb1
RhK5_6375_997	4873354	Fvb1
Rh12GR_53382_181	4874108	Fvb1
RhK5_6375_139	4874707	Fvb1
RhMCRND_18898_207	4883093	Fvb1
Rh12GR_11612_1332	4902952	Fvb1
Rh12GR_15310_348	4912817	Fvb1
RhMCRND_14217_367	4912956	Fvb1
Rh88_9030_2217	4926662	Fvb1
RhK5_20883_254	4930487	Fvb1
RhK5_1034_1377	4936305	Fvb1
RhK5_18476_584	4950718	Fvb1
RhK5_822_2464	4952668	Fvb1
RhK5_822_2719	4953651	Fvb1
Rh12GR_50318_1112	4961118	Fvb1
Rh12GR_88785_1146	4962891	Fvb1
Rh12GR_3891_1047	4964499	Fvb1
Rh12GR_3891_747	4965190	Fvb1
Rh12GR_88785_3105	4965696	Fvb1
RhK5_6179_958	4967006	Fvb1
RhK5_6179_852	4967028	Fvb1
RhMCRND_20381_349	4967241	Fvb1
Rh12GR_78482_593	4967720	Fvb1
RhMCRND_17862_183	4967938	Fvb1
RhK5_6179_438	4968352	Fvb1
Rh12GR_54374_244	4970638	Fvb1
RhK5_13267_1157	4976682	Fvb1
RhK5_13267_891	4977035	Fvb1
RhMCRND_14895_344	4982280	Fvb1
RhMCRND_14895_227	4982415	Fvb1
RhMCRND_11298_259	4982883	Fvb1
RhMCRND_11298_368	4982974	Fvb1
Rh12GR_8320_212	4984869	Fvb1
Rh12GR_6672_652	4987842	Fvb1
RhMCRND_9062_328	4988690	Fvb1
RhK5_2310_1330	4991727	Fvb1
RhMCRND_12963_1082	4992579	Fvb1
RhK5_2310_532	4993123	Fvb1
Rh12GR_76610_317	4993613	Fvb1
RhK5_3838_823	4996701	Fvb1
RhK5_3838_640	4996884	Fvb1
Rh12GR_8818_1487	5007651	Fvb1
RhK5_9234_442	5014026	Fvb1
Rh12GR_32242_152	5014180	Fvb1
RhMCRND_9844_399	5018072	Fvb1
Rh12GR_90850_406	5018095	Fvb1
Rh12GR_55178_746	5018102	Fvb1
Rh12GR_22303_1433	5025882	Fvb1
Rh88_38297_399	5027248	Fvb1
Rh12GR_22306_415	5027836	Fvb1
RhK5_2269_1241	5032689	Fvb1
RhK5_2269_794	5033753	Fvb1
RhK5_952_2295	5035503	Fvb1
RhK5_952_2110	5036115	Fvb1
Rh88_6549_3042	5036802	Fvb1
RhMCRND_209_1277	5036928	Fvb1
RhK5_952_1022	5037179	Fvb1
RhMCRND_209_985	5037215	Fvb1
RhK5_952_905	5037296	Fvb1
RhMCRND_4205_1020	5037350	Fvb1
RhK5_952_743	5037590	Fvb1
RhK5_952_464	5037954	Fvb1
RhMCRND_1361_1081	5042182	Fvb1
RhK5_1049_1224	5042908	Fvb1
RhK5_1049_2189	5046538	Fvb1
Rh12GR_24824_2460	5047003	Fvb1
RhMCRND_8294_1039	5048829	Fvb1
Rh12GR_60781_581	5050834	Fvb1
RhMCRND_3664_1563	5054260	Fvb1
Rh12GR_73612_1200	5061682	Fvb1
RhK5_2825_708	5065415	Fvb1
RhK5_2825_877	5065584	Fvb1
RhK5_2261_681	5071286	Fvb1
Rh12GR_53745_285	5071849	Fvb1
RhK5_2261_1452	5072583	Fvb1
RhK5_2261_1720	5073350	Fvb1
RhK5_7296_705	5079139	Fvb1
RhK5_209_432	5088151	Fvb1
RhK5_209_887	5089028	Fvb1
RhK5_209_1488	5090242	Fvb1
RhK5_209_1719	5090716	Fvb1
RhK5_209_2118	5091411	Fvb1
Rh88_33479_384	5091913	Fvb1
RhK5_209_2712	5092869	Fvb1
RhK5_209_3479	5094142	Fvb1
Rh12GR_28671_630	5095722	Fvb1
RhMCRND_258_1097	5102883	Fvb1
RhK5_42_328	5105976	Fvb1
RhK5_42_564	5106345	Fvb1
RhK5_42_679	5106564	Fvb1
RhK5_42_814	5106720	Fvb1
RhK5_42_931	5106924	Fvb1
RhK5_42_1066	5107175	Fvb1
RhK5_42_1638	5108194	Fvb1
RhK5_42_2501	5109890	Fvb1
RhK5_42_2677	5110209	Fvb1
RhK5_42_3004	5110676	Fvb1
RhK5_42_3301	5110973	Fvb1
RhK5_42_3469	5111141	Fvb1
RhK5_42_3523	5111195	Fvb1
RhK5_42_3598	5111487	Fvb1
RhK5_42_3996	5112062	Fvb1
RhK5_42_4488	5113059	Fvb1
RhMCRND_5397_1391	5113411	Fvb1
Rh12GR_60323_53	5113719	Fvb1
RhK5_42_4723	5113771	Fvb1
RhK5_42_4788	5113985	Fvb1
RhK5_42_5632	5116241	Fvb1
RhMCRND_13737_708	5117596	Fvb1
Rh12GR_16786_454	5117858	Fvb1
RhK5_5071_693	5121195	Fvb1
RhK5_5071_928	5121515	Fvb1
RhK5_5936_760	5127219	Fvb1
RhK5_5936_821	5127280	Fvb1
Rh12GR_3907_1507	5130078	Fvb1
RhK5_2948_1123	5131939	Fvb1
RhMCRND_4096_1153	5209245	Fvb1
Rh12GR_15166_528	5214181	Fvb1
Rh12GR_53073_603	5215362	Fvb1
RhMCRND_5885_300	5219532	Fvb1
RhK5_3965_319	5219587	Fvb1
Rh12GR_63316_208	5222102	Fvb1
Rh12GR_22244_1002	5223715	Fvb1
RhK5_3965_1619	5223952	Fvb1
Rh12GR_17866_346	5225363	Fvb1
RhMCRND_16185_524	5225529	Fvb1
RhK5_15597_1460	5225925	Fvb1
RhMCRND_16185_1214	5226208	Fvb1
RhK5_3304_428	5228898	Fvb1
RhK5_3304_703	5230709	Fvb1
RhMCRND_13682_778	5234726	Fvb1
RhK5_8496_368	5237155	Fvb1
RhMCRND_12301_610	5237420	Fvb1
RhK5_8496_582	5237456	Fvb1
RhK5_8496_779	5237650	Fvb1
RhMCRND_12165_196	5238449	Fvb1
RhK5_9217_468	5246366	Fvb1
RhMCRND_13656_582	5246429	Fvb1
RhMCRND_20874_397	5246666	Fvb1
RhK5_862_471	5248204	Fvb1
Rh12GR_25022_1057	5253437	Fvb1
RhK5_7916_445	5256910	Fvb1
RhK5_7916_490	5257048	Fvb1
Rh88_42909_150	5257884	Fvb1
RhK5_2771_180	5258624	Fvb1
RhK5_2771_332	5258768	Fvb1
RhMCRND_258_418	5258836	Fvb1
RhK5_2771_517	5259081	Fvb1
RhK5_2771_773	5259546	Fvb1
Rh12GR_241_1330	5260404	Fvb1
RhK5_2771_1325	5260572	Fvb1
Rh12GR_7891_818	5284045	Fvb1
Rh12GR_7891_1204	5285263	Fvb1
RhMCRND_12848_678	5286585	Fvb1
Rh12GR_37512_763	5287477	Fvb1
Rh12GR_8271_2082	5292765	Fvb1
RhMCRND_8029_219	5304418	Fvb1
Rh12GR_5432_1300	5304470	Fvb1
Rh12GR_5432_826	5305123	Fvb1
RhMCRND_8029_975	5305350	Fvb1
RhK5_2948_946	5318751	Fvb1
RhMCRND_5763_1070	5318859	Fvb1
RhMCRND_15460_299	5321453	Fvb1
Rh12GR_14237_422	5321507	Fvb1
Rh12GR_27945_1377	5323119	Fvb1
RhK5_4801_1066	5323361	Fvb1
RhK5_4801_367	5325159	Fvb1
Rh12GR_5904_692	5327767	Fvb1
RhK5_2742_923	5330239	Fvb1
RhK5_7495_373	5330618	Fvb1
RhK5_2742_842	5330681	Fvb1
RhMCRND_19672_89	5331364	Fvb1
RhK5_2742_134	5332018	Fvb1
RhK5_19046_168	5332222	Fvb1
RhK5_12123_277	5332597	Fvb1
RhK5_2286_988	5347066	Fvb1
RhMCRND_16212_432	5347519	Fvb1
Rh12GR_57222_299	5348775	Fvb1
RhMCRND_22599_250	5348916	Fvb1
Rh12GR_61929_394	5349050	Fvb1
RhK5_2286_104	5349525	Fvb1
RhMCRND_20790_4009	5350363	Fvb1
RhK5_7904_539	5351533	Fvb1
Rh12GR_90679_2912	5352153	Fvb1
RhK5_7904_1302	5352668	Fvb1
RhMCRND_20790_1763	5353991	Fvb1
RhK5_1503_489	5357352	Fvb1
RhK5_1503_561	5357424	Fvb1
RhK5_1503_642	5357737	Fvb1
Rh12GR_17401_1185	5358164	Fvb1
RhK5_1503_1214	5359572	Fvb1
Rh12GR_18103_1061	5359721	Fvb1
RhK5_1503_1745	5361034	Fvb1
RhK5_1503_2133	5361789	Fvb1
RhK5_1336_1795	5396686	Fvb1
RhK5_1336_800	5397763	Fvb1
Rh12GR_52163_629	5398436	Fvb1
Rh12GR_36394_1155	5416210	Fvb1
RhMCRND_14466_1145	5416921	Fvb1
RhMCRND_13834_578	5418017	Fvb1
Rh12GR_33449_652	5420451	Fvb1
RhK5_3012_945	5424896	Fvb1
Rh12GR_21781_116	5427352	Fvb1
RhK5_5769_892	5434768	Fvb1
RhMCRND_2235_1300	5434894	Fvb1
RhK5_5769_167	5436939	Fvb1
RhK5_1960_1587	5450730	Fvb1
RhK5_1960_759	5452205	Fvb1
RhK5_406_3115	5453590	Fvb1
RhK5_406_2666	5454714	Fvb1
RhK5_406_2040	5456313	Fvb1
Rh12GR_78343_366	5457600	Fvb1
RhK5_406_803	5459906	Fvb1
RhK5_1506_1921	5465853	Fvb1
RhMCRND_2550_1687	5466140	Fvb1
Rh12GR_1080_2371	5467889	Fvb1
RhK5_804_2552	5467999	Fvb1
RhMCRND_5907_1593	5470450	Fvb1
RhK5_655_2638	5470723	Fvb1
RhMCRND_698_2006	5471909	Fvb1
RhK5_655_1597	5472131	Fvb1
RhK5_655_964	5472843	Fvb1
RhK5_655_610	5473201	Fvb1
Rh12GR_31107_1235	5473920	Fvb1
RhK5_655_2230	5477844	Fvb1
Rh12GR_29377_423	5484901	Fvb1
Rh12GR_93174_2220	5487129	Fvb1
RhMCRND_16776_174	5496008	Fvb1
RhMCRND_14472_122	5496591	Fvb1
Rh12GR_15054_365	5496935	Fvb1
RhK5_3646_1034	5499654	Fvb1
RhMCRND_2756_2210	5501947	Fvb1
RhMCRND_18734_161	5502808	Fvb1
Rh12GR_21716_181	5503155	Fvb1
RhMCRND_2756_1212	5503613	Fvb1
RhK5_2673_832	5503695	Fvb1
RhK5_2673_109	5504707	Fvb1
RhK5_17052_216	5506637	Fvb1
RhK5_4213_337	5507025	Fvb1
RhK5_4213_555	5507243	Fvb1
RhK5_4213_861	5507549	Fvb1
RhK5_4213_1122	5507810	Fvb1
RhK5_4213_1167	5507855	Fvb1
Rh12GR_17080_2102	5508512	Fvb1
Rh12GR_77327_1291	5510108	Fvb1
Rh12GR_23771_2808	5513033	Fvb1
Rh12GR_23771_2656	5513140	Fvb1
Rh12GR_90438_1028	5515380	Fvb1
RhK5_8160_424	5518199	Fvb1
Rh12GR_41030_565	5518370	Fvb1
Rh12GR_66225_212	5519948	Fvb1
RhMCRND_23872_825	5520117	Fvb1
RhK5_5737_1045	5521281	Fvb1
RhMCRND_8675_603	5521997	Fvb1
RhK5_5737_443	5522196	Fvb1
RhK5_5737_134	5523268	Fvb1
RhK5_984_377	5525883	Fvb1
RhK5_984_800	5526306	Fvb1
Rh12GR_75136_1470	5526722	Fvb1
RhK5_984_1444	5527354	Fvb1
RhK5_984_2293	5528203	Fvb1
RhK5_984_2717	5528627	Fvb1
RhMCRND_573_3240	5530313	Fvb1
RhK5_13873_131	5536162	Fvb1
RhMCRND_2124_1658	5536337	Fvb1
RhK5_10449_184	5537116	Fvb1
RhK5_11654_859	5537538	Fvb1
RhK5_11654_468	5537927	Fvb1
Rh12GR_73152_239	5538005	Fvb1
RhK5_11654_252	5538145	Fvb1
RhMCRND_436_1724	5538427	Fvb1
RhK5_2959_1340	5539310	Fvb1
RhK5_2959_515	5540135	Fvb1
RhMCRND_9266_326	5547565	Fvb1
RhK5_14842_936	5554121	Fvb1
Rh12GR_62644_1002	5554684	Fvb1
RhMCRND_10863_527	5555280	Fvb1
Rh12GR_59292_104	5560088	Fvb1
RhMCRND_28289_295	5562409	Fvb1
RhK5_13936_90	5579665	Fvb1
RhMCRND_24395_482	5580186	Fvb1
Rh12GR_54627_173	5581022	Fvb1
Rh88_41933_165	5627131	Fvb1
RhMCRND_3128_1956	5628848	Fvb1
Rh12GR_10351_696	5629918	Fvb1
Rh12GR_34001_1082	5630836	Fvb1
RhK5_2461_1613	5632457	Fvb1
Rh12GR_30744_1142	5634792	Fvb1
RhK5_3458_533	5644642	Fvb1
RhMCRND_14126_968	5644676	Fvb1
RhMCRND_14126_218	5645830	Fvb1
Rh88_9910_845	5648607	Fvb1
Rh12GR_16672_521	5650688	Fvb1
RhMCRND_14003_175	5653195	Fvb1
RhK5_2015_1390	5654515	Fvb1
RhK5_2015_916	5656339	Fvb1
RhMCRND_2415_1104	5656780	Fvb1
RhMCRND_14493_237	5660313	Fvb1
RhK5_11195_362	5660507	Fvb1
RhK5_11195_94	5660781	Fvb1
Rh88_15436_539	5663631	Fvb1
RhK5_3875_997	5663711	Fvb1
RhK5_3875_1222	5664822	Fvb1
Rh88_15436_138	5664928	Fvb1
Rh88_13368_204	5673216	Fvb1
Rh12GR_53845_124	5674976	Fvb1
RhK5_2687_928	5683137	Fvb1
RhK5_2687_1003	5683212	Fvb1
RhK5_799_2427	5684791	Fvb1
Rh12GR_1408_2193	5685939	Fvb1
Rh88_38330_550	5686794	Fvb1
RhK5_799_1572	5687669	Fvb1
RhK5_799_1395	5688202	Fvb1
RhK5_799_1200	5688627	Fvb1
RhK5_4273_1250	5692401	Fvb1
RhK5_4273_1053	5692700	Fvb1
RhK5_4273_654	5693801	Fvb1
RhK5_4273_178	5695168	Fvb1
RhK5_20015_386	5700765	Fvb1
Rh12GR_3469_1758	5700838	Fvb1
Rh12GR_72077_741	5700853	Fvb1
RhMCRND_14629_456	5701123	Fvb1
RhMCRND_3667_1343	5701936	Fvb1
RhMCRND_22219_368	5703134	Fvb1
Rh12GR_11801_872	5704575	Fvb1
RhMCRND_11677_644	5705058	Fvb1
RhK5_17312_492	5705949	Fvb1
RhMCRND_36052_194	5706410	Fvb1
RhK5_14863_372	5707874	Fvb1
Rh12GR_81187_92	5710536	Fvb1
RhMCRND_31147_140	5710701	Fvb1
Rh12GR_26805_1176	5711004	Fvb1
RhK5_13685_107	5711216	Fvb1
RhK5_17312_190	5713865	Fvb1
RhMCRND_16578_275	5728552	Fvb1
Rh12GR_33315_572	5735152	Fvb1
Rh12GR_13159_1061	5758417	Fvb1
Rh12GR_10341_3488	5759929	Fvb1
Rh12GR_12995_1324	5764193	Fvb1
RhMCRND_5024_1650	5765823	Fvb1
RhK5_11307_434	5774913	Fvb1
Rh12GR_14513_862	5775034	Fvb1
Rh12GR_14513_1176	5776165	Fvb1
RhMCRND_3669_1273	5776436	Fvb1
RhK5_14659_487	5776512	Fvb1
RhK5_14659_261	5776738	Fvb1
RhMCRND_28581_451	5778375	Fvb1
RhK5_3385_1030	5779108	Fvb1
RhK5_3385_731	5781786	Fvb1
RhK5_3385_606	5782044	Fvb1
RhK5_3385_538	5782232	Fvb1
RhK5_5507_1066	5802663	Fvb1
RhMCRND_6469_590	5807097	Fvb1
Rh12GR_38494_281	5810365	Fvb1
RhMCRND_6347_248	5811594	Fvb1
RhK5_18028_196	5830672	Fvb1
RhMCRND_9659_491	5840906	Fvb1
RhK5_6734_265	5844424	Fvb1
RhK5_6734_55	5844777	Fvb1
RhK5_16854_211	5844886	Fvb1
Rh12GR_44675_226	5844962	Fvb1
Rh12GR_13497_645	5846570	Fvb1
RhK5_1595_147	5852023	Fvb1
RhK5_1595_335	5852199	Fvb1
Rh12GR_28459_1103	5852772	Fvb1
Rh12GR_11778_294	5863980	Fvb1
Rh12GR_11778_87	5864181	Fvb1
Rh12GR_32706_1011	5871868	Fvb1
RhMCRND_19207_404	5872148	Fvb1
RhMCRND_7014_1128	5876365	Fvb1
Rh12GR_6472_3509	5878961	Fvb1
Rh12GR_49834_421	5905538	Fvb1
RhK5_597_1312	5907013	Fvb1
Rh12GR_869_1354	5907321	Fvb1
RhK5_597_596	5908151	Fvb1
RhK5_597_286	5908455	Fvb1
Rh12GR_24534_2460	5918592	Fvb1
RhMCRND_9762_783	5919209	Fvb1
RhMCRND_9762_429	5919931	Fvb1
Rh12GR_59450_365	5923964	Fvb1
Rh88_1275_440	5925038	Fvb1
Rh12GR_64566_167	5928460	Fvb1
RhMCRND_33371_129	5928712	Fvb1
RhMCRND_127_1345	5933215	Fvb1
Rh12GR_52622_268	5933372	Fvb1
RhK5_10417_104	5935106	Fvb1
RhK5_17649_140	5937096	Fvb1
Rh12GR_16962_440	5937237	Fvb1
RhK5_7653_188	5939198	Fvb1
Rh12GR_54491_1143	5940249	Fvb1
RhMCRND_28467_182	5944248	Fvb1
RhK5_503_373	5945819	Fvb1
RhK5_503_473	5945913	Fvb1
RhK5_503_962	5946720	Fvb1
RhK5_429_2149	5946864	Fvb1
RhK5_503_1136	5946894	Fvb1
RhK5_503_1247	5947005	Fvb1
RhK5_503_1445	5947483	Fvb1
Rh12GR_29477_3215	5947666	Fvb1
RhK5_503_1886	5948456	Fvb1
RhK5_429_847	5949890	Fvb1
RhK5_503_2441	5949931	Fvb1
Rh12GR_73043_228	5967104	Fvb1
RhMCRND_19076_640	5968215	Fvb1
RhMCRND_11011_356	5972755	Fvb1
RhK5_6608_258	5972851	Fvb1
RhMCRND_24626_159	5973196	Fvb1
RhK5_1610_898	5973584	Fvb1
Rh12GR_69135_381	5973998	Fvb1
Rh12GR_69135_679	5974282	Fvb1
RhK5_9414_350	5974646	Fvb1
RhK5_9414_256	5974740	Fvb1
RhK5_9414_162	5975045	Fvb1
RhMCRND_15571_647	5975106	Fvb1
RhK5_12458_454	5975242	Fvb1
RhMCRND_20871_266	5975724	Fvb1
Rh12GR_44382_246	5978674	Fvb1
RhMCRND_28040_49	5979777	Fvb1
RhK5_11715_605	5980009	Fvb1
RhK5_1643_285	5985270	Fvb1
RhMCRND_26121_943	5985330	Fvb1
RhK5_1643_415	5985400	Fvb1
RhMCRND_26121_1222	5985608	Fvb1
RhK5_1643_1014	5985999	Fvb1
Rh12GR_38753_165	5994222	Fvb1
RhK5_11061_303	5997188	Fvb1
RhMCRND_24869_130	5997701	Fvb1
Rh12GR_82010_158	5998632	Fvb1
RhK5_11327_296	5999126	Fvb1
RhK5_5817_1011	6005118	Fvb1
RhK5_13147_206	6005642	Fvb1
RhK5_1052_575	6009933	Fvb1
Rh12GR_61118_1982	6009979	Fvb1
Rh12GR_61118_2182	6010134	Fvb1
RhMCRND_2275_1297	6013270	Fvb1
RhK5_1750_929	6014070	Fvb1
RhK5_1750_699	6014886	Fvb1
RhMCRND_12511_1446	6019821	Fvb1
Rh12GR_7130_1463	6020329	Fvb1
RhK5_10874_799	6022717	Fvb1
RhK5_10874_369	6024019	Fvb1
Rh12GR_4664_1685	6028650	Fvb1
Rh12GR_27856_1484	6029709	Fvb1
RhMCRND_20363_317	6032228	Fvb1
Rh12GR_47086_412	6044822	Fvb1
RhMCRND_21242_220	6048153	Fvb1
Rh12GR_77606_156	6050499	Fvb1
RhMCRND_22380_1342	6051711	Fvb1
RhK5_2147_992	6052284	Fvb1
RhK5_2147_1213	6053365	Fvb1
RhK5_17530_85	6062414	Fvb1
Rh88_8813_127	6062446	Fvb1
RhMCRND_21115_214	6070117	Fvb1
RhMCRND_18863_853	6070368	Fvb1
Rh12GR_66980_275	6072221	Fvb1
Rh12GR_66210_1398	6074634	Fvb1
Rh12GR_13937_1173	6077650	Fvb1
RhK5_14000_952	6081055	Fvb1
RhK5_14000_1165	6081268	Fvb1
RhMCRND_2852_1275	6081364	Fvb1
Rh88_18427_115	6083205	Fvb1
Rh12GR_7320_1351	6094456	Fvb1
Rh12GR_34943_193	6094823	Fvb1
RhK5_882_1657	6101561	Fvb1
Rh12GR_36896_506	6101793	Fvb1
RhK5_882_1815	6101809	Fvb1
RhK5_882_2401	6102393	Fvb1
RhK5_882_2564	6102553	Fvb1
RhK5_8501_270	6104553	Fvb1
RhK5_8501_637	6106071	Fvb1
RhK5_5986_91	6106457	Fvb1
Rh12GR_13713_1062	6106648	Fvb1
RhMCRND_15211_1128	6106715	Fvb1
RhK5_5986_475	6106904	Fvb1
RhMCRND_18406_235	6108579	Fvb1
RhMCRND_18406_322	6108666	Fvb1
RhK5_20619_91	6109567	Fvb1
RhK5_765_759	6113847	Fvb1
RhK5_765_132	6114835	Fvb1
Rh12GR_30763_706	6116163	Fvb1
RhMCRND_9320_687	6116325	Fvb1
RhK5_5948_523	6116591	Fvb1
RhK5_6582_518	6116593	Fvb1
RhK5_2812_490	6120047	Fvb1
RhMCRND_4746_1157	6120457	Fvb1
RhK5_2812_856	6121213	Fvb1
Rh12GR_39932_386	6122342	Fvb1
Rh12GR_3938_1154	6142606	Fvb1
RhMCRND_5519_870	6142832	Fvb1
RhMCRND_8901_433	6146144	Fvb1
Rh12GR_16921_230	6146305	Fvb1
Rh12GR_53410_482	6147229	Fvb1
RhMCRND_24007_287	6147381	Fvb1
Rh12GR_4266_103	6149435	Fvb1
RhK5_2890_425	6149677	Fvb1
Rh88_6090_1173	6149925	Fvb1
RhK5_2890_786	6150037	Fvb1
Rh12GR_4266_973	6150250	Fvb1
RhMCRND_3448_1086	6150317	Fvb1
RhK5_19941_625	6152157	Fvb1
RhK5_19941_215	6152583	Fvb1
RhK5_19941_83	6152714	Fvb1
Rh12GR_8089_1165	6157100	Fvb1
RhK5_9114_221	6157343	Fvb1
RhMCRND_9822_431	6157926	Fvb1
RhK5_9114_613	6158527	Fvb1
RhMCRND_11358_261	6158732	Fvb1
RhMCRND_9822_898	6158843	Fvb1
Rh12GR_8089_354	6158933	Fvb1
RhK5_21929_66	6159404	Fvb1
RhMCRND_9822_395	6159983	Fvb1
RhMCRND_5581_738	6162413	Fvb1
Rh12GR_32434_180	6163506	Fvb1
RhK5_10641_463	6168527	Fvb1
RhK5_6527_955	6170380	Fvb1
Rh12GR_49102_1089	6171635	Fvb1
Rh12GR_5780_1184	6174749	Fvb1
RhMCRND_7138_1286	6174842	Fvb1
Rh12GR_62030_86	6175110	Fvb1
RhMCRND_13410_189	6175432	Fvb1
RhK5_13202_809	6176722	Fvb1
RhK5_13202_103	6177717	Fvb1
Rh12GR_43068_285	6183225	Fvb1
RhK5_4082_597	6187999	Fvb1
RhK5_12483_1698	6189365	Fvb1
RhK5_12483_1278	6190055	Fvb1
RhMCRND_19866_338	6199884	Fvb1
Rh12GR_64844_259	6199978	Fvb1
Rh12GR_57431_1020	6200458	Fvb1
Rh12GR_8058_338	6207471	Fvb1
Rh12GR_51131_962	6223558	Fvb1
Rh12GR_83441_2802	6229076	Fvb1
Rh12GR_69157_237	6233962	Fvb1
RhK5_12846_247	6233986	Fvb1
Rh12GR_3584_1967	6235073	Fvb1
RhMCRND_12183_577	6236021	Fvb1
RhMCRND_4438_272	6239029	Fvb1
Rh12GR_34845_694	6245391	Fvb1
RhMCRND_25176_342	6247342	Fvb1
Rh12GR_10693_910	6247997	Fvb1
Rh12GR_10693_859	6248048	Fvb1
Rh12GR_19972_1079	6249424	Fvb1
RhK5_3769_771	6249501	Fvb1
RhK5_3769_461	6250053	Fvb1
RhK5_10488_1027	6252070	Fvb1
RhK5_10488_290	6254094	Fvb1
RhK5_10488_244	6254144	Fvb1
RhK5_6527_1005	6265650	Fvb1
RhK5_2201_371	6265988	Fvb1
Rh12GR_64438_476	6271295	Fvb1
RhMCRND_1587_1084	6272269	Fvb1
RhK5_14149_454	6272353	Fvb1
RhK5_14149_496	6272395	Fvb1
RhMCRND_14324_164	6275737	Fvb1
RhK5_10981_540	6277896	Fvb1
RhK5_10981_372	6278341	Fvb1
Rh88_11744_1095	6280517	Fvb1
RhMCRND_9553_81	6282823	Fvb1
Rh12GR_13520_397	6283127	Fvb1
RhK5_21265_125	6283511	Fvb1
RhMCRND_9553_1033	6283904	Fvb1
RhMCRND_21953_626	6294850	Fvb1
RhK5_11429_1052	6295273	Fvb1
RhK5_3542_1131	6296663	Fvb1
RhK5_3542_913	6297201	Fvb1
RhK5_3542_474	6298188	Fvb1
RhK5_6362_197	6302699	Fvb1
RhK5_6362_774	6303276	Fvb1
Rh12GR_4880_1005	6303327	Fvb1
RhMCRND_1805_1359	6303747	Fvb1
RhK5_12684_363	6303775	Fvb1
RhK5_12684_303	6303835	Fvb1
RhK5_9374_501	6318163	Fvb1
RhK5_16930_783	6322835	Fvb1
RhK5_18498_553	6327110	Fvb1
RhK5_18498_1267	6327936	Fvb1
Rh12GR_75699_176	6328174	Fvb1
RhK5_2428_221	6328841	Fvb1
RhK5_2428_594	6329339	Fvb1
RhK5_2428_1047	6330653	Fvb1
RhMCRND_5395_1289	6330782	Fvb1
RhK5_3237_635	6345046	Fvb1
RhMCRND_5036_1030	6345880	Fvb1
RhK5_3237_1177	6346234	Fvb1
RhMCRND_13031_604	6349282	Fvb1
Rh12GR_16859_589	6352752	Fvb1
Rh12GR_20890_843	6354222	Fvb1
RhMCRND_10085_581	6354468	Fvb1
Rh12GR_20890_1292	6354770	Fvb1
Rh12GR_1_1003	6360546	Fvb1
Rh12GR_1_1199	6360742	Fvb1
Rh12GR_1_1863	6361802	Fvb1
Rh12GR_1_1926	6361865	Fvb1
Rh12GR_1_2267	6362661	Fvb1
Rh12GR_1_3221	6364038	Fvb1
Rh12GR_1_3260	6364077	Fvb1
Rh88_13271_205	6364096	Fvb1
Rh88_13271_59	6364246	Fvb1
Rh12GR_1_3715	6364529	Fvb1
Rh12GR_1_3837	6364650	Fvb1
Rh12GR_1_3981	6364794	Fvb1
Rh88_8715_744	6365038	Fvb1
Rh12GR_1_4402	6365402	Fvb1
Rh12GR_1_4809	6365880	Fvb1
Rh12GR_1_4905	6365976	Fvb1
Rh12GR_1_5461	6367208	Fvb1
Rh12GR_1_5978	6368260	Fvb1
Rh12GR_1_6523	6369321	Fvb1
Rh12GR_1_6870	6369884	Fvb1
Rh12GR_1_7043	6370379	Fvb1
Rh12GR_1_7197	6370532	Fvb1
Rh88_35325_752	6371499	Fvb1
Rh12GR_1_8485	6372731	Fvb1
Rh12GR_1_8536	6372782	Fvb1
Rh12GR_1_8695	6372941	Fvb1
Rh12GR_1_9115	6373361	Fvb1
Rh12GR_1_9539	6373955	Fvb1
Rh12GR_1_9662	6374078	Fvb1
Rh12GR_1_9739	6374155	Fvb1
Rh12GR_1_9938	6374354	Fvb1
Rh12GR_1_10107	6374522	Fvb1
Rh12GR_1_10989	6376535	Fvb1
Rh12GR_1_11034	6376958	Fvb1
RhK5_2375_1313	6377265	Fvb1
Rh12GR_1_11266	6377507	Fvb1
Rh12GR_1_11521	6377862	Fvb1
RhMCRND_18086_381	6384164	Fvb1
RhMCRND_10146_1069	6386405	Fvb1
Rh12GR_27340_932	6387964	Fvb1
Rh12GR_4700_142	6399231	Fvb1
Rh12GR_3858_787	6400070	Fvb1
RhK5_19391_469	6401445	Fvb1
RhK5_9518_543	6403217	Fvb1
RhMCRND_14653_277	6403296	Fvb1
Rh88_11459_534	6403528	Fvb1
RhK5_4902_614	6405340	Fvb1
RhK5_1993_970	6419638	Fvb1
RhK5_1993_1524	6421084	Fvb1
Rh12GR_50088_692	6422729	Fvb1
RhK5_3162_1495	6425035	Fvb1
RhK5_3162_1558	6425098	Fvb1
RhMCRND_12442_204	6426286	Fvb1
Rh12GR_36385_1939	6426851	Fvb1
RhK5_5283_795	6427609	Fvb1
RhMCRND_16546_276	6432433	Fvb1
RhMCRND_3405_1163	6437352	Fvb1
Rh12GR_44073_457	6440128	Fvb1
RhK5_3574_1006	6443514	Fvb1
RhK5_3574_960	6443552	Fvb1
RhMCRND_5488_1041	6443908	Fvb1
RhMCRND_28170_178	6444895	Fvb1
RhMCRND_15346_432	6446224	Fvb1
RhK5_8316_220	6446460	Fvb1
Rh12GR_37108_1536	6446823	Fvb1
RhK5_14060_320	6447728	Fvb1
Rh88_42643_290	6448167	Fvb1
RhMCRND_7468_1079	6448978	Fvb1
RhMCRND_7468_986	6449143	Fvb1
Rh12GR_30432_1731	6449630	Fvb1
RhMCRND_2592_2061	6451094	Fvb1
Rh12GR_2609_1539	6452374	Fvb1
RhMCRND_19408_224	6453329	Fvb1
RhK5_8454_536	6454787	Fvb1
Rh12GR_16806_780	6464144	Fvb1
RhK5_8527_634	6475145	Fvb1
RhK5_15027_133	6475211	Fvb1
Rh12GR_15770_295	6475238	Fvb1
Rh12GR_35467_1219	6477700	Fvb1
RhMCRND_526_1034	6480468	Fvb1
Rh12GR_29436_3568	6482138	Fvb1
RhMCRND_1217_701	6491989	Fvb1
Rh12GR_23896_1156	6492355	Fvb1
Rh12GR_37417_582	6498100	Fvb1
RhK5_9275_682	6498659	Fvb1
RhMCRND_13866_186	6498896	Fvb1
RhMCRND_7131_276	6499893	Fvb1
RhK5_2512_817	6502497	Fvb1
RhMCRND_3687_1165	6503021	Fvb1
Rh12GR_13321_144	6503314	Fvb1
RhK5_2512_1287	6503872	Fvb1
RhMCRND_26585_543	6505187	Fvb1
Rh12GR_41430_315	6507296	Fvb1
Rh12GR_50494_216	6509088	Fvb1
RhMCRND_359_3308	6514156	Fvb1
Rh12GR_23389_3071	6516078	Fvb1
Rh12GR_62473_351	6520374	Fvb1
RhK5_5679_278	6523292	Fvb1
Rh12GR_33680_951	6526131	Fvb1
Rh88_8510_805	6526469	Fvb1
RhK5_3142_532	6526904	Fvb1
Rh12GR_33680_415	6527468	Fvb1
RhMCRND_1507_1054	6535883	Fvb1
RhK5_10536_1030	6536251	Fvb1
Rh12GR_2009_1059	6538961	Fvb1
RhK5_10536_3795	6539491	Fvb1
Rh88_6743_937	6541013	Fvb1
RhK5_5760_923	6541038	Fvb1
RhK5_4774_161	6542618	Fvb1
RhK5_4774_416	6543641	Fvb1
Rh12GR_24133_1769	6543920	Fvb1
RhMCRND_2008_1991	6544555	Fvb1
Rh12GR_17423_845	6549970	Fvb1
RhK5_8210_531	6550416	Fvb1
RhMCRND_4620_1455	6554761	Fvb1
RhMCRND_3774_1188	6555904	Fvb1
Rh12GR_12534_1946	6556556	Fvb1
RhK5_18304_92	6567847	Fvb1
RhK5_18304_217	6567972	Fvb1
RhK5_3501_86	6586402	Fvb1
RhK5_3501_512	6586824	Fvb1
Rh12GR_84721_311	6586959	Fvb1
RhK5_3501_999	6587311	Fvb1
RhK5_3501_1056	6587368	Fvb1
RhMCRND_5760_1150	6587521	Fvb1
RhMCRND_5760_1267	6587638	Fvb1
RhK5_3424_422	6589935	Fvb1
RhMCRND_20957_1019	6590702	Fvb1
RhK5_3424_1184	6591684	Fvb1
Rh12GR_7870_1037	6592259	Fvb1
RhK5_8992_698	6592597	Fvb1
RhK5_3184_822	6594697	Fvb1
Rh12GR_26987_281	6607645	Fvb1
RhK5_3412_1054	6608915	Fvb1
RhK5_3412_901	6609172	Fvb1
RhK5_3412_466	6609979	Fvb1
Rh12GR_59750_102	6610446	Fvb1
RhK5_5396_942	6614800	Fvb1
RhMCRND_31974_180	6621897	Fvb1
Rh12GR_56912_202	6623933	Fvb1
RhK5_1786_954	6624606	Fvb1
RhMCRND_4275_1431	6625300	Fvb1
Rh12GR_75723_283	6627086	Fvb1
RhK5_1378_525	6627506	Fvb1
RhK5_1378_804	6627785	Fvb1
RhK5_1378_1647	6629039	Fvb1
Rh12GR_30010_210	6640312	Fvb1
RhK5_1705_1117	6642608	Fvb1
RhK5_1705_958	6643826	Fvb1
RhK5_1705_891	6644023	Fvb1
RhK5_1705_234	6645159	Fvb1
Rh12GR_72829_117	6646844	Fvb1
Rh12GR_18057_1201	6654656	Fvb1
Rh12GR_24266_1326	6657100	Fvb1
RhMCRND_8341_1166	6658434	Fvb1
RhK5_16008_1231	6658467	Fvb1
RhMCRND_10279_954	6658967	Fvb1
RhK5_16008_92	6659897	Fvb1
RhK5_12927_379	6660272	Fvb1
RhMCRND_19439_293	6660393	Fvb1
RhK5_12927_198	6660458	Fvb1
RhK5_6987_78	6668764	Fvb1
Rh88_7120_218	6672380	Fvb1
RhK5_995_478	6672464	Fvb1
RhK5_2481_634	6674004	Fvb1
RhMCRND_3968_1109	6675341	Fvb1
RhK5_2481_1052	6675661	Fvb1
RhK5_2481_1153	6676099	Fvb1
RhK5_2481_1693	6677921	Fvb1
RhK5_1255_556	6679973	Fvb1
RhK5_1255_1153	6681697	Fvb1
Rh12GR_77543_295	6681870	Fvb1
RhMCRND_1482_1053	6683130	Fvb1
Rh12GR_54173_63	6689812	Fvb1
Rh12GR_14884_476	6706015	Fvb1
RhMCRND_3322_1580	6707452	Fvb1
Rh12GR_25291_1025	6708019	Fvb1
RhK5_11390_166	6712518	Fvb1
Rh12GR_62122_264	6727579	Fvb1
Rh12GR_8137_1041	6729173	Fvb1
Rh12GR_2195_1197	6733079	Fvb1
RhMCRND_10217_969	6733241	Fvb1
Rh12GR_85596_187	6737738	Fvb1
RhK5_14272_290	6738978	Fvb1
RhMCRND_10396_807	6741425	Fvb1
Rh12GR_15341_228	6742373	Fvb1
Rh12GR_51857_165	6752827	Fvb1
RhK5_8657_670	6759148	Fvb1
RhMCRND_3156_1023	6760012	Fvb1
RhK5_8163_754	6760962	Fvb1
RhK5_8163_539	6761300	Fvb1
Rh12GR_16363_261	6762268	Fvb1
Rh12GR_16363_438	6762587	Fvb1
Rh12GR_10811_872	6764450	Fvb1
Rh12GR_76298_1149	6766823	Fvb1
RhK5_9167_747	6768921	Fvb1
RhK5_9167_865	6769117	Fvb1
RhK5_9167_375	6772472	Fvb1
RhMCRND_31700_373	6772789	Fvb1
RhK5_14087_74	6779962	Fvb1
RhK5_14087_160	6780048	Fvb1
RhK5_9874_1304	6795453	Fvb1
RhK5_9874_809	6796796	Fvb1
RhK5_9874_434	6797738	Fvb1
Rh12GR_5967_50	6798298	Fvb1
Rh12GR_26272_128	6801922	Fvb1
RhK5_3671_1084	6802496	Fvb1
RhMCRND_7047_1011	6802572	Fvb1
RhMCRND_4654_1350	6809095	Fvb1
RhK5_2917_1008	6809328	Fvb1
RhK5_2917_967	6809369	Fvb1
RhK5_2917_765	6809901	Fvb1
RhK5_2749_1279	6810089	Fvb1
Rh12GR_69904_225	6815272	Fvb1
RhMCRND_29561_351	6815488	Fvb1
RhMCRND_11445_176	6818395	Fvb1
RhK5_7570_431	6819220	Fvb1
RhK5_7570_608	6819493	Fvb1
Rh12GR_100815_1017	6821502	Fvb1
Rh12GR_50984_366	6830659	Fvb1
Rh12GR_13626_721	6839324	Fvb1
RhK5_6942_461	6842420	Fvb1
Rh12GR_42618_313	6843119	Fvb1
RhK5_14723_523	6845707	Fvb1
Rh88_9367_392	6846023	Fvb1
RhMCRND_1227_1570	6846091	Fvb1
Rh88_38161_366	6846923	Fvb1
Rh12GR_74534_277	6848701	Fvb1
RhMCRND_32891_285	6848768	Fvb1
Rh12GR_79886_842	6862779	Fvb1
Rh12GR_7042_1283	6866932	Fvb1
RhK5_9405_808	6870493	Fvb1
RhMCRND_13330_114	6871309	Fvb1
RhMCRND_20722_288	6872305	Fvb1
Rh88_49918_349	6874806	Fvb1
Rh12GR_41331_648	6875315	Fvb1
Rh12GR_13626_785	6875716	Fvb1
RhMCRND_20820_512	6878094	Fvb1
Rh12GR_32662_1079	6878389	Fvb1
RhK5_9644_182	6882359	Fvb1
Rh12GR_14123_1096	6882686	Fvb1
RhMCRND_19167_1510	6882928	Fvb1
RhK5_9644_1026	6883586	Fvb1
Rh12GR_55610_581	6884089	Fvb1
RhMCRND_23167_332	6884626	Fvb1
RhK5_9405_154	6885133	Fvb1
RhMCRND_9738_705	6885412	Fvb1
RhK5_9405_484	6885463	Fvb1
RhK5_8746_245	6886880	Fvb1
Rh88_14586_190	6887138	Fvb1
RhMCRND_13963_162	6887300	Fvb1
RhMCRND_5474_1258	6888988	Fvb1
Rh12GR_20187_1063	6889971	Fvb1
Rh12GR_33430_374	6895201	Fvb1
RhK5_7771_188	6896827	Fvb1
RhMCRND_24389_335	6903449	Fvb1
RhK5_1007_2098	6903576	Fvb1
RhK5_1007_1261	6905323	Fvb1
Rh12GR_67470_1039	6905972	Fvb1
RhK5_1007_286	6906875	Fvb1
RhMCRND_6466_741	6916635	Fvb1
Rh88_13739_863	6916672	Fvb1
RhMCRND_16167_490	6932567	Fvb1
RhK5_12216_401	6933590	Fvb1
Rh12GR_15016_2060	6935330	Fvb1
RhMCRND_6070_527	6977064	Fvb1
RhMCRND_6070_839	6984732	Fvb1
RhK5_5107_1157	6985386	Fvb1
RhK5_10472_1122	6989855	Fvb1
RhK5_5357_114	6990354	Fvb1
RhMCRND_3726_354	6990578	Fvb1
RhK5_5357_636	6991208	Fvb1
RhMCRND_3726_1147	6992820	Fvb1
Rh12GR_12336_1411	6993104	Fvb1
Rh12GR_79845_1462	6993171	Fvb1
RhK5_12884_370	6993211	Fvb1
RhK5_12884_211	6993439	Fvb1
RhK5_1471_2419	7000238	Fvb1
RhK5_1471_3974	7001909	Fvb1
Rh88_6675_258	7002165	Fvb1
Rh12GR_26428_1391	7010768	Fvb1
RhMCRND_7596_1029	7015204	Fvb1
RhK5_4982_715	7024651	Fvb1
RhK5_4982_789	7024833	Fvb1
Rh12GR_22584_533	7026015	Fvb1
RhK5_4982_1056	7026521	Fvb1
RhMCRND_9322_183	7026583	Fvb1
Rh88_10286_102	7027347	Fvb1
Rh88_10286_58	7027397	Fvb1
RhK5_7609_636	7031030	Fvb1
Rh12GR_59633_145	7031915	Fvb1
RhK5_6020_553	7037220	Fvb1
RhMCRND_15258_658	7037333	Fvb1
RhK5_8734_607	7039464	Fvb1
RhK5_19249_51	7041275	Fvb1
RhK5_9072_190	7041737	Fvb1
RhK5_9072_283	7042458	Fvb1
RhK5_9072_385	7042915	Fvb1
RhMCRND_12174_664	7042970	Fvb1
Rh12GR_37199_777	7044720	Fvb1
Rh12GR_37199_737	7044760	Fvb1
Rh88_19005_161	7045765	Fvb1
RhK5_5587_447	7046333	Fvb1
RhK5_5587_1064	7054882	Fvb1
Rh12GR_4787_3628	7060022	Fvb1
RhMCRND_32326_390	7060742	Fvb1
Rh12GR_40566_237	7062957	Fvb1
RhK5_18814_699	7063091	Fvb1
Rh12GR_4787_650	7063889	Fvb1
RhK5_3975_1002	7071130	Fvb1
Rh12GR_51670_1236	7071209	Fvb1
RhK5_3975_873	7071329	Fvb1
RhMCRND_4566_1173	7071563	Fvb1
RhK5_7562_208	7072747	Fvb1
Rh12GR_12941_631	7072909	Fvb1
RhK5_7562_685	7073906	Fvb1
RhK5_10856_2698	7074833	Fvb1
RhMCRND_1018_1067	7075628	Fvb1
Rh12GR_30976_1218	7076844	Fvb1
Rh12GR_80781_967	7077847	Fvb1
Rh12GR_72302_605	7085521	Fvb1
RhMCRND_27692_423	7085706	Fvb1
RhK5_1900_219	7087311	Fvb1
Rh12GR_59011_1604	7088340	Fvb1
RhMCRND_2733_1021	7089464	Fvb1
RhMCRND_13246_1409	7100086	Fvb1
Rh12GR_7136_554	7103165	Fvb1
RhMCRND_7880_979	7105289	Fvb1
RhMCRND_7880_156	7106135	Fvb1
Rh12GR_71906_339	7106429	Fvb1
RhK5_20226_487	7120017	Fvb1
RhK5_6692_515	7124086	Fvb1
Rh12GR_7733_509	7127752	Fvb1
RhK5_20226_991	7127982	Fvb1
RhK5_1427_2422	7143453	Fvb1
RhMCRND_22643_1816	7144592	Fvb1
RhK5_1427_1385	7145737	Fvb1
Rh12GR_86197_1098	7146483	Fvb1
Rh12GR_70249_115	7150125	Fvb1
Rh12GR_38877_337	7153676	Fvb1
RhMCRND_7997_1100	7156665	Fvb1
RhMCRND_7997_877	7156958	Fvb1
RhK5_16780_357	7161254	Fvb1
RhMCRND_27951_580	7161320	Fvb1
RhMCRND_214_635	7162575	Fvb1
RhMCRND_10219_401	7163274	Fvb1
RhMCRND_214_1838	7165204	Fvb1
Rh12GR_62150_1141	7165303	Fvb1
RhMCRND_214_2390	7165858	Fvb1
Rh88_26070_1284	7166794	Fvb1
RhMCRND_214_4383	7169394	Fvb1
RhK5_7775_137	7170870	Fvb1
RhMCRND_12714_265	7170957	Fvb1
RhMCRND_20380_328	7172182	Fvb1
Rh12GR_85836_342	7181838	Fvb1
RhK5_6817_1160	7184073	Fvb1
RhK5_2635_1149	7202526	Fvb1
RhK5_13254_346	7203199	Fvb1
RhMCRND_18463_240	7204495	Fvb1
Rh12GR_13282_335	7204530	Fvb1
RhMCRND_18463_298	7205685	Fvb1
RhK5_10984_528	7210518	Fvb1
RhK5_6899_168	7210758	Fvb1
RhK5_6899_885	7211472	Fvb1
RhMCRND_2580_1746	7211739	Fvb1
RhK5_9507_254	7211814	Fvb1
RhK5_9507_350	7211910	Fvb1
RhK5_1188_367	7216846	Fvb1
RhK5_1188_1032	7218378	Fvb1
RhK5_2309_1810	7226311	Fvb1
RhK5_2309_1638	7226437	Fvb1
Rh12GR_67635_91	7229488	Fvb1
Rh12GR_64030_213	7229714	Fvb1
RhMCRND_34675_83	7229725	Fvb1
Rh12GR_1718_1533	7245540	Fvb1
RhMCRND_1697_1835	7247254	Fvb1
RhMCRND_4827_1064	7250944	Fvb1
RhK5_2009_1804	7254479	Fvb1
RhK5_2009_1137	7255141	Fvb1
RhK5_2009_876	7256167	Fvb1
RhK5_18352_554	7257116	Fvb1
RhMCRND_1353_1566	7262215	Fvb1
RhK5_10742_591	7266070	Fvb1
RhMCRND_9226_777	7270308	Fvb1
RhMCRND_6458_1105	7273689	Fvb1
Rh88_37854_97	7273994	Fvb1
RhK5_3642_558	7274171	Fvb1
RhMCRND_20818_297	7302314	Fvb1
RhK5_6639_707	7320391	Fvb1
RhK5_2340_1852	7344832	Fvb1
RhK5_2340_1816	7344866	Fvb1
RhMCRND_3587_163	7377239	Fvb1
Rh12GR_40966_192	7406862	Fvb1
Rh12GR_7263_940	7408919	Fvb1
Rh88_13681_230	7409017	Fvb1
RhK5_5235_2725	7409670	Fvb1
Rh12GR_8726_1020	7422255	Fvb1
RhMCRND_33289_1113	7422911	Fvb1
RhMCRND_9164_852	7433060	Fvb1
RhK5_2679_753	7437844	Fvb1
RhK5_2679_1162	7438392	Fvb1
RhMCRND_27362_241	7439038	Fvb1
RhMCRND_14245_531	7440750	Fvb1
Rh12GR_10816_631	7441090	Fvb1
RhMCRND_16498_429	7441126	Fvb1
RhK5_13534_278	7455526	Fvb1
RhK5_2056_780	7460016	Fvb1
RhK5_6835_619	7460083	Fvb1
RhK5_2056_1145	7461546	Fvb1
RhMCRND_20581_1208	7470648	Fvb1
RhK5_2067_1063	7470976	Fvb1
RhK5_2067_894	7471432	Fvb1
RhMCRND_3722_1821	7482103	Fvb1
RhK5_10662_258	7482245	Fvb1
RhK5_10662_400	7482387	Fvb1
RhK5_10662_589	7483220	Fvb1
RhK5_5182_107	7483350	Fvb1
Rh12GR_9486_2484	7483362	Fvb1
RhMCRND_3722_1131	7483436	Fvb1
Rh12GR_57606_2684	7483820	Fvb1
Rh12GR_57606_2726	7483862	Fvb1
Rh12GR_57606_2831	7483967	Fvb1
RhK5_5182_925	7484168	Fvb1
Rh12GR_57606_3061	7484197	Fvb1
Rh12GR_57606_3501	7484637	Fvb1
RhMCRND_7942_1178	7484769	Fvb1
Rh12GR_57606_3918	7485053	Fvb1
Rh12GR_57606_3957	7485092	Fvb1
Rh12GR_57606_4038	7485173	Fvb1
Rh12GR_57606_4091	7485226	Fvb1
Rh12GR_57606_4348	7485482	Fvb1
RhMCRND_17009_367	7500792	Fvb1
Rh12GR_15223_633	7507453	Fvb1
Rh12GR_1313_929	7510559	Fvb1
RhK5_1795_926	7512504	Fvb1
RhK5_4722_1133	7514082	Fvb1
RhK5_6472_681	7519294	Fvb1
Rh12GR_32119_351	7519712	Fvb1
Rh12GR_7824_136	7523835	Fvb1
Rh12GR_7824_251	7523953	Fvb1
Rh12GR_7824_306	7524008	Fvb1
Rh12GR_7824_384	7524086	Fvb1
Rh12GR_7824_426	7524128	Fvb1
Rh12GR_7824_489	7524886	Fvb1
Rh12GR_7824_621	7525018	Fvb1
Rh12GR_7824_702	7525099	Fvb1
Rh12GR_7824_804	7525406	Fvb1
Rh12GR_7824_983	7525584	Fvb1
Rh12GR_7824_1033	7525634	Fvb1
Rh12GR_7824_1097	7525698	Fvb1
RhMCRND_8091_1282	7525883	Fvb1
RhMCRND_16364_45	7554054	Fvb1
RhMCRND_9024_1026	7567060	Fvb1
RhMCRND_3853_317	7573202	Fvb1
RhMCRND_9116_964	7578762	Fvb1
RhMCRND_9116_199	7579526	Fvb1
RhMCRND_5653_845	7585753	Fvb1
RhK5_10592_295	7588035	Fvb1
Rh88_16901_199	7588155	Fvb1
RhK5_3994_1172	7588705	Fvb1
Rh12GR_62978_159	7592224	Fvb1
Rh12GR_8605_2367	7597086	Fvb1
Rh12GR_61687_621	7599985	Fvb1
RhMCRND_2253_1236	7601906	Fvb1
Rh12GR_15403_742	7602459	Fvb1
RhK5_825_311	7605988	Fvb1
RhK5_825_413	7606090	Fvb1
RhK5_825_715	7607178	Fvb1
Rh12GR_25463_943	7607302	Fvb1
Rh88_27746_498	7608352	Fvb1
RhMCRND_2504_1072	7608484	Fvb1
RhK5_825_1476	7608960	Fvb1
RhK5_825_1694	7609913	Fvb1
Rh12GR_49342_146	7619551	Fvb1
RhK5_1312_994	7619695	Fvb1
RhK5_1312_1394	7620104	Fvb1
RhMCRND_1735_245	7620817	Fvb1
RhK5_2394_1217	7628951	Fvb1
Rh12GR_8207_1020	7629084	Fvb1
RhMCRND_3675_1440	7630456	Fvb1
RhK5_2394_518	7630541	Fvb1
RhMCRND_18376_115	7630675	Fvb1
RhK5_288_3564	7644248	Fvb1
RhK5_288_4052	7644724	Fvb1
RhK5_288_4133	7644805	Fvb1
RhK5_288_4295	7644967	Fvb1
RhK5_288_4610	7645282	Fvb1
RhMCRND_34217_1916	7645824	Fvb1
RhK5_12424_75	7646146	Fvb1
Rh12GR_8960_3004	7660643	Fvb1
Rh12GR_18423_1090	7662373	Fvb1
RhMCRND_13828_1204	7662487	Fvb1
RhK5_11157_402	7673641	Fvb1
Rh12GR_59764_94	7684411	Fvb1
Rh12GR_1045_759	7686652	Fvb1
RhMCRND_12162_285	7691370	Fvb1
Rh12GR_37234_683	7694651	Fvb1
RhK5_3274_813	7694988	Fvb1
RhMCRND_5663_898	7695254	Fvb1
RhK5_3274_1008	7695521	Fvb1
RhMCRND_5663_1405	7696329	Fvb1
Rh88_6800_85	7696899	Fvb1
Rh12GR_26428_1516	7727395	Fvb1
Rh12GR_13947_581	7729877	Fvb1
RhMCRND_35099_2444	7741410	Fvb1
RhMCRND_18974_224	7742835	Fvb1
Rh12GR_52576_200	7743847	Fvb1
Rh12GR_38210_699	7750257	Fvb1
Rh12GR_32268_576	7763543	Fvb1
Rh12GR_49156_331	7767316	Fvb1
RhK5_16436_1249	7771994	Fvb1
RhMCRND_2653_1672	7773646	Fvb1
Rh12GR_16054_2493	7774180	Fvb1
RhK5_2395_737	7775546	Fvb1
RhK5_19726_206	7776219	Fvb1
Rh12GR_64541_865	7780775	Fvb1
RhMCRND_6332_531	7781068	Fvb1
Rh88_15947_220	7781270	Fvb1
RhMCRND_15838_285	7781359	Fvb1
RhK5_2395_1481	7781514	Fvb1
Rh12GR_41520_215	7783510	Fvb1
RhK5_3159_630	7799103	Fvb1
RhK5_3159_1408	7800027	Fvb1
RhK5_2005_303	7812960	Fvb1
Rh12GR_22412_2396	7813388	Fvb1
RhK5_2005_1119	7813934	Fvb1
Rh88_34726_193	7814188	Fvb1
RhMCRND_14806_393	7815545	Fvb1
RhMCRND_1386_1509	7835174	Fvb1
Rh12GR_45994_265	7835730	Fvb1
Rh88_49770_395	7840497	Fvb1
RhMCRND_27278_128	7840753	Fvb1
RhK5_10592_520	7841719	Fvb1
Rh12GR_1092_3175	7849731	Fvb1
RhK5_16934_360	7855993	Fvb1
RhMCRND_20653_774	7856041	Fvb1
RhMCRND_17844_106	7856084	Fvb1
Rh12GR_18740_806	7856178	Fvb1
RhK5_15241_99	7856472	Fvb1
RhK5_6808_440	7864695	Fvb1
RhMCRND_30213_1118	7877494	Fvb1
RhMCRND_30213_812	7877836	Fvb1
Rh12GR_13687_1117	7878092	Fvb1
RhMCRND_3401_1316	7885990	Fvb1
RhK5_10724_619	7902290	Fvb1
RhMCRND_20178_194	7903277	Fvb1
RhMCRND_24420_286	7909166	Fvb1
RhK5_9164_661	7922060	Fvb1
Rh12GR_15471_522	7927989	Fvb1
RhK5_15853_262	7944343	Fvb1
Rh12GR_16917_658	7972760	Fvb1
RhK5_11112_326	7990792	Fvb1
RhMCRND_3398_522	7995875	Fvb1
Rh12GR_15471_580	7996526	Fvb1
RhK5_1698_1344	8000253	Fvb1
RhMCRND_2274_1352	8000982	Fvb1
RhK5_1698_948	8001022	Fvb1
RhK5_1698_423	8002560	Fvb1
Rh12GR_82837_252	8003575	Fvb1
Rh12GR_20945_212	8003981	Fvb1
Rh12GR_48524_297	8008341	Fvb1
RhK5_10288_562	8023179	Fvb1
RhK5_10288_374	8023383	Fvb1
RhMCRND_31777_131	8024168	Fvb1
RhK5_18779_223	8024258	Fvb1
RhK5_1854_114	8024400	Fvb1
RhK5_1854_1518	8028969	Fvb1
RhMCRND_2481_1321	8041531	Fvb1
Rh12GR_18929_149	8041715	Fvb1
RhMCRND_28773_1033	8042662	Fvb1
RhMCRND_16238_574	8044735	Fvb1
RhK5_1994_342	8049402	Fvb1
RhK5_1994_409	8049473	Fvb1
RhK5_1994_562	8049621	Fvb1
RhK5_1994_624	8049947	Fvb1
Rh12GR_68558_270	8050271	Fvb1
RhK5_1994_729	8050455	Fvb1
RhK5_1994_1085	8051219	Fvb1
RhK5_1994_1134	8051268	Fvb1
RhK5_1994_1192	8051326	Fvb1
RhK5_1994_1246	8052027	Fvb1
Rh12GR_18395_1470	8052074	Fvb1
RhK5_1994_1359	8052140	Fvb1
RhK5_1994_1782	8052560	Fvb1
Rh12GR_18395_2504	8053097	Fvb1
Rh12GR_18395_2760	8053349	Fvb1
RhK5_1994_2673	8053451	Fvb1
Rh12GR_18395_2922	8053511	Fvb1
RhK5_1994_2976	8053754	Fvb1
Rh12GR_18395_3248	8053834	Fvb1
Rh12GR_18395_3303	8053889	Fvb1
RhK5_1994_3242	8054020	Fvb1
RhK5_1994_3462	8054240	Fvb1
RhK5_1994_3518	8054296	Fvb1
Rh12GR_18395_3892	8054477	Fvb1
RhMCRND_109_1215	8054769	Fvb1
Rh12GR_18395_4276	8055124	Fvb1
RhK5_1994_4138	8056020	Fvb1
RhK5_1994_4614	8057182	Fvb1
Rh12GR_18395_5086	8057457	Fvb1
RhK5_1994_4918	8057486	Fvb1
RhK5_1994_4998	8057566	Fvb1
Rh12GR_66244_167	8058959	Fvb1
RhK5_20750_312	8071728	Fvb1
RhK5_20750_86	8071960	Fvb1
Rh12GR_24285_1388	8072528	Fvb1
RhMCRND_17486_406	8074256	Fvb1
Rh88_33099_58	8074496	Fvb1
Rh12GR_69185_286	8082076	Fvb1
Rh12GR_20685_579	8091156	Fvb1
RhK5_13280_216	8091479	Fvb1
Rh12GR_35139_1064	8097900	Fvb1
RhK5_8063_345	8102642	Fvb1
RhMCRND_11998_769	8102746	Fvb1
RhMCRND_8212_720	8105121	Fvb1
RhK5_5088_1118	8106055	Fvb1
RhK5_5088_1238	8106175	Fvb1
RhMCRND_35383_728	8131756	Fvb1
RhMCRND_35383_281	8133680	Fvb1
RhK5_11806_277	8135415	Fvb1
RhK5_11806_345	8135483	Fvb1
Rh88_33184_1633	8136370	Fvb1
Rh12GR_20823_2280	8137474	Fvb1
RhK5_2608_73	8143883	Fvb1
RhK5_2608_302	8144116	Fvb1
RhK5_2608_1226	8146260	Fvb1
Rh12GR_4081_1640	8147065	Fvb1
Rh88_19980_126	8148476	Fvb1
RhMCRND_25603_49	8148523	Fvb1
RhK5_21044_927	8150157	Fvb1
RhMCRND_9932_921	8151468	Fvb1
RhK5_13487_177	8158024	Fvb1
Rh12GR_48633_2884	8161334	Fvb1
RhMCRND_12760_131	8168173	Fvb1
Rh12GR_13906_341	8169375	Fvb1
RhMCRND_16199_312	8169421	Fvb1
RhK5_9380_260	8169593	Fvb1
RhK5_16222_1749	8214054	Fvb1
RhK5_16222_1061	8216222	Fvb1
RhK5_16222_948	8216335	Fvb1
RhK5_10714_512	8218280	Fvb1
RhMCRND_4027_8181	8218883	Fvb1
RhK5_17651_156	8219021	Fvb1
RhK5_17651_206	8219071	Fvb1
RhK5_12741_247	8219387	Fvb1
Rh12GR_48824_1347	8223293	Fvb1
RhMCRND_9686_825	8223820	Fvb1
RhMCRND_9686_990	8223985	Fvb1
RhK5_12369_995	8227489	Fvb1
RhK5_12369_1271	8227756	Fvb1
RhMCRND_1910_1019	8229922	Fvb1
Rh12GR_16599_693	8230907	Fvb1
Rh12GR_16599_330	8231300	Fvb1
RhMCRND_10302_809	8232664	Fvb1
Rh12GR_10861_1073	8234126	Fvb1
RhK5_11360_164	8236716	Fvb1
RhMCRND_2903_1233	8238557	Fvb1
RhMCRND_11127_233	8242130	Fvb1
RhMCRND_14667_263	8242921	Fvb1
Rh12GR_5536_765	8262222	Fvb1
Rh12GR_17051_211	8263758	Fvb1
Rh88_48595_819	8288780	Fvb1
RhMCRND_662_947	8288969	Fvb1
RhMCRND_2479_2116	8289394	Fvb1
RhK5_786_2435	8294712	Fvb1
RhK5_786_2075	8295140	Fvb1
RhMCRND_2375_2222	8295292	Fvb1
RhMCRND_2375_1871	8295817	Fvb1
Rh12GR_28205_1643	8296446	Fvb1
RhK5_525_2862	8299730	Fvb1
RhK5_525_2513	8300049	Fvb1
Rh88_34752_1852	8300821	Fvb1
RhK5_525_1123	8301411	Fvb1
RhK5_3563_956	8305193	Fvb1
RhK5_525_1937	8305543	Fvb1
RhMCRND_1749_1199	8305634	Fvb1
RhK5_3563_1447	8305738	Fvb1
RhMCRND_36843_114	8306544	Fvb1
Rh12GR_18260_1499	8315220	Fvb1
Rh12GR_39953_150	8324924	Fvb1
Rh12GR_39953_637	8325434	Fvb1
RhK5_5086_630	8325968	Fvb1
RhK5_7699_516	8326094	Fvb1
Rh12GR_7169_682	8326112	Fvb1
RhK5_7699_903	8326898	Fvb1
Rh12GR_14420_1250	8330977	Fvb1
RhMCRND_5492_336	8333125	Fvb1
RhMCRND_17380_345	8338586	Fvb1
RhMCRND_20999_521	8341955	Fvb1
Rh12GR_85904_255	8344412	Fvb1
Rh12GR_11028_179	8346495	Fvb1
RhMCRND_8443_332	8347525	Fvb1
Rh12GR_35079_327	8411403	Fvb1
RhK5_13051_44	8449301	Fvb1
Rh12GR_20848_1091	8449349	Fvb1
Rh12GR_11383_118	8449447	Fvb1
RhMCRND_3941_1564	8459082	Fvb1
RhK5_2391_601	8459489	Fvb1
Rh12GR_33751_1410	8459546	Fvb1
RhK5_2391_1121	8460110	Fvb1
Rh12GR_16970_1971	8477615	Fvb1
RhK5_237_4132	8480093	Fvb1
Rh12GR_60074_412	8556901	Fvb1
Rh12GR_84705_1032	8561189	Fvb1
RhMCRND_17368_476	8562058	Fvb1
RhK5_3037_771	8577294	Fvb1
RhK5_5197_867	8585320	Fvb1
RhK5_5197_372	8586683	Fvb1
RhMCRND_3352_366	8586720	Fvb1
Rh12GR_38244_810	8589151	Fvb1
RhK5_3595_1550	8589518	Fvb1
Rh12GR_83035_541	8589567	Fvb1
Rh12GR_12616_678	8591584	Fvb1
RhK5_3595_1030	8591974	Fvb1
RhK5_19198_212	8598100	Fvb1
RhK5_2419_1313	8601030	Fvb1
RhK5_2419_794	8602133	Fvb1
Rh12GR_13567_148	8609599	Fvb1
Rh12GR_86153_551	8613827	Fvb1
RhK5_11176_274	8623727	Fvb1
Rh12GR_73044_556	8634446	Fvb1
RhK5_5467_1085	8647634	Fvb1
RhK5_5467_972	8647765	Fvb1
Rh12GR_12788_1160	8649337	Fvb1
Rh88_12413_553	8653935	Fvb1
RhK5_18182_1138	8654077	Fvb1
RhK5_18182_876	8654930	Fvb1
Rh12GR_26887_1394	8655642	Fvb1
Rh12GR_9766_555	8657308	Fvb1
Rh12GR_60738_296	8668045	Fvb1
RhMCRND_1840_626	8685156	Fvb1
RhMCRND_1840_2319	8686849	Fvb1
RhK5_11297_151	8689704	Fvb1
RhMCRND_11964_415	8690331	Fvb1
RhMCRND_22503_304	8692514	Fvb1
RhMCRND_2595_1423	8693907	Fvb1
RhK5_4285_757	8693948	Fvb1
RhMCRND_18642_128	8694458	Fvb1
RhK5_4285_1077	8695988	Fvb1
Rh12GR_13657_251	8699548	Fvb1
RhMCRND_33073_297	8706477	Fvb1
RhMCRND_14770_649	8712690	Fvb1
Rh12GR_10199_919	8718705	Fvb1
RhMCRND_10721_161	8720164	Fvb1
RhK5_6379_370	8722564	Fvb1
RhMCRND_8781_667	8722678	Fvb1
RhK5_6379_727	8723015	Fvb1
Rh88_18799_404	8732301	Fvb1
RhMCRND_10809_238	8732769	Fvb1
Rh12GR_37527_242	8737441	Fvb1
RhK5_2778_1038	8741307	Fvb1
RhK5_2778_996	8741343	Fvb1
RhK5_2778_741	8741604	Fvb1
RhMCRND_3888_1467	8741848	Fvb1
RhK5_17994_176	8748525	Fvb1
RhK5_5763_812	8752465	Fvb1
RhK5_5763_692	8752973	Fvb1
RhK5_5763_518	8753474	Fvb1
Rh12GR_24791_1078	8770581	Fvb1
RhMCRND_4067_1456	8770638	Fvb1
Rh12GR_19161_1784	8770818	Fvb1
RhMCRND_12170_551	8795385	Fvb1
RhK5_13200_992	8795399	Fvb1
RhK5_13200_1100	8795503	Fvb1
RhMCRND_6073_854	8795623	Fvb1
Rh12GR_67917_1011	8797841	Fvb1
Rh12GR_7978_584	8799969	Fvb1
Rh12GR_44552_408	8815388	Fvb1
RhMCRND_24148_1746	8827169	Fvb1
RhMCRND_4377_105	8834762	Fvb1
RhK5_3924_1389	8835510	Fvb1
RhK5_3924_837	8837780	Fvb1
RhK5_10864_490	8842537	Fvb1
Rh12GR_21413_1453	8855275	Fvb1
RhK5_534_2642	8870884	Fvb1
RhK5_534_2481	8871164	Fvb1
RhK5_534_1015	8878397	Fvb1
RhK5_534_669	8879279	Fvb1
Rh12GR_85853_570	8879396	Fvb1
Rh12GR_41318_402	8884585	Fvb1
RhK5_4811_584	8894669	Fvb1
RhMCRND_7911_413	8896529	Fvb1
RhK5_4811_974	8897092	Fvb1
Rh12GR_6510_1327	8897238	Fvb1
RhMCRND_32913_311	8899352	Fvb1
Rh12GR_46390_366	8911018	Fvb1
Rh12GR_54224_1879	8915847	Fvb1
Rh12GR_21240_218	8935320	Fvb1
RhK5_21848_335	8935500	Fvb1
Rh12GR_7998_1411	8938772	Fvb1
RhK5_5343_744	8942161	Fvb1
Rh12GR_16591_684	8942266	Fvb1
Rh12GR_73928_274	8946496	Fvb1
Rh12GR_18649_327	8957999	Fvb1
Rh88_33924_436	8969813	Fvb1
RhMCRND_1586_964	8978365	Fvb1
RhMCRND_503_1105	8990340	Fvb1
RhMCRND_1021_2817	9084586	Fvb1
RhK5_4850_1372	9084814	Fvb1
RhK5_4850_919	9087955	Fvb1
RhK5_4850_825	9088546	Fvb1
Rh12GR_81252_184	9089791	Fvb1
RhK5_67_4965	9100363	Fvb1
RhK5_67_4857	9100464	Fvb1
RhK5_67_4761	9100566	Fvb1
RhK5_67_4584	9100686	Fvb1
Rh12GR_59689_275	9100978	Fvb1
RhMCRND_1253_1205	9101297	Fvb1
RhK5_67_3805	9102519	Fvb1
RhK5_67_3216	9103108	Fvb1
RhK5_67_2970	9103354	Fvb1
RhK5_67_2595	9103805	Fvb1
RhK5_67_2547	9104173	Fvb1
RhK5_67_1698	9105132	Fvb1
RhK5_67_1503	9105406	Fvb1
RhK5_67_1386	9105523	Fvb1
RhK5_67_1350	9105559	Fvb1
RhK5_67_823	9106323	Fvb1
RhK5_67_780	9106366	Fvb1
RhK5_67_456	9107029	Fvb1
RhK5_67_218	9107549	Fvb1
Rh12GR_17644_54	9118706	Fvb1
RhK5_50_5088	9119321	Fvb1
RhMCRND_6620_932	9173808	Fvb1
Rh12GR_15786_842	9173889	Fvb1
Rh88_16407_1031	9219513	Fvb1
Rh12GR_10077_2221	9220657	Fvb1
Rh12GR_10077_2323	9220759	Fvb1
RhMCRND_35610_611	9227614	Fvb1
Rh12GR_10933_55	9228381	Fvb1
Rh12GR_12719_1496	9229937	Fvb1
Rh12GR_56543_1283	9230317	Fvb1
Rh12GR_15020_906	9232184	Fvb1
RhMCRND_33066_361	9232592	Fvb1
RhMCRND_11198_780	9233232	Fvb1
Rh12GR_6203_1048	9235075	Fvb1
RhK5_6871_307	9249028	Fvb1
Rh12GR_80843_145	9249148	Fvb1
Rh12GR_4986_432	9252696	Fvb1
RhK5_2801_1549	9267190	Fvb1
RhMCRND_20127_409	9268612	Fvb1
Rh12GR_55861_259	9273058	Fvb1
RhMCRND_3338_1425	9273792	Fvb1
RhMCRND_31803_76	9277441	Fvb1
RhK5_15056_86	9284202	Fvb1
Rh12GR_92309_1077	9286925	Fvb1
Rh12GR_35122_537	9287899	Fvb1
Rh12GR_4986_879	9288516	Fvb1
Rh12GR_56209_483	9288575	Fvb1
Rh12GR_60452_65	9289011	Fvb1
Rh12GR_6349_733	9291073	Fvb1
Rh88_49755_166	9297206	Fvb1
Rh12GR_82700_124	9312568	Fvb1
Rh12GR_82700_52	9312609	Fvb1
RhK5_2801_902	9313644	Fvb1
Rh12GR_32270_1420	9315318	Fvb1
Rh12GR_76451_482	9316128	Fvb1
Rh12GR_35079_449	9320046	Fvb1
Rh12GR_4768_947	9322330	Fvb1
Rh12GR_24753_1167	9323922	Fvb1
RhMCRND_7469_1245	9344011	Fvb1
RhMCRND_23168_205	9352787	Fvb1
Rh12GR_4768_1165	9358027	Fvb1
Rh12GR_75525_614	9377636	Fvb1
Rh12GR_14985_2696	9389921	Fvb1
Rh12GR_6569_222	9391477	Fvb1
RhMCRND_15603_430	9399945	Fvb1
RhMCRND_5611_1216	9406466	Fvb1
RhK5_7311_819	9409021	Fvb1
RhK5_7311_774	9409062	Fvb1
RhK5_5079_1000	9418779	Fvb1
RhMCRND_6018_1152	9418910	Fvb1
RhMCRND_16630_397	9428697	Fvb1
RhMCRND_29569_1544	9429475	Fvb1
Rh12GR_4847_1211	9430360	Fvb1
RhMCRND_29569_1055	9430505	Fvb1
RhK5_4265_1040	9434075	Fvb1
Rh88_49755_123	9438234	Fvb1
Rh12GR_35122_315	9438809	Fvb1
RhK5_10600_323	9442183	Fvb1
RhMCRND_4894_1445	9446609	Fvb1
Rh12GR_30597_1267	9447980	Fvb1
RhMCRND_9888_542	9461355	Fvb1
RhK5_14238_324	9464974	Fvb1
RhK5_20467_137	9466171	Fvb1
RhMCRND_1542_1560	9466652	Fvb1
RhK5_9758_461	9467479	Fvb1
Rh12GR_68555_281	9469867	Fvb1
Rh12GR_8703_1145	9478220	Fvb1
RhMCRND_8013_475	9479980	Fvb1
Rh12GR_52655_670	9481297	Fvb1
Rh12GR_57363_382	9484139	Fvb1
RhK5_7437_534	9497022	Fvb1
RhMCRND_34089_850	9497523	Fvb1
Rh12GR_32286_1436	9498032	Fvb1
RhMCRND_1886_219	9504243	Fvb1
RhK5_11488_251	9504378	Fvb1
RhMCRND_35374_127	9506451	Fvb1
Rh12GR_27068_912	9507294	Fvb1
Rh12GR_23413_1553	9521700	Fvb1
RhK5_19181_1001	9534496	Fvb1
RhK5_19181_931	9534721	Fvb1
RhK5_19181_411	9535474	Fvb1
Rh12GR_5091_1265	9535684	Fvb1
RhMCRND_8984_1005	9538918	Fvb1
RhK5_7425_155	9539650	Fvb1
Rh12GR_27462_399	9539869	Fvb1
RhMCRND_122_4220	9552350	Fvb1
RhMCRND_122_3237	9556025	Fvb1
RhMCRND_122_1042	9558962	Fvb1
RhMCRND_122_890	9559056	Fvb1
Rh12GR_73164_736	9561533	Fvb1
RhMCRND_31726_139	9561645	Fvb1
RhK5_2543_971	9562925	Fvb1
RhMCRND_1203_1524	9563259	Fvb1
RhK5_2543_1272	9563305	Fvb1
RhMCRND_13070_213	9572963	Fvb1
RhMCRND_13070_80	9573096	Fvb1
RhK5_6075_2135	9573800	Fvb1
RhK5_6075_1386	9574499	Fvb1
RhMCRND_621_1478	9575129	Fvb1
RhMCRND_621_2948	9576614	Fvb1
Rh12GR_4406_433	9598060	Fvb1
RhK5_6878_874	9598110	Fvb1
Rh12GR_27337_485	9598487	Fvb1
RhK5_6878_283	9599615	Fvb1
Rh12GR_16336_222	9600512	Fvb1
Rh12GR_29407_1127	9611423	Fvb1
RhK5_16748_1383	9627470	Fvb1
RhMCRND_2014_1277	9627633	Fvb1
RhK5_16748_882	9628064	Fvb1
RhK5_16748_677	9628850	Fvb1
Rh12GR_1862_2032	9629143	Fvb1
RhMCRND_4532_655	9632819	Fvb1
RhK5_5194_798	9637356	Fvb1
RhMCRND_7868_1185	9639008	Fvb1
Rh12GR_58228_1231	9640222	Fvb1
RhK5_5563_686	9651364	Fvb1
RhK5_5563_824	9651640	Fvb1
RhK5_5563_878	9651693	Fvb1
Rh88_6347_602	9657367	Fvb1
Rh12GR_13935_1168	9657752	Fvb1
RhMCRND_998_3799	9672629	Fvb1
Rh12GR_60109_149	9673975	Fvb1
Rh12GR_61969_113	9681138	Fvb1
RhMCRND_5477_309	9682819	Fvb1
RhMCRND_3907_1144	9687724	Fvb1
Rh12GR_8037_1011	9688009	Fvb1
Rh12GR_51125_564	9690900	Fvb1
RhK5_8185_657	9690900	Fvb1
Rh12GR_37656_660	9691021	Fvb1
RhMCRND_13759_526	9697048	Fvb1
Rh88_13602_83	9700700	Fvb1
RhK5_14414_624	9716837	Fvb1
RhK5_8572_508	9727054	Fvb1
RhMCRND_33361_729	9740366	Fvb1
Rh12GR_12768_512	9744468	Fvb1
RhK5_8287_392	9744531	Fvb1
RhMCRND_5256_1428	9747602	Fvb1
Rh12GR_51164_102	9769247	Fvb1
RhK5_7427_272	9771891	Fvb1
RhMCRND_11375_713	9772119	Fvb1
RhK5_7427_740	9772578	Fvb1
RhK5_7427_994	9772838	Fvb1
RhK5_15882_177	9781307	Fvb1
Rh12GR_69152_125	9781658	Fvb1
RhK5_10363_120	9789994	Fvb1
RhK5_10363_465	9790339	Fvb1
RhMCRND_7326_1015	9790774	Fvb1
Rh12GR_29393_1290	9791014	Fvb1
RhK5_3146_112	9801165	Fvb1
RhK5_3146_172	9801227	Fvb1
RhK5_3146_329	9801607	Fvb1
RhMCRND_7722_1088	9834432	Fvb1
RhK5_15218_582	9834868	Fvb1
RhK5_15218_760	9835046	Fvb1
RhMCRND_5360_1208	9837216	Fvb1
RhK5_3805_923	9837976	Fvb1
Rh12GR_33953_233	9849161	Fvb1
RhMCRND_17108_123	9851149	Fvb1
Rh12GR_49577_385	9851243	Fvb1
RhK5_3633_714	9853081	Fvb1
RhMCRND_7211_620	9854193	Fvb1
RhK5_3633_1200	9854329	Fvb1
RhK5_7780_425	9871328	Fvb1
Rh12GR_16123_120	9871685	Fvb1
RhK5_20478_974	9877565	Fvb1
RhMCRND_7425_988	9880258	Fvb1
Rh12GR_57194_1330	9881120	Fvb1
RhMCRND_5173_2260	9902463	Fvb1
Rh12GR_1574_1014	9903728	Fvb1
Rh12GR_49526_204	9904500	Fvb1
RhMCRND_4811_180	9907874	Fvb1
Rh12GR_3874_302	9912747	Fvb1
RhMCRND_4145_812	9913692	Fvb1
RhK5_2237_987	9913992	Fvb1
RhK5_2237_1039	9914150	Fvb1
RhMCRND_1595_1751	9914421	Fvb1
RhMCRND_4145_1289	9914655	Fvb1
Rh12GR_98351_126	9919744	Fvb1
Rh12GR_83519_690	9920756	Fvb1
Rh12GR_90988_183	9920792	Fvb1
Rh12GR_55268_173	9924141	Fvb1
RhMCRND_2624_1366	9925302	Fvb1
Rh12GR_69495_349	9925759	Fvb1
RhK5_15183_1050	9926826	Fvb1
RhK5_15183_795	9927862	Fvb1
Rh12GR_36001_131	9930735	Fvb1
RhMCRND_12933_253	9931540	Fvb1
RhMCRND_16081_522	9932832	Fvb1
RhK5_3793_1280	9932941	Fvb1
RhK5_8303_123	9952413	Fvb1
Rh12GR_2440_1020	9955942	Fvb1
RhMCRND_18409_1268	9955990	Fvb1
RhMCRND_857_3122	9958676	Fvb1
RhK5_20022_295	9958847	Fvb1
RhK5_20022_554	9959243	Fvb1
RhK5_20022_1064	9960777	Fvb1
RhMCRND_857_1601	9961726	Fvb1
RhK5_12516_122	9976407	Fvb1
RhK5_12516_291	9976555	Fvb1
RhMCRND_20334_417	9976671	Fvb1
RhMCRND_27387_102	9976851	Fvb1
RhK5_5914_335	9977085	Fvb1
RhK5_5914_624	9977449	Fvb1
Rh12GR_8262_1380	9977700	Fvb1
Rh12GR_7758_661	10023268	Fvb1
Rh12GR_37635_440	10026076	Fvb1
RhMCRND_9418_1022	10029848	Fvb1
RhMCRND_9418_962	10030232	Fvb1
Rh12GR_78578_465	10030234	Fvb1
RhK5_6041_514	10031058	Fvb1
RhK5_674_207	10032219	Fvb1
RhK5_674_689	10032699	Fvb1
RhMCRND_633_946	10033491	Fvb1
RhK5_674_1004	10033568	Fvb1
RhMCRND_633_2817	10035360	Fvb1
RhK5_3511_1028	10051914	Fvb1
Rh12GR_8330_1130	10068517	Fvb1
Rh12GR_8330_967	10068872	Fvb1
RhMCRND_28298_578	10071365	Fvb1
RhK5_9975_405	10073420	Fvb1
RhK5_5725_800	10081051	Fvb1
RhK5_5725_395	10082957	Fvb1
RhK5_6278_955	10084429	Fvb1
RhMCRND_10979_110	10085634	Fvb1
RhK5_5280_833	10092392	Fvb1
RhMCRND_4302_1334	10093894	Fvb1
RhMCRND_32641_1390	10094235	Fvb1
RhK5_1146_3676	10097739	Fvb1
RhMCRND_22209_1266	10097820	Fvb1
RhK5_1146_3008	10099135	Fvb1
Rh88_29741_113	10099401	Fvb1
RhK5_1146_1487	10101220	Fvb1
RhMCRND_2548_1256	10101411	Fvb1
RhK5_1146_168	10102512	Fvb1
Rh12GR_7687_1832	10110481	Fvb1
RhMCRND_3813_1304	10110944	Fvb1
RhK5_8880_366	10111315	Fvb1
RhMCRND_3813_437	10111819	Fvb1
RhK5_4981_564	10116876	Fvb1
RhK5_4981_1136	10118667	Fvb1
RhK5_4244_1208	10119299	Fvb1
Rh12GR_5480_1109	10119474	Fvb1
RhMCRND_7574_1014	10119565	Fvb1
RhK5_4244_770	10119736	Fvb1
RhMCRND_3521_1176	10125040	Fvb1
RhK5_8666_693	10125204	Fvb1
RhK5_8666_657	10125240	Fvb1
RhK5_8666_340	10125788	Fvb1
RhK5_3421_1284	10137762	Fvb1
RhMCRND_3073_1048	10138131	Fvb1
RhK5_3421_937	10138317	Fvb1
Rh12GR_60492_492	10139291	Fvb1
Rh12GR_51273_631	10140170	Fvb1
RhK5_3421_681	10140617	Fvb1
RhK5_11641_340	10141550	Fvb1
RhK5_3482_1160	10147238	Fvb1
RhK5_3482_707	10148492	Fvb1
RhMCRND_5152_1136	10172997	Fvb1
Rh12GR_4007_1260	10173519	Fvb1
Rh12GR_3689_2949	10174493	Fvb1
RhK5_11386_939	10174512	Fvb1
RhK5_11386_839	10174609	Fvb1
Rh12GR_13076_553	10175586	Fvb1
Rh12GR_20999_1334	10178980	Fvb1
RhK5_12709_399	10181941	Fvb1
RhK5_2257_591	10183033	Fvb1
RhK5_2257_638	10183080	Fvb1
Rh12GR_5337_1227	10184285	Fvb1
RhMCRND_3876_1292	10184542	Fvb1
Rh12GR_48116_479	10188244	Fvb1
RhMCRND_8422_609	10193540	Fvb1
Rh12GR_95392_1339	10240701	Fvb1
Rh12GR_44779_114	10257197	Fvb1
RhMCRND_11108_572	10258005	Fvb1
Rh12GR_75711_1011	10258870	Fvb1
RhMCRND_2435_1606	10258890	Fvb1
Rh12GR_16496_1569	10259565	Fvb1
RhMCRND_32440_105	10263514	Fvb1
Rh12GR_7257_1797	10264149	Fvb1
RhK5_3864_396	10265897	Fvb1
RhMCRND_3374_1157	10266281	Fvb1
RhK5_3864_957	10266457	Fvb1
RhK5_3864_1131	10266631	Fvb1
RhK5_16081_1248	10266760	Fvb1
RhK5_14950_196	10267257	Fvb1
RhK5_12411_168	10281821	Fvb1
Rh88_21552_209	10281929	Fvb1
Rh12GR_6893_606	10282241	Fvb1
RhMCRND_32628_261	10295354	Fvb1
RhK5_14671_175	10311359	Fvb1
RhK5_14671_283	10311467	Fvb1
RhK5_14485_193	10312663	Fvb1
RhK5_1183_1257	10313181	Fvb1
RhK5_11417_741	10313204	Fvb1
Rh12GR_95693_991	10313273	Fvb1
Rh12GR_7820_349	10320109	Fvb1
RhK5_6949_416	10320221	Fvb1
RhK5_6949_522	10320327	Fvb1
RhK5_10527_1407	10322804	Fvb1
RhK5_4895_345	10333976	Fvb1
RhMCRND_3094_1698	10334011	Fvb1
RhMCRND_5731_1002	10334265	Fvb1
Rh12GR_40415_93	10336927	Fvb1
RhMCRND_23551_155	10341978	Fvb1
Rh12GR_78276_154	10344143	Fvb1
Rh12GR_13188_1343	10347554	Fvb1
RhK5_5579_706	10348305	Fvb1
RhK5_5579_272	10350423	Fvb1
RhMCRND_4028_2854	10353568	Fvb1
RhK5_8848_413	10353682	Fvb1
RhK5_18001_139	10355205	Fvb1
Rh12GR_39611_149	10368048	Fvb1
Rh12GR_18609_231	10371261	Fvb1
RhMCRND_17234_657	10378146	Fvb1
Rh12GR_18374_1449	10379192	Fvb1
RhK5_15208_467	10379989	Fvb1
Rh88_21943_231	10380261	Fvb1
RhK5_7859_754	10382686	Fvb1
RhK5_16506_89	10383334	Fvb1
RhMCRND_2571_1013	10383521	Fvb1
RhK5_3410_1131	10392627	Fvb1
RhK5_3410_554	10394203	Fvb1
Rh12GR_24019_2104	10399329	Fvb1
Rh12GR_12045_674	10405822	Fvb1
RhMCRND_14699_1000	10406709	Fvb1
Rh12GR_51656_155	10413757	Fvb1
RhK5_7778_1262	10416397	Fvb1
RhK5_7778_1181	10416591	Fvb1
RhK5_7778_224	10419333	Fvb1
RhMCRND_2911_779	10420376	Fvb1
RhK5_9775_430	10421615	Fvb1
Rh12GR_284_2468	10423494	Fvb1
RhK5_19797_100	10423889	Fvb1
RhMCRND_3916_1324	10423993	Fvb1
RhMCRND_3916_753	10424564	Fvb1
RhK5_18892_113	10424947	Fvb1
RhK5_10370_163	10425898	Fvb1
Rh12GR_16667_412	10427883	Fvb1
RhMCRND_10448_756	10433532	Fvb1
Rh12GR_32747_728	10433749	Fvb1
RhK5_11044_885	10443970	Fvb1
Rh12GR_60935_1077	10444331	Fvb1
RhK5_11044_1486	10444579	Fvb1
RhMCRND_2876_653	10444681	Fvb1
RhMCRND_16650_1702	10444855	Fvb1
RhK5_7304_241	10453003	Fvb1
RhK5_4192_990	10458707	Fvb1
Rh12GR_55596_892	10467553	Fvb1
Rh12GR_30952_1317	10469091	Fvb1
Rh88_9014_431	10470488	Fvb1
Rh12GR_4942_875	10471900	Fvb1
Rh88_22503_99	10472637	Fvb1
Rh12GR_73647_780	10475731	Fvb1
RhK5_1079_2585	10477738	Fvb1
Rh12GR_1103_714	10478915	Fvb1
RhK5_1079_2384	10478938	Fvb1
RhMCRND_18078_1022	10479747	Fvb1
RhK5_1079_1552	10480201	Fvb1
RhK5_1079_1120	10480633	Fvb1
RhK5_1079_580	10481167	Fvb1
RhK5_1079_224	10481620	Fvb1
Rh12GR_26945_687	10484115	Fvb1
Rh88_47761_1221	10484784	Fvb1
Rh12GR_4167_1807	10485390	Fvb1
RhMCRND_1582_1973	10485676	Fvb1
Rh12GR_24351_2725	10486922	Fvb1
Rh12GR_63479_420	10494941	Fvb1
RhK5_7514_655	10495286	Fvb1
Rh12GR_79618_131	10495292	Fvb1
Rh12GR_28446_1727	10495507	Fvb1
Rh12GR_36917_464	10500271	Fvb1
RhK5_319_849	10504713	Fvb1
RhMCRND_519_2681	10505470	Fvb1
RhK5_319_1098	10505737	Fvb1
RhMCRND_519_2083	10507061	Fvb1
RhK5_319_2098	10509414	Fvb1
RhK5_319_2317	10510158	Fvb1
RhK5_319_2851	10511424	Fvb1
RhK5_319_3134	10511695	Fvb1
RhK5_319_3397	10512505	Fvb1
RhK5_2651_1001	10519461	Fvb1
Rh12GR_14032_315	10519804	Fvb1
Rh12GR_14032_211	10519867	Fvb1
RhK5_2651_852	10520644	Fvb1
RhK5_6823_992	10520692	Fvb1
Rh12GR_79263_265	10530911	Fvb1
RhMCRND_18432_232	10531916	Fvb1
RhK5_1637_764	10542158	Fvb1
RhMCRND_23716_1043	10542352	Fvb1
RhK5_1637_1129	10542523	Fvb1
RhK5_1637_2476	10543870	Fvb1
Rh12GR_67452_1066	10559012	Fvb1
RhMCRND_28520_247	10560992	Fvb1
RhMCRND_12008_745	10561436	Fvb1
Rh88_41523_157	10562065	Fvb1
RhK5_7124_329	10562258	Fvb1
RhK5_7124_401	10562907	Fvb1
Rh12GR_29928_841	10566588	Fvb1
RhK5_6764_841	10566614	Fvb1
RhMCRND_7724_770	10566948	Fvb1
Rh12GR_39443_541	10568038	Fvb1
RhK5_2118_1815	10569672	Fvb1
RhK5_2118_1653	10569914	Fvb1
Rh12GR_25241_1204	10571631	Fvb1
Rh12GR_38442_913	10574452	Fvb1
RhMCRND_27319_290	10574524	Fvb1
RhK5_18254_759	10576269	Fvb1
RhK5_18254_1334	10576844	Fvb1
Rh12GR_6863_1520	10577126	Fvb1
RhK5_11301_316	10580342	Fvb1
RhK5_2932_899	10582480	Fvb1
Rh12GR_28606_1610	10584662	Fvb1
RhK5_2318_1058	10589111	Fvb1
RhK5_2318_924	10590242	Fvb1
RhK5_2318_267	10590902	Fvb1
RhK5_10952_173	10605137	Fvb1
RhK5_6826_1205	10605883	Fvb1
RhK5_6826_681	10606583	Fvb1
Rh12GR_55443_920	10609843	Fvb1
Rh12GR_78136_157	10624855	Fvb1
Rh88_38767_429	10650001	Fvb1
RhMCRND_6703_142	10651997	Fvb1
RhMCRND_6703_1113	10652960	Fvb1
Rh12GR_6377_392	10652990	Fvb1
Rh12GR_56019_351	10685573	Fvb1
RhK5_457_4053	10686097	Fvb1
RhK5_457_3864	10686286	Fvb1
RhK5_13189_175	10686504	Fvb1
Rh12GR_11521_285	10686519	Fvb1
RhMCRND_6351_1508	10686881	Fvb1
RhMCRND_23515_205	10696036	Fvb1
RhMCRND_4967_1009	10697081	Fvb1
RhK5_3327_1008	10697482	Fvb1
RhMCRND_7606_1141	10698807	Fvb1
Rh12GR_6934_1052	10700069	Fvb1
Rh12GR_85578_366	10703727	Fvb1
Rh12GR_8216_209	10706930	Fvb1
Rh12GR_62731_338	10732293	Fvb1
RhK5_15472_251	10740820	Fvb1
RhMCRND_943_1142	10742704	Fvb1
Rh12GR_39791_320	10743736	Fvb1
RhK5_6374_458	10744171	Fvb1
RhMCRND_943_586	10744487	Fvb1
RhMCRND_943_488	10744598	Fvb1
RhK5_6374_990	10744734	Fvb1
Rh12GR_6982_1218	10752819	Fvb1
Rh12GR_42776_503	10757224	Fvb1
Rh12GR_43551_214	10761894	Fvb1
RhMCRND_8698_1074	10764892	Fvb1
RhK5_5876_455	10766013	Fvb1
Rh12GR_100696_237	10775722	Fvb1
RhMCRND_12033_1087	10776076	Fvb1
Rh12GR_66455_1114	10776112	Fvb1
RhK5_1199_521	10776352	Fvb1
RhK5_1199_998	10778085	Fvb1
RhK5_1199_1205	10778393	Fvb1
RhK5_3086_738	10784186	Fvb1
Rh12GR_23754_2106	10784550	Fvb1
Rh12GR_85870_531	10805020	Fvb1
RhK5_2652_257	10824805	Fvb1
RhK5_2652_310	10824867	Fvb1
RhK5_2652_776	10825536	Fvb1
RhK5_2652_960	10825829	Fvb1
RhK5_2652_1412	10826400	Fvb1
RhMCRND_33853_651	10836816	Fvb1
Rh12GR_80077_298	10843809	Fvb1
Rh12GR_56471_686	10846436	Fvb1
Rh12GR_31689_2850	10855561	Fvb1
RhK5_3054_232	10855647	Fvb1
RhK5_3054_769	10856184	Fvb1
RhK5_3054_1018	10858854	Fvb1
RhMCRND_5747_1287	10859097	Fvb1
RhMCRND_25693_288	10859887	Fvb1
RhK5_5383_1190	10886038	Fvb1
RhK5_5383_905	10887323	Fvb1
RhK5_5383_785	10887598	Fvb1
RhK5_2958_804	10902213	Fvb1
Rh12GR_6245_1141	10902484	Fvb1
RhK5_2958_1146	10902564	Fvb1
RhK5_21584_411	10906586	Fvb1
RhK5_21584_556	10907392	Fvb1
Rh12GR_75200_141	10907620	Fvb1
Rh12GR_68348_93	10908039	Fvb1
RhK5_4630_505	10909346	Fvb1
RhK5_7622_463	10912549	Fvb1
RhMCRND_12818_248	10913146	Fvb1
RhMCRND_2806_1048	10917657	Fvb1
RhK5_1798_1091	10917960	Fvb1
RhK5_1798_1882	10919688	Fvb1
RhMCRND_6520_1387	10923890	Fvb1
RhK5_11167_358	10924069	Fvb1
RhK5_11167_515	10924226	Fvb1
RhK5_11167_926	10924637	Fvb1
Rh12GR_5819_128	10925157	Fvb1
RhMCRND_3919_1526	10930034	Fvb1
RhK5_2780_1123	10930274	Fvb1
RhK5_2780_289	10932932	Fvb1
Rh12GR_10531_447	10939768	Fvb1
Rh12GR_40807_382	10941175	Fvb1
RhK5_11727_450	10941337	Fvb1
Rh12GR_67081_193	10949705	Fvb1
RhK5_6016_238	10953474	Fvb1
RhK5_6862_375	10954703	Fvb1
Rh12GR_60933_719	10956718	Fvb1
Rh12GR_14370_1092	10959617	Fvb1
RhK5_12071_183	10962633	Fvb1
RhK5_7084_884	10963288	Fvb1
Rh12GR_28836_887	10963786	Fvb1
RhK5_8308_580	10968048	Fvb1
Rh12GR_57905_250	10969737	Fvb1
RhMCRND_12003_230	10970209	Fvb1
RhMCRND_6278_1012	10972274	Fvb1
Rh12GR_6384_1144	10972387	Fvb1
Rh12GR_17036_698	10978068	Fvb1
RhMCRND_2978_1275	10979633	Fvb1
RhK5_15375_216	10981936	Fvb1
Rh12GR_17459_121	10984225	Fvb1
RhK5_7391_651	10997219	Fvb1
RhK5_7391_837	10997508	Fvb1
RhMCRND_4605_875	10997607	Fvb1
RhK5_9523_751	10998731	Fvb1
RhMCRND_4605_1252	10999088	Fvb1
RhK5_9523_342	10999409	Fvb1
Rh12GR_69836_660	11004481	Fvb1
RhMCRND_8555_1475	11025182	Fvb1
RhK5_7882_701	11025212	Fvb1
Rh12GR_11720_290	11036084	Fvb1
Rh12GR_21180_456	11037045	Fvb1
RhK5_2150_1820	11041817	Fvb1
RhK5_2150_1170	11043397	Fvb1
RhMCRND_4512_1017	11043528	Fvb1
RhK5_2150_579	11044667	Fvb1
RhK5_2027_1478	11049580	Fvb1
RhK5_2027_1118	11049936	Fvb1
RhK5_2027_841	11050211	Fvb1
RhMCRND_3698_64	11051687	Fvb1
RhK5_12233_307	11058403	Fvb1
RhK5_9354_307	11058789	Fvb1
Rh12GR_95169_701	11061543	Fvb1
Rh12GR_6673_1001	11064518	Fvb1
RhMCRND_217_1143	11067016	Fvb1
RhMCRND_14081_138	11075553	Fvb1
Rh88_15284_464	11075936	Fvb1
RhK5_5618_505	11080971	Fvb1
Rh12GR_8203_1049	11081606	Fvb1
Rh12GR_4914_188	11082743	Fvb1
RhK5_14088_293	11087272	Fvb1
RhK5_1882_782	11087347	Fvb1
Rh12GR_55341_1018	11087951	Fvb1
RhK5_10760_454	11088041	Fvb1
RhMCRND_10431_753	11088209	Fvb1
RhK5_10760_98	11088397	Fvb1
Rh12GR_12436_375	11110058	Fvb1
RhK5_10851_476	11112507	Fvb1
RhK5_10851_343	11112604	Fvb1
RhK5_10851_241	11112827	Fvb1
RhMCRND_35474_447	11114580	Fvb1
RhK5_15914_239	11117749	Fvb1
RhK5_15914_310	11117814	Fvb1
RhK5_4279_332	11118607	Fvb1
RhMCRND_11901_1106	11119082	Fvb1
RhK5_4279_1356	11119701	Fvb1
RhMCRND_9768_739	11121562	Fvb1
Rh12GR_11139_772	11121838	Fvb1
Rh12GR_11139_1314	11122467	Fvb1
Rh12GR_11922_288	11129083	Fvb1
RhK5_1714_727	11129597	Fvb1
RhK5_1714_1095	11129965	Fvb1
RhK5_1714_2021	11130881	Fvb1
RhK5_10786_227	11131657	Fvb1
RhK5_10786_400	11131831	Fvb1
RhMCRND_16772_428	11139928	Fvb1
RhK5_21641_325	11148975	Fvb1
Rh12GR_1578_2686	11149199	Fvb1
RhK5_2793_1222	11150076	Fvb1
Rh12GR_23918_4683	11157203	Fvb1
RhK5_9533_401	11157537	Fvb1
RhK5_9533_323	11157615	Fvb1
Rh12GR_23918_4482	11167624	Fvb1
Rh12GR_17662_1186	11176258	Fvb1
RhK5_7854_454	11184193	Fvb1
RhMCRND_14969_200	11190317	Fvb1
RhMCRND_12975_222	11195295	Fvb1
RhMCRND_13082_116	11204634	Fvb1
RhK5_17806_104	11204688	Fvb1
Rh12GR_11355_320	11205201	Fvb1
RhMCRND_9821_297	11212896	Fvb1
Rh12GR_57391_179	11226367	Fvb1
RhMCRND_14732_616	11226518	Fvb1
Rh88_36705_89	11239161	Fvb1
Rh12GR_19841_471	11240819	Fvb1
Rh12GR_67630_213	11241827	Fvb1
RhK5_10207_580	11246489	Fvb1
Rh12GR_27372_98	11256935	Fvb1
Rh12GR_64132_627	11257578	Fvb1
RhMCRND_1968_1253	11257603	Fvb1
Rh12GR_73226_1007	11257966	Fvb1
RhMCRND_4679_547	11267770	Fvb1
RhK5_3736_949	11268199	Fvb1
Rh12GR_27873_2093	11269213	Fvb1
Rh12GR_4004_2285	11274784	Fvb1
RhK5_1653_576	11275313	Fvb1
RhK5_3061_1222	11276066	Fvb1
RhMCRND_2790_945	11276341	Fvb1
Rh12GR_31409_1063	11277201	Fvb1
RhK5_1653_1480	11277297	Fvb1
Rh12GR_78452_232	11279481	Fvb1
RhK5_6928_1971	11280856	Fvb1
RhK5_6928_1809	11281025	Fvb1
RhK5_6928_569	11282271	Fvb1
RhMCRND_9852_445	11282633	Fvb1
Rh12GR_8042_855	11286997	Fvb1
RhMCRND_26061_1875	11298622	Fvb1
RhK5_3867_1140	11298817	Fvb1
RhK5_3867_931	11299326	Fvb1
RhK5_5186_615	11303930	Fvb1
RhMCRND_21301_182	11304848	Fvb1
RhK5_5186_1088	11305486	Fvb1
Rh12GR_87141_327	11322381	Fvb1
Rh12GR_57202_2331	11322589	Fvb1
RhK5_3646_977	11394114	Fvb1
Rh12GR_45928_431	11411380	Fvb1
RhK5_4301_558	11411820	Fvb1
RhK5_2553_1361	11447018	Fvb1
RhK5_2553_718	11449189	Fvb1
Rh12GR_3389_1036	11449488	Fvb1
RhMCRND_4251_530	11450079	Fvb1
RhK5_239_3243	11454186	Fvb1
RhK5_239_3185	11454276	Fvb1
Rh12GR_287_1222	11454550	Fvb1
RhK5_239_2797	11454799	Fvb1
Rh12GR_287_2331	11455642	Fvb1
RhK5_239_1134	11456586	Fvb1
RhK5_239_1096	11456732	Fvb1
RhK5_239_885	11456944	Fvb1
Rh12GR_287_3624	11457495	Fvb1
RhK5_239_538	11457720	Fvb1
RhK5_239_346	11458652	Fvb1
Rh88_42228_75	11459994	Fvb1
RhK5_5105_473	11460192	Fvb1
RhK5_5105_617	11461002	Fvb1
RhK5_5105_1007	11461808	Fvb1
RhK5_5105_1207	11462176	Fvb1
Rh12GR_53179_518	11462600	Fvb1
Rh12GR_40663_734	11500246	Fvb1
RhMCRND_9395_520	11500446	Fvb1
RhMCRND_9395_142	11500829	Fvb1
RhMCRND_9637_701	11520514	Fvb1
Rh12GR_8701_1313	11520784	Fvb1
RhMCRND_6618_1105	11520962	Fvb1
RhK5_6380_559	11522129	Fvb1
RhMCRND_16585_268	11527233	Fvb1
Rh12GR_54240_97	11541539	Fvb1
RhK5_19877_153	11541690	Fvb1
RhK5_7245_805	11542543	Fvb1
RhK5_7245_1114	11542852	Fvb1
RhMCRND_23065_268	11543580	Fvb1
Rh12GR_5484_252	11545461	Fvb1
RhK5_10567_49	11547504	Fvb1
RhK5_10567_289	11547743	Fvb1
Rh12GR_56159_409	11548116	Fvb1
RhK5_10567_373	11548828	Fvb1
RhK5_6188_326	11550611	Fvb1
RhK5_6188_872	11551154	Fvb1
Rh12GR_15300_596	11575679	Fvb1
Rh12GR_15300_203	11576058	Fvb1
RhMCRND_7302_410	11578178	Fvb1
RhMCRND_7302_851	11578613	Fvb1
RhMCRND_5140_1643	11584294	Fvb1
Rh88_7422_434	11587504	Fvb1
Rh12GR_585_1013	11587731	Fvb1
RhMCRND_589_1019	11589361	Fvb1
RhMCRND_589_488	11589892	Fvb1
Rh12GR_72487_312	11597159	Fvb1
RhMCRND_6119_1308	11602335	Fvb1
RhK5_4289_1225	11602405	Fvb1
RhK5_4653_1179	11602406	Fvb1
Rh12GR_73625_1289	11602448	Fvb1
RhMCRND_6119_1052	11602661	Fvb1
RhK5_1292_619	11607474	Fvb1
Rh12GR_25148_1263	11618053	Fvb1
RhK5_342_2346	11618204	Fvb1
RhK5_342_1719	11618825	Fvb1
RhK5_342_1515	11619035	Fvb1
RhK5_342_1155	11619395	Fvb1
RhMCRND_1679_1046	11619551	Fvb1
RhK5_342_911	11619637	Fvb1
RhK5_342_404	11620146	Fvb1
RhK5_342_299	11620251	Fvb1
RhMCRND_1679_297	11620293	Fvb1
Rh12GR_7905_279	11638655	Fvb1
RhMCRND_35431_1375	11638746	Fvb1
Rh12GR_5760_1045	11647000	Fvb1
RhMCRND_6113_1208	11647165	Fvb1
Rh12GR_24948_1244	11658535	Fvb1
RhMCRND_729_1828	11668004	Fvb1
Rh12GR_6146_1652	11668876	Fvb1
Rh12GR_6146_2524	11670744	Fvb1
Rh12GR_56911_239	11694178	Fvb1
RhMCRND_22780_164	11697469	Fvb1
RhMCRND_28832_157	11698805	Fvb1
RhMCRND_13145_285	11699295	Fvb1
RhMCRND_13145_657	11700448	Fvb1
RhK5_8074_317	11705463	Fvb1
RhK5_8074_355	11705498	Fvb1
RhK5_8074_914	11707311	Fvb1
RhK5_8074_1132	11707643	Fvb1
RhK5_7143_610	11712416	Fvb1
RhMCRND_11794_525	11712607	Fvb1
RhK5_7143_276	11712975	Fvb1
Rh12GR_2809_1129	11713177	Fvb1
RhK5_7159_804	11713765	Fvb1
Rh12GR_41091_186	11718158	Fvb1
RhMCRND_32638_180	11718547	Fvb1
RhK5_4283_912	11719018	Fvb1
RhK5_12035_342	11724057	Fvb1
RhK5_6741_345	11725589	Fvb1
RhK5_14425_334	11729054	Fvb1
RhK5_10804_229	11730599	Fvb1
Rh12GR_3283_618	11744268	Fvb1
RhMCRND_17610_644	11744311	Fvb1
RhMCRND_17610_1030	11744697	Fvb1
Rh88_36259_141	11744910	Fvb1
Rh12GR_12532_2242	11748399	Fvb1
RhK5_14908_170	11748915	Fvb1
RhK5_14908_353	11749089	Fvb1
RhK5_5681_769	11749759	Fvb1
RhK5_5681_487	11750179	Fvb1
RhK5_3321_765	11796272	Fvb1
RhK5_3328_1510	11798444	Fvb1
RhMCRND_18181_115	11812691	Fvb1
Rh12GR_5414_1118	11822930	Fvb1
RhK5_5421_607	11827438	Fvb1
RhMCRND_6870_1085	11827792	Fvb1
RhK5_1064_1876	11839421	Fvb1
RhK5_1064_858	11841137	Fvb1
RhK5_1064_805	11841190	Fvb1
RhMCRND_1742_1954	11841571	Fvb1
RhK5_1064_247	11841974	Fvb1
Rh12GR_85345_289	11845060	Fvb1
RhK5_560_838	11852301	Fvb1
RhK5_560_901	11852373	Fvb1
RhK5_560_1251	11852804	Fvb1
RhMCRND_20731_203	11854443	Fvb1
RhK5_560_2557	11855337	Fvb1
RhK5_4648_965	11858767	Fvb1
RhK5_4648_781	11858950	Fvb1
Rh12GR_3934_1906	11859963	Fvb1
Rh12GR_7772_117	11860038	Fvb1
RhK5_6868_959	11861671	Fvb1
RhMCRND_34510_1002	11862212	Fvb1
RhK5_6868_156	11863243	Fvb1
RhK5_9288_2085	11870649	Fvb1
RhK5_9288_1441	11872468	Fvb1
Rh12GR_27638_1075	11873525	Fvb1
RhK5_9288_841	11873710	Fvb1
RhK5_957_2241	11884222	Fvb1
RhK5_957_1596	11887238	Fvb1
RhK5_957_1501	11887333	Fvb1
Rh12GR_1036_1489	11887500	Fvb1
RhK5_957_281	11890413	Fvb1
RhK5_1663_630	11894116	Fvb1
RhMCRND_3396_226	11895922	Fvb1
RhK5_957_1787	11926638	Fvb1
RhK5_1663_1059	11930425	Fvb1
RhK5_8795_795	11930460	Fvb1
RhK5_12099_208	11963874	Fvb1
RhMCRND_5429_1020	11966619	Fvb1
RhK5_7048_498	11966679	Fvb1
Rh12GR_21774_1230	12008510	Fvb1
Rh12GR_80481_131	12009410	Fvb1
Rh12GR_58396_413	12010032	Fvb1
RhK5_11674_560	12010188	Fvb1
Rh12GR_37921_159	12083358	Fvb1
Rh12GR_61893_128	12084266	Fvb1
RhMCRND_29294_1253	12084942	Fvb1
Rh12GR_61548_1800	12085709	Fvb1
RhK5_1768_1581	12100963	Fvb1
RhMCRND_2866_1549	12101043	Fvb1
Rh12GR_6417_1521	12101071	Fvb1
RhMCRND_2866_1432	12101435	Fvb1
RhK5_1768_820	12102252	Fvb1
RhK5_1768_465	12102944	Fvb1
RhK5_7446_141	12107656	Fvb1
RhMCRND_12956_474	12107800	Fvb1
Rh12GR_10056_652	12109716	Fvb1
Rh12GR_3187_1330	12125844	Fvb1
Rh88_33791_172	12131395	Fvb1
Rh12GR_4158_1973	12132187	Fvb1
RhMCRND_12204_1326	12141002	Fvb1
Rh12GR_24143_4188	12142938	Fvb1
Rh12GR_62247_1346	12144134	Fvb1
Rh12GR_62247_562	12144876	Fvb1
RhMCRND_20583_1110	12146781	Fvb1
Rh12GR_4035_752	12158588	Fvb1
RhK5_1534_436	12161209	Fvb1
RhK5_1534_364	12161956	Fvb1
Rh12GR_2752_2199	12162260	Fvb1
RhK5_14347_365	12162452	Fvb1
RhK5_14347_269	12162548	Fvb1
RhK5_19320_285	12165757	Fvb1
RhK5_21539_177	12167089	Fvb1
RhMCRND_23288_546	12172731	Fvb1
Rh88_20281_328	12172948	Fvb1
RhK5_3411_706	12173105	Fvb1
RhMCRND_20472_335	12174088	Fvb1
Rh12GR_28381_104	12175841	Fvb1
RhMCRND_697_1288	12180891	Fvb1
RhMCRND_697_1773	12181439	Fvb1
RhMCRND_697_2574	12182200	Fvb1
Rh12GR_31467_124	12183759	Fvb1
Rh12GR_31467_66	12183817	Fvb1
RhK5_6964_556	12185853	Fvb1
RhMCRND_12705_295	12186478	Fvb1
Rh12GR_56726_177	12186540	Fvb1
RhK5_11964_181	12186825	Fvb1
Rh12GR_51754_1325	12186888	Fvb1
RhK5_6964_163	12187092	Fvb1
Rh12GR_16801_506	12193973	Fvb1
Rh12GR_36061_582	12194080	Fvb1
RhMCRND_19715_375	12194288	Fvb1
Rh12GR_81864_209	12195315	Fvb1
Rh12GR_13644_1364	12196219	Fvb1
Rh12GR_13975_942	12198018	Fvb1
RhMCRND_13281_181	12198230	Fvb1
RhK5_19105_176	12198980	Fvb1
RhK5_4010_826	12200785	Fvb1
RhK5_860_606	12211995	Fvb1
RhK5_860_708	12212203	Fvb1
RhK5_1554_1154	12214207	Fvb1
RhK5_860_1515	12215164	Fvb1
Rh12GR_79240_136	12215406	Fvb1
RhK5_1853_86	12218229	Fvb1
RhK5_1853_1001	12219991	Fvb1
RhK5_2705_1032	12239582	Fvb1
RhMCRND_6051_277	12241456	Fvb1
Rh12GR_51351_267	12246458	Fvb1
Rh12GR_6427_262	12261826	Fvb1
Rh12GR_1972_2408	12264849	Fvb1
RhMCRND_169_1430	12266435	Fvb1
RhK5_391_770	12266674	Fvb1
RhK5_391_623	12267468	Fvb1
Rh88_10384_671	12267680	Fvb1
RhK5_391_274	12267817	Fvb1
RhK5_229_2942	12269286	Fvb1
RhMCRND_307_1360	12269456	Fvb1
RhK5_229_1988	12270240	Fvb1
RhK5_229_1757	12270471	Fvb1
RhK5_229_1015	12271213	Fvb1
RhK5_229_749	12271479	Fvb1
RhK5_229_671	12271557	Fvb1
RhMCRND_307_3555	12271637	Fvb1
RhK5_19309_220	12274331	Fvb1
RhK5_19288_242	12276467	Fvb1
Rh12GR_4960_347	12278048	Fvb1
Rh12GR_73533_453	12310922	Fvb1
RhMCRND_33873_280	12315739	Fvb1
Rh12GR_67936_420	12315959	Fvb1
RhK5_22008_327	12330127	Fvb1
RhK5_22008_180	12330445	Fvb1
RhMCRND_32802_280	12331830	Fvb1
RhK5_1078_1917	12335105	Fvb1
Rh12GR_24706_1164	12335237	Fvb1
RhK5_4333_1060	12347171	Fvb1
Rh12GR_12858_754	12352781	Fvb1
Rh12GR_16888_151	12358148	Fvb1
Rh12GR_22090_1523	12360675	Fvb1
RhK5_15065_224	12365495	Fvb1
RhK5_7808_347	12368085	Fvb1
RhK5_7808_292	12368136	Fvb1
RhMCRND_31545_461	12377786	Fvb1
Rh12GR_10048_723	12378399	Fvb1
Rh12GR_76070_1045	12392135	Fvb1
RhMCRND_16100_332	12416336	Fvb1
RhMCRND_23424_127	12416964	Fvb1
RhMCRND_16607_271	12417815	Fvb1
RhK5_1537_540	12424074	Fvb1
RhK5_1537_1131	12426125	Fvb1
RhMCRND_2691_1365	12426377	Fvb1
RhMCRND_4504_979	12431880	Fvb1
Rh88_12409_676	12436155	Fvb1
RhK5_1889_306	12438381	Fvb1
RhMCRND_19041_124	12439574	Fvb1
Rh12GR_14423_778	12439621	Fvb1
Rh12GR_88409_189	12440458	Fvb1
RhK5_4637_1269	12508347	Fvb1
Rh12GR_18645_673	12510360	Fvb1
Rh12GR_43463_304	12521518	Fvb1
RhK5_4637_948	12528386	Fvb1
Rh12GR_29404_938	12528453	Fvb1
RhK5_4904_1205	12529616	Fvb1
Rh88_49826_290	12530250	Fvb1
RhK5_4904_628	12530775	Fvb1
Rh12GR_29621_972	12531581	Fvb1
Rh12GR_57144_366	12532107	Fvb1
Rh12GR_18599_192	12540605	Fvb1
Rh12GR_64233_506	12540773	Fvb1
Rh12GR_63277_430	12541234	Fvb1
Rh12GR_21107_633	12548991	Fvb1
Rh12GR_4279_1256	12550406	Fvb1
RhMCRND_11303_1113	12552126	Fvb1
Rh12GR_14591_625	12563091	Fvb1
RhMCRND_10588_952	12564369	Fvb1
RhMCRND_8659_970	12566687	Fvb1
Rh12GR_35541_415	12569833	Fvb1
RhMCRND_4413_1174	12570817	Fvb1
RhK5_11881_130	12570983	Fvb1
RhK5_11881_374	12571230	Fvb1
RhMCRND_19375_147	12578795	Fvb1
Rh12GR_8200_38	12579300	Fvb1
Rh12GR_22385_1110	12579864	Fvb1
Rh12GR_8200_1042	12580962	Fvb1
RhK5_12504_308	12581000	Fvb1
Rh12GR_4472_1196	12582907	Fvb1
RhK5_3114_745	12583015	Fvb1
RhK5_3114_1071	12584298	Fvb1
Rh12GR_36603_5051	12590401	Fvb1
RhK5_850_2135	12591629	Fvb1
RhMCRND_814_1043	12591869	Fvb1
Rh12GR_36603_4253	12591942	Fvb1
RhK5_850_1623	12592376	Fvb1
RhK5_850_1050	12593143	Fvb1
RhK5_850_974	12593201	Fvb1
RhK5_850_887	12593393	Fvb1
Rh12GR_36603_2876	12593764	Fvb1
RhK5_850_475	12593899	Fvb1
Rh12GR_36603_2499	12594056	Fvb1
Rh12GR_36603_1716	12594768	Fvb1
Rh12GR_36603_1239	12595245	Fvb1
Rh12GR_36603_1174	12595310	Fvb1
Rh12GR_36603_798	12595684	Fvb1
Rh12GR_36603_737	12595745	Fvb1
Rh12GR_36603_641	12595841	Fvb1
Rh12GR_21106_343	12599100	Fvb1
RhMCRND_11844_198	12599242	Fvb1
Rh12GR_17939_632	12616907	Fvb1
Rh12GR_4753_1361	12634303	Fvb1
Rh12GR_17939_566	12639741	Fvb1
Rh12GR_54104_718	12652995	Fvb1
Rh12GR_100815_880	12654481	Fvb1
Rh12GR_48050_1620	12658670	Fvb1
RhK5_10369_336	12708437	Fvb1
RhK5_10369_255	12708524	Fvb1
RhK5_11945_392	12721753	Fvb1
RhMCRND_4509_970	12728374	Fvb1
RhMCRND_28263_994	12730339	Fvb1
RhK5_2255_216	12745979	Fvb1
RhK5_2255_282	12746045	Fvb1
RhMCRND_9988_495	12746144	Fvb1
RhMCRND_13391_1143	12747652	Fvb1
Rh12GR_32988_1702	12748516	Fvb1
RhMCRND_13391_484	12748570	Fvb1
Rh12GR_14938_1665	12748636	Fvb1
RhMCRND_23662_142	12749319	Fvb1
RhMCRND_9599_829	12749471	Fvb1
Rh12GR_7040_1905	12749724	Fvb1
RhMCRND_9599_238	12750059	Fvb1
Rh12GR_39032_117	12752667	Fvb1
Rh12GR_7939_1094	12757003	Fvb1
Rh12GR_45149_560	12759780	Fvb1
Rh12GR_71806_462	12763145	Fvb1
RhK5_4511_333	12814883	Fvb1
Rh12GR_55678_423	12841042	Fvb1
RhMCRND_29189_351	12841070	Fvb1
Rh12GR_43421_193	12842785	Fvb1
Rh12GR_56394_1340	12851968	Fvb1
Rh12GR_81014_2373	12862573	Fvb1
RhK5_18058_964	12881631	Fvb1
Rh88_36656_271	12881710	Fvb1
RhK5_18058_1383	12888521	Fvb1
Rh88_35267_616	12901770	Fvb1
Rh12GR_3513_1653	12903292	Fvb1
RhMCRND_2386_1471	12906594	Fvb1
RhK5_8836_402	12906912	Fvb1
RhK5_1371_506	12909651	Fvb1
RhK5_1371_1850	12914314	Fvb1
RhK5_1301_211	12916269	Fvb1
RhK5_1301_251	12916313	Fvb1
RhMCRND_2023_2169	12916401	Fvb1
RhK5_1301_490	12916512	Fvb1
RhK5_1301_1330	12919180	Fvb1
Rh12GR_21136_992	12935355	Fvb1
RhMCRND_21640_1181	12951793	Fvb1
RhMCRND_6925_1169	12960297	Fvb1
Rh12GR_1281_1028	12964404	Fvb1
Rh12GR_62666_305	12966954	Fvb1
RhMCRND_3528_1014	12970787	Fvb1
Rh12GR_39343_163	12977253	Fvb1
RhK5_84_4518	12980601	Fvb1
RhK5_84_4435	12980684	Fvb1
RhK5_84_4165	12981611	Fvb1
RhK5_84_4015	12983048	Fvb1
RhMCRND_130_1393	12984493	Fvb1
RhK5_84_3337	12984989	Fvb1
RhK5_84_2971	12985700	Fvb1
RhK5_84_2605	12986300	Fvb1
Rh88_33767_2299	12986512	Fvb1
RhK5_84_2314	12987823	Fvb1
RhK5_84_2217	12987993	Fvb1
RhK5_84_2077	12988546	Fvb1
RhK5_84_1885	12989386	Fvb1
RhK5_84_1678	12990309	Fvb1
RhK5_84_1036	12991328	Fvb1
RhK5_84_856	12991776	Fvb1
RhK5_5732_911	13000939	Fvb1
RhK5_5732_1280	13001993	Fvb1
Rh88_6913_1389	13002409	Fvb1
RhMCRND_11721_1305	13003827	Fvb1
RhK5_10161_417	13004683	Fvb1
RhMCRND_14464_207	13005602	Fvb1
Rh12GR_34157_197	13007810	Fvb1
RhK5_8900_512	13008333	Fvb1
RhK5_852_182	13013822	Fvb1
RhK5_852_356	13013995	Fvb1
RhK5_852_616	13014255	Fvb1
RhK5_852_1047	13014686	Fvb1
RhK5_8132_710	13023683	Fvb1
Rh12GR_86017_197	13024098	Fvb1
RhK5_4823_391	13037034	Fvb1
Rh12GR_61173_909	13037714	Fvb1
RhK5_4823_888	13037818	Fvb1
RhK5_4069_915	13040329	Fvb1
RhK5_4069_1045	13040789	Fvb1
Rh12GR_1265_568	13042986	Fvb1
Rh12GR_1265_1153	13044205	Fvb1
RhK5_1436_1190	13044387	Fvb1
RhK5_1436_866	13044857	Fvb1
RhK5_1436_502	13045215	Fvb1
RhK5_1436_314	13045403	Fvb1
Rh12GR_34196_1010	13052969	Fvb1
Rh88_26843_177	13054559	Fvb1
Rh12GR_19150_219	13054669	Fvb1
Rh12GR_19150_133	13054753	Fvb1
Rh12GR_60234_977	13054904	Fvb1
RhMCRND_11192_1187	13055750	Fvb1
RhMCRND_11192_1459	13056022	Fvb1
Rh12GR_87038_259	13056518	Fvb1
Rh12GR_52115_74	13059028	Fvb1
RhK5_12370_340	13059283	Fvb1
RhK5_1511_875	13061808	Fvb1
Rh12GR_2138_1055	13061867	Fvb1
RhMCRND_2512_1072	13061932	Fvb1
RhK5_1511_1365	13062298	Fvb1
Rh12GR_41807_551	13065164	Fvb1
RhMCRND_7236_436	13065200	Fvb1
Rh12GR_22898_694	13067906	Fvb1
Rh12GR_74644_142	13068118	Fvb1
RhMCRND_3469_281	13069519	Fvb1
RhMCRND_2084_988	13075509	Fvb1
RhK5_8615_721	13077416	Fvb1
RhK5_8615_574	13077563	Fvb1
Rh12GR_61389_88	13109515	Fvb1
RhK5_2208_1167	13112196	Fvb1
RhK5_2208_945	13113942	Fvb1
RhK5_2208_852	13114174	Fvb1
RhK5_1386_1155	13120377	Fvb1
RhK5_1386_879	13122860	Fvb1
RhK5_4770_386	13143709	Fvb1
RhK5_266_3034	13178298	Fvb1
RhK5_266_1923	13181393	Fvb1
RhK5_266_1735	13181581	Fvb1
RhK5_266_985	13183916	Fvb1
Rh12GR_68211_421	13185784	Fvb1
RhK5_7166_666	13188901	Fvb1
RhMCRND_10240_176	13190045	Fvb1
Rh12GR_15969_998	13195132	Fvb1
RhK5_6033_108	13198034	Fvb1
RhK5_6033_562	13198951	Fvb1
RhMCRND_33157_513	13198964	Fvb1
RhK5_12022_457	13201219	Fvb1
RhK5_12080_274	13201853	Fvb1
Rh12GR_1017_2136	13202599	Fvb1
Rh12GR_66593_221	13209689	Fvb1
RhK5_4446_1172	13210298	Fvb1
Rh12GR_87178_91	13212215	Fvb1
RhK5_4446_492	13218593	Fvb1
RhK5_4009_1246	13221134	Fvb1
Rh12GR_53495_827	13225597	Fvb1
RhMCRND_17726_170	13225950	Fvb1
Rh12GR_2267_1421	13226879	Fvb1
RhK5_6603_74	13234454	Fvb1
RhMCRND_4708_1075	13234795	Fvb1
RhK5_6603_359	13235336	Fvb1
Rh12GR_30020_1318	13235840	Fvb1
RhK5_3063_730	13255564	Fvb1
RhK5_3063_474	13255796	Fvb1
RhK5_3063_238	13256029	Fvb1
RhK5_10136_487	13260183	Fvb1
RhK5_904_464	13265362	Fvb1
RhMCRND_24147_1135	13267469	Fvb1
RhK5_904_1009	13267698	Fvb1
RhMCRND_9206_95	13269754	Fvb1
RhK5_904_2326	13270367	Fvb1
RhK5_904_2385	13270414	Fvb1
Rh12GR_92431_4144	13273045	Fvb1
RhK5_8628_549	13273738	Fvb1
RhK5_11353_578	13276416	Fvb1
RhK5_904_1533	13277110	Fvb1
RhMCRND_19791_391	13280513	Fvb1
Rh12GR_42383_342	13280559	Fvb1
Rh12GR_64589_368	13302826	Fvb1
RhK5_6297_924	13318291	Fvb1
RhK5_6297_360	13320012	Fvb1
RhK5_3481_1394	13321024	Fvb1
RhK5_3481_1298	13321090	Fvb1
RhK5_3481_988	13321723	Fvb1
RhK5_3481_610	13322882	Fvb1
RhK5_6970_395	13329104	Fvb1
Rh12GR_35384_658	13329112	Fvb1
Rh12GR_13358_1369	13334013	Fvb1
Rh12GR_15646_822	13337563	Fvb1
RhK5_16985_272	13372193	Fvb1
RhK5_16985_172	13372293	Fvb1
Rh12GR_61317_792	13372648	Fvb1
RhK5_6182_251	13372708	Fvb1
RhK5_6182_533	13372987	Fvb1
RhMCRND_11501_1123	13373089	Fvb1
RhK5_6182_886	13373326	Fvb1
RhK5_7366_190	13380179	Fvb1
Rh12GR_82403_1086	13385932	Fvb1
RhK5_4138_467	13402786	Fvb1
RhMCRND_32552_133	13411103	Fvb1
Rh12GR_41596_375	13412744	Fvb1
RhK5_17230_1244	13413095	Fvb1
RhK5_17230_783	13413830	Fvb1
Rh12GR_1237_1524	13414296	Fvb1
RhK5_10678_374	13415319	Fvb1
Rh12GR_51663_106	13416471	Fvb1
Rh12GR_2676_628	13425468	Fvb1
Rh12GR_85564_125	13425837	Fvb1
RhMCRND_32923_113	13427116	Fvb1
Rh12GR_52459_780	13427740	Fvb1
RhMCRND_17602_565	13427800	Fvb1
RhMCRND_2408_1127	13428766	Fvb1
RhMCRND_27515_85	13435403	Fvb1
RhMCRND_7128_1021	13436099	Fvb1
Rh12GR_20064_1031	13442507	Fvb1
RhK5_7371_202	13456783	Fvb1
RhK5_7371_243	13456824	Fvb1
RhMCRND_11161_421	13457578	Fvb1
RhMCRND_6329_536	13459283	Fvb1
Rh12GR_46899_360	13462831	Fvb1
RhMCRND_3364_1559	13465358	Fvb1
RhK5_4748_301	13465540	Fvb1
RhK5_10675_159	13473680	Fvb1
RhK5_3192_528	13473751	Fvb1
RhK5_9999_562	13474336	Fvb1
Rh12GR_62055_565	13477359	Fvb1
RhK5_6640_168	13482522	Fvb1
Rh88_34671_350	13488204	Fvb1
RhK5_837_2146	13497777	Fvb1
Rh12GR_62129_254	13499059	Fvb1
RhMCRND_35111_158	13499951	Fvb1
RhK5_12794_755	13500403	Fvb1
RhK5_11010_294	13501416	Fvb1
RhK5_11010_341	13501463	Fvb1
Rh12GR_28589_1333	13502297	Fvb1
Rh12GR_82609_1411	13502394	Fvb1
RhMCRND_11854_1053	13502831	Fvb1
Rh12GR_54959_1772	13509411	Fvb1
RhK5_3853_709	13513626	Fvb1
RhK5_3853_961	13515581	Fvb1
RhMCRND_3874_1148	13515758	Fvb1
RhK5_3853_1395	13516015	Fvb1
RhK5_12615_354	13516269	Fvb1
RhMCRND_3874_1758	13516366	Fvb1
RhMCRND_10588_1013	13539061	Fvb1
RhK5_9276_632	13544264	Fvb1
RhK5_9276_856	13546084	Fvb1
RhK5_9276_1195	13547061	Fvb1
RhK5_9276_1303	13547169	Fvb1
Rh12GR_84877_1095	13587135	Fvb1
RhMCRND_20623_392	13587988	Fvb1
RhK5_7649_979	13594931	Fvb1
RhMCRND_24509_109	13595791	Fvb1
Rh12GR_283_1910	13601438	Fvb1
Rh12GR_15117_42	13603352	Fvb1
RhMCRND_1073_1216	13618106	Fvb1
Rh12GR_56000_670	13622406	Fvb1
Rh12GR_56000_790	13622526	Fvb1
Rh12GR_56000_1099	13623045	Fvb1
Rh12GR_56000_1164	13623675	Fvb1
Rh12GR_56000_1337	13624282	Fvb1
Rh12GR_56000_1505	13624730	Fvb1
RhK5_3115_1655	13637416	Fvb1
RhK5_3115_1319	13638822	Fvb1
Rh12GR_66866_216	13641096	Fvb1
RhMCRND_15807_1095	13641904	Fvb1
RhMCRND_15807_1158	13641966	Fvb1
RhK5_3115_484	13642847	Fvb1
RhK5_5047_1155	13646055	Fvb1
RhK5_2512_1467	13647130	Fvb1
RhMCRND_28695_156	13653914	Fvb1
RhMCRND_23107_1738	13669945	Fvb1
Rh12GR_66445_448	13689756	Fvb1
RhK5_10647_338	13706897	Fvb1
Rh12GR_5463_915	13710859	Fvb1
Rh88_8499_487	13714331	Fvb1
RhK5_5252_1321	13715315	Fvb1
RhMCRND_20712_76	13720812	Fvb1
RhMCRND_21838_166	13720922	Fvb1
Rh12GR_54360_249	13723308	Fvb1
RhMCRND_5521_398	13803482	Fvb1
RhK5_10543_1148	13803618	Fvb1
RhK5_10543_1085	13803681	Fvb1
RhK5_15087_294	13803698	Fvb1
Rh12GR_55244_193	13805787	Fvb1
Rh12GR_15718_838	13807976	Fvb1
RhK5_15649_224	13821014	Fvb1
RhK5_1776_1190	13822550	Fvb1
RhK5_6835_430	13822609	Fvb1
RhMCRND_3577_1233	13823264	Fvb1
RhMCRND_11288_179	13823645	Fvb1
RhK5_12700_236	13824640	Fvb1
RhMCRND_4981_1148	13842919	Fvb1
RhK5_9935_973	13842957	Fvb1
RhK5_9935_1154	13843138	Fvb1
RhK5_9935_1464	13843448	Fvb1
RhMCRND_4981_223	13843844	Fvb1
Rh12GR_1603_2320	13844238	Fvb1
Rh12GR_29499_1063	13870550	Fvb1
RhMCRND_15963_787	13873235	Fvb1
Rh12GR_24147_580	13873324	Fvb1
Rh12GR_6053_490	13875020	Fvb1
RhMCRND_1815_917	13891311	Fvb1
RhMCRND_1815_1093	13891485	Fvb1
RhK5_14057_984	13891511	Fvb1
RhK5_313_2242	13892053	Fvb1
RhMCRND_8976_389	13920972	Fvb1
Rh12GR_86177_1226	13922089	Fvb1
RhMCRND_15168_585	13923439	Fvb1
RhK5_12663_455	13924559	Fvb1
RhK5_12663_103	13926560	Fvb1
RhK5_7474_129	13926949	Fvb1
RhK5_7474_713	13929702	Fvb1
RhK5_7474_829	13929817	Fvb1
RhK5_7688_349	13932428	Fvb1
RhMCRND_30270_1137	13962722	Fvb1
Rh12GR_7516_905	13963450	Fvb1
Rh12GR_13597_1185	13993607	Fvb1
RhK5_4169_987	14002489	Fvb1
RhK5_4169_703	14003092	Fvb1
RhMCRND_6407_1045	14003576	Fvb1
RhK5_4683_663	14010593	Fvb1
RhK5_7318_378	14012991	Fvb1
Rh12GR_53671_73	14014294	Fvb1
RhK5_1978_822	14014344	Fvb1
RhMCRND_5766_136	14029509	Fvb1
RhMCRND_5766_773	14030399	Fvb1
RhK5_8678_362	14030425	Fvb1
RhK5_8678_89	14032525	Fvb1
Rh12GR_2791_149	14034160	Fvb1
RhMCRND_18236_398	14035782	Fvb1
RhK5_10813_438	14036465	Fvb1
Rh12GR_26352_3739	14038728	Fvb1
RhK5_14543_1031	14040141	Fvb1
RhMCRND_31864_1033	14042363	Fvb1
RhK5_21139_346	14044175	Fvb1
RhMCRND_4001_1137	14044831	Fvb1
Rh12GR_26352_1015	14045604	Fvb1
Rh12GR_52254_562	14054391	Fvb1
RhMCRND_28852_99	14055446	Fvb1
RhMCRND_31148_99	14055630	Fvb1
Rh12GR_7549_1371	14063875	Fvb1
Rh12GR_33591_803	14065433	Fvb1
Rh12GR_13943_484	14066126	Fvb1
RhMCRND_6999_1034	14073598	Fvb1
Rh12GR_63833_360	14078363	Fvb1
RhK5_9755_180	14079001	Fvb1
RhK5_9755_39	14079145	Fvb1
RhK5_1189_409	14079582	Fvb1
RhK5_1189_1394	14080660	Fvb1
Rh12GR_53389_349	14082945	Fvb1
Rh12GR_22373_1543	14083484	Fvb1
RhMCRND_18350_147	14084565	Fvb1
Rh12GR_12559_882	14085055	Fvb1
Rh12GR_69665_160	14085458	Fvb1
RhMCRND_36651_560	14094946	Fvb1
Rh12GR_85803_531	14098255	Fvb1
Rh12GR_57640_405	14098871	Fvb1
Rh12GR_3363_1266	14136047	Fvb1
RhMCRND_4280_1254	14136200	Fvb1
RhMCRND_12219_211	14149423	Fvb1
Rh12GR_33000_1102	14149610	Fvb1
RhMCRND_29033_307	14149852	Fvb1
RhK5_9660_68	14150095	Fvb1
RhK5_9660_570	14150577	Fvb1
RhMCRND_11701_534	14164996	Fvb1
RhMCRND_28624_1180	14165565	Fvb1
RhK5_10057_762	14166144	Fvb1
RhK5_742_1531	14166222	Fvb1
Rh12GR_55715_469	14166614	Fvb1
RhMCRND_26009_182	14167822	Fvb1
RhK5_3007_1204	14214447	Fvb1
RhMCRND_7806_1135	14214487	Fvb1
RhK5_3007_868	14215463	Fvb1
RhK5_15987_295	14215711	Fvb1
RhK5_3007_517	14215812	Fvb1
RhMCRND_20327_412	14244447	Fvb1
Rh12GR_40495_177	14245444	Fvb1
RhMCRND_33095_141	14246206	Fvb1
Rh12GR_55383_1123	14246219	Fvb1
RhK5_8874_176	14254768	Fvb1
RhK5_8874_397	14255113	Fvb1
RhMCRND_30572_150	14264849	Fvb1
RhMCRND_910_3233	14266747	Fvb1
Rh12GR_17501_605	14269765	Fvb1
Rh12GR_579_2866	14273906	Fvb1
RhMCRND_4106_1222	14274595	Fvb1
Rh12GR_57787_356	14276312	Fvb1
RhK5_16807_1023	14277443	Fvb1
RhK5_16807_792	14278161	Fvb1
RhK5_2384_1021	14284400	Fvb1
RhK5_2384_583	14285276	Fvb1
Rh12GR_21358_312	14286477	Fvb1
Rh12GR_24875_286	14287338	Fvb1
Rh12GR_10301_352	14294570	Fvb1
RhMCRND_16614_793	14298160	Fvb1
RhMCRND_23541_1036	14298364	Fvb1
RhK5_2544_1100	14298488	Fvb1
RhMCRND_31092_50	14299060	Fvb1
RhK5_3343_307	14302313	Fvb1
RhK5_19930_119	14303937	Fvb1
Rh12GR_8635_412	14303995	Fvb1
RhMCRND_16995_285	14304834	Fvb1
RhK5_1848_412	14306185	Fvb1
RhMCRND_9284_1628	14306239	Fvb1
RhMCRND_9284_767	14308346	Fvb1
RhK5_1848_1708	14309017	Fvb1
Rh12GR_79122_242	14323151	Fvb1
Rh12GR_12863_1545	14325126	Fvb1
RhMCRND_1652_804	14326480	Fvb1
RhMCRND_1652_550	14327534	Fvb1
Rh12GR_39311_462	14356321	Fvb1
RhMCRND_11048_998	14372268	Fvb1
RhK5_10821_418	14376605	Fvb1
RhMCRND_20998_279	14395999	Fvb1
Rh12GR_13528_203	14398292	Fvb1
RhMCRND_24924_1677	14427744	Fvb1
Rh12GR_4418_117	14429677	Fvb1
RhK5_2200_396	14437831	Fvb1
RhK5_2200_651	14438560	Fvb1
RhK5_2200_1092	14439482	Fvb1
RhMCRND_5449_1521	14481574	Fvb1
RhMCRND_21332_1185	14485573	Fvb1
RhK5_2479_1044	14520970	Fvb1
Rh12GR_58164_68	14522757	Fvb1
RhK5_2479_810	14541695	Fvb1
Rh12GR_31769_1050	14544284	Fvb1
Rh12GR_31769_854	14544554	Fvb1
RhK5_14994_210	14553472	Fvb1
Rh12GR_3047_1416	14557203	Fvb1
Rh12GR_33864_115	14557446	Fvb1
RhK5_12315_241	14602100	Fvb1
Rh12GR_39419_392	14624367	Fvb1
Rh88_33714_908	14636746	Fvb1
Rh12GR_12991_490	14636976	Fvb1
Rh12GR_22019_346	14645474	Fvb1
Rh12GR_22019_471	14645577	Fvb1
RhK5_4110_914	14646370	Fvb1
Rh12GR_56889_165	14647294	Fvb1
Rh12GR_55525_107	14648816	Fvb1
RhK5_4110_344	14648926	Fvb1
RhK5_4306_847	14649432	Fvb1
RhMCRND_17135_619	14649690	Fvb1
RhK5_14233_89	14649785	Fvb1
RhK5_4306_149	14650130	Fvb1
RhK5_722_344	14666747	Fvb1
RhK5_722_463	14666866	Fvb1
RhK5_722_604	14667097	Fvb1
RhK5_722_829	14667472	Fvb1
RhK5_612_1802	14668198	Fvb1
RhK5_722_1315	14668251	Fvb1
RhMCRND_1797_1758	14668725	Fvb1
RhK5_612_1187	14669575	Fvb1
RhK5_722_2653	14670678	Fvb1
RhK5_20780_127	14671403	Fvb1
RhMCRND_34748_159	14671466	Fvb1
RhK5_6797_91	14671600	Fvb1
RhK5_7722_319	14671828	Fvb1
RhMCRND_12854_401	14672032	Fvb1
Rh12GR_15677_286	14677376	Fvb1
RhK5_5897_992	14682647	Fvb1
Rh12GR_3856_1455	14688541	Fvb1
Rh88_48857_236	14691285	Fvb1
RhMCRND_5717_1635	14691450	Fvb1
Rh12GR_49996_1105	14716284	Fvb1
Rh12GR_66841_1272	14720508	Fvb1
RhK5_5061_766	14721822	Fvb1
RhK5_1063_2436	14742428	Fvb1
Rh12GR_1275_1168	14743811	Fvb1
RhK5_1063_1440	14744352	Fvb1
RhK5_1063_318	14746669	Fvb1
Rh12GR_100099_1889	14749664	Fvb1
RhMCRND_4090_1157	14750542	Fvb1
Rh12GR_15622_1855	14755886	Fvb1
Rh12GR_24796_2935	14762422	Fvb1
RhMCRND_12683_680	14768924	Fvb1
Rh12GR_71989_406	14769269	Fvb1
RhMCRND_5870_1120	14782108	Fvb1
Rh12GR_100076_433	14782719	Fvb1
RhK5_21579_1450	14797580	Fvb1
RhMCRND_1310_2019	14798018	Fvb1
Rh12GR_85062_1219	14799180	Fvb1
RhK5_15034_232	14800591	Fvb1
Rh12GR_51378_953	14806530	Fvb1
Rh12GR_12298_1337	14806559	Fvb1
RhMCRND_8535_373	14811249	Fvb1
Rh12GR_6853_771	14812455	Fvb1
RhMCRND_8405_652	14815439	Fvb1
RhMCRND_8145_499	14831396	Fvb1
RhMCRND_11377_582	14832647	Fvb1
Rh12GR_10857_172	14833098	Fvb1
Rh12GR_32294_1024	14861292	Fvb1
RhMCRND_20470_411	14865110	Fvb1
RhK5_2802_701	14867733	Fvb1
RhK5_2802_1373	14868792	Fvb1
RhMCRND_4774_86	14869410	Fvb1
RhK5_2657_459	14869654	Fvb1
RhK5_2657_1077	14870260	Fvb1
RhK5_2657_1479	14873669	Fvb1
Rh12GR_21935_1102	14882681	Fvb1
Rh12GR_54147_99	14891532	Fvb1
RhK5_19491_118	14919927	Fvb1
Rh12GR_23520_4193	14920886	Fvb1
RhK5_5322_605	14922179	Fvb1
Rh12GR_27831_1552	14922694	Fvb1
RhK5_6034_927	14932912	Fvb1
RhK5_12628_241	14934451	Fvb1
Rh12GR_68723_1029	14934927	Fvb1
RhK5_18363_145	14935167	Fvb1
RhMCRND_7041_1040	14936320	Fvb1
Rh12GR_68723_1960	14938139	Fvb1
Rh88_36228_130	14945531	Fvb1
RhK5_947_454	14950882	Fvb1
Rh12GR_4620_495	14953649	Fvb1
Rh12GR_4620_1905	14956098	Fvb1
RhMCRND_3343_1054	14957483	Fvb1
RhK5_2319_813	14962277	Fvb1
RhK5_2319_1020	14963036	Fvb1
RhMCRND_4682_1030	14963231	Fvb1
Rh12GR_4108_1582	14965493	Fvb1
RhMCRND_4682_1788	14966914	Fvb1
RhK5_6317_557	14969022	Fvb1
RhMCRND_10194_507	14969099	Fvb1
Rh12GR_10158_1085	14969853	Fvb1
RhK5_17747_109	14996106	Fvb1
RhK5_17747_676	14999883	Fvb1
Rh12GR_31895_809	15000307	Fvb1
RhK5_143_721	15025854	Fvb1
RhMCRND_3254_981	15025968	Fvb1
RhMCRND_3254_1038	15026028	Fvb1
RhK5_143_1132	15026271	Fvb1
RhK5_143_1427	15026575	Fvb1
Rh12GR_10384_1753	15026709	Fvb1
RhK5_143_1687	15026835	Fvb1
RhK5_143_2166	15031932	Fvb1
RhK5_143_3043	15035877	Fvb1
RhK5_143_3167	15037947	Fvb1
RhK5_143_3380	15038405	Fvb1
RhK5_143_3506	15038769	Fvb1
RhK5_14_1169	15040234	Fvb1
RhK5_14_1328	15040392	Fvb1
RhK5_5193_838	15044149	Fvb1
RhMCRND_7783_1153	15044810	Fvb1
Rh12GR_6462_302	15050427	Fvb1
RhMCRND_4095_276	15050529	Fvb1
RhK5_3865_333	15050586	Fvb1
RhK5_3865_590	15050843	Fvb1
RhK5_3865_698	15050951	Fvb1
RhK5_3865_1239	15052868	Fvb1
RhK5_13306_400	15053154	Fvb1
Rh88_13565_398	15058042	Fvb1
Rh88_13565_606	15058438	Fvb1
RhMCRND_2366_1073	15058469	Fvb1
RhK5_1307_1120	15058720	Fvb1
Rh12GR_50686_1140	15058768	Fvb1
RhK5_1307_626	15059214	Fvb1
Rh12GR_1058_3034	15063162	Fvb1
RhK5_44_1166	15064725	Fvb1
Rh12GR_24154_2531	15065290	Fvb1
Rh12GR_24154_2318	15065415	Fvb1
Rh12GR_24154_2078	15066310	Fvb1
Rh12GR_24154_1919	15066533	Fvb1
Rh12GR_24154_1767	15066888	Fvb1
Rh12GR_24154_1290	15068333	Fvb1
RhMCRND_379_1165	15068447	Fvb1
Rh12GR_24154_885	15069074	Fvb1
Rh12GR_24154_849	15069110	Fvb1
Rh12GR_24154_690	15069729	Fvb1
Rh12GR_24154_545	15069865	Fvb1
Rh12GR_24154_452	15070223	Fvb1
Rh12GR_24154_326	15070271	Fvb1
Rh12GR_24154_284	15070946	Fvb1
RhMCRND_3000_1729	15073433	Fvb1
RhMCRND_3000_1459	15073994	Fvb1
Rh12GR_2864_1026	15074489	Fvb1
RhK5_2179_2236	15093692	Fvb1
RhK5_2179_1162	15096481	Fvb1
Rh12GR_87439_135	15096634	Fvb1
RhMCRND_1959_1706	15097442	Fvb1
RhMCRND_6687_1108	15129857	Fvb1
RhK5_4287_987	15132434	Fvb1
RhK5_4287_1182	15132855	Fvb1
RhMCRND_6687_90	15133086	Fvb1
RhK5_8839_1384	15140158	Fvb1
RhMCRND_5430_1354	15140198	Fvb1
RhMCRND_9478_721	15163172	Fvb1
RhMCRND_9478_238	15164756	Fvb1
RhMCRND_27733_171	15173831	Fvb1
Rh12GR_37878_808	15181680	Fvb1
RhMCRND_15998_269	15182401	Fvb1
RhMCRND_11673_1013	15192674	Fvb1
RhMCRND_18816_552	15198794	Fvb1
Rh12GR_440_2101	15202778	Fvb1
RhK5_249_1122	15203440	Fvb1
RhK5_249_882	15204005	Fvb1
RhK5_249_840	15204021	Fvb1
RhK5_249_498	15205259	Fvb1
RhK5_249_296	15205458	Fvb1
RhK5_249_129	15205623	Fvb1
RhK5_1930_1542	15207789	Fvb1
RhK5_1930_561	15210414	Fvb1
Rh88_48404_552	15210798	Fvb1
RhK5_10134_521	15212820	Fvb1
RhK5_13880_145	15219658	Fvb1
Rh12GR_15333_739	15219681	Fvb1
Rh12GR_63897_540	15223434	Fvb1
Rh12GR_20002_116	15231420	Fvb1
RhMCRND_13612_277	15235122	Fvb1
Rh12GR_49420_466	15246286	Fvb1
Rh88_11472_244	15247564	Fvb1
RhMCRND_2583_2305	15250562	Fvb1
RhMCRND_28496_187	15250796	Fvb1
RhK5_11384_413	15252870	Fvb1
RhK5_868_1284	15253199	Fvb1
RhK5_17056_138	15253838	Fvb1
Rh12GR_17969_449	15254061	Fvb1
RhMCRND_20910_1149	15256160	Fvb1
RhK5_123_3183	15257484	Fvb1
RhK5_123_2990	15257639	Fvb1
RhK5_123_2033	15259974	Fvb1
RhK5_123_1262	15261686	Fvb1
RhK5_123_1165	15261781	Fvb1
RhK5_123_804	15262146	Fvb1
RhK5_123_368	15262576	Fvb1
Rh12GR_44063_477	15269233	Fvb1
Rh12GR_70176_1229	15295189	Fvb1
Rh12GR_85435_317	15303748	Fvb1
Rh12GR_95397_438	15304204	Fvb1
Rh12GR_37068_941	15304597	Fvb1
RhMCRND_23405_471	15308096	Fvb1
RhK5_9188_680	15308455	Fvb1
RhK5_9188_1262	15309467	Fvb1
RhK5_8538_724	15312100	Fvb1
RhK5_8538_412	15313001	Fvb1
RhK5_8538_165	15314051	Fvb1
RhK5_5744_823	15320167	Fvb1
RhK5_5744_514	15321682	Fvb1
Rh88_30303_47	15322588	Fvb1
Rh12GR_16182_1203	15349649	Fvb1
RhMCRND_624_1257	15350238	Fvb1
RhK5_20386_1361	15351298	Fvb1
RhK5_20386_938	15351703	Fvb1
Rh12GR_17004_343	15366201	Fvb1
Rh12GR_13756_156	15373922	Fvb1
Rh12GR_60046_867	15441970	Fvb1
RhMCRND_27762_1035	15473506	Fvb1
Rh88_33744_905	15477639	Fvb1
RhMCRND_29884_1492	15477923	Fvb1
Rh12GR_14036_336	15478900	Fvb1
Rh12GR_54261_1543	15479044	Fvb1
Rh12GR_7939_770	15483872	Fvb1
Rh12GR_5038_1541	15489889	Fvb1
RhMCRND_5149_1161	15491069	Fvb1
RhK5_1763_1646	15495305	Fvb1
RhK5_1763_1096	15496934	Fvb1
RhK5_1763_814	15497401	Fvb1
RhMCRND_34938_149	15497878	Fvb1
RhMCRND_22673_165	15498116	Fvb1
RhMCRND_15209_319	15498783	Fvb1
RhK5_1763_316	15499703	Fvb1
Rh12GR_65807_1781	15499863	Fvb1
Rh12GR_41380_322	15504422	Fvb1
RhK5_10988_227	15505655	Fvb1
RhMCRND_5944_252	15506501	Fvb1
Rh12GR_76336_1016	15507229	Fvb1
RhK5_6002_163	15520453	Fvb1
RhK5_6002_598	15522361	Fvb1
Rh12GR_62546_223	15536860	Fvb1
RhK5_6696_83	15537472	Fvb1
RhK5_11896_468	15537737	Fvb1
RhK5_11896_66	15538125	Fvb1
RhK5_7685_676	15567571	Fvb1
Rh12GR_29200_1018	15572717	Fvb1
RhMCRND_8735_267	15592684	Fvb1
RhK5_4011_990	15594142	Fvb1
RhK5_4011_888	15594351	Fvb1
Rh12GR_35217_529	15595911	Fvb1
RhK5_4011_300	15598958	Fvb1
RhMCRND_13178_708	15602647	Fvb1
RhK5_9349_645	15602712	Fvb1
RhK5_10809_338	15608575	Fvb1
RhMCRND_31181_209	15608650	Fvb1
RhK5_10809_180	15608745	Fvb1
RhK5_7219_894	15641690	Fvb1
Rh12GR_53241_359	15642320	Fvb1
RhK5_7219_129	15643810	Fvb1
RhK5_1793_904	15646125	Fvb1
Rh12GR_34421_645	15647789	Fvb1
RhK5_4696_149	15649822	Fvb1
RhK5_9245_446	15650574	Fvb1
Rh12GR_61125_198	15651117	Fvb1
Rh12GR_61185_55	15653424	Fvb1
Rh12GR_4747_565	15653425	Fvb1
RhK5_10339_287	15654684	Fvb1
RhK5_10339_540	15654907	Fvb1
RhMCRND_17193_1664	15656805	Fvb1
Rh12GR_3439_1980	15657096	Fvb1
Rh12GR_16179_612	15657686	Fvb1
RhK5_13788_1057	15660152	Fvb1
RhK5_13788_869	15660336	Fvb1
Rh12GR_60253_82	15678957	Fvb1
RhK5_6674_489	15696836	Fvb1
RhK5_6674_344	15697560	Fvb1
Rh88_6341_1632	15709013	Fvb1
Rh88_6341_1512	15709127	Fvb1
RhK5_9659_566	15712187	Fvb1
Rh12GR_14770_149	15712701	Fvb1
Rh12GR_80351_225	15713707	Fvb1
RhMCRND_5239_1157	15714438	Fvb1
RhK5_2086_1048	15715501	Fvb1
RhMCRND_27_6197	15723921	Fvb1
RhMCRND_27_5567	15724557	Fvb1
RhMCRND_27_5264	15724860	Fvb1
RhMCRND_27_4597	15725524	Fvb1
RhMCRND_27_2447	15727805	Fvb1
RhMCRND_27_1449	15728801	Fvb1
Rh88_26062_2220	15729419	Fvb1
RhK5_16705_1897	15735243	Fvb1
Rh12GR_14329_406	15741108	Fvb1
RhMCRND_13632_220	15741279	Fvb1
Rh12GR_14329_184	15741334	Fvb1
RhK5_8488_264	15759899	Fvb1
Rh12GR_10717_326	15762766	Fvb1
RhMCRND_36712_298	15780498	Fvb1
RhK5_12795_557	15780506	Fvb1
RhK5_16792_247	15795540	Fvb1
RhK5_9814_402	15797719	Fvb1
RhK5_9814_443	15797760	Fvb1
RhK5_6339_308	15798847	Fvb1
RhK5_6339_530	15799075	Fvb1
RhMCRND_521_4075	15799272	Fvb1
RhK5_6339_1272	15799816	Fvb1
RhMCRND_521_4739	15799939	Fvb1
RhK5_1664_1886	15835297	Fvb1
RhK5_1664_1691	15835483	Fvb1
RhK5_1664_497	15837315	Fvb1
RhK5_4776_288	15840294	Fvb1
RhMCRND_6966_1137	15840353	Fvb1
RhK5_4776_1023	15841017	Fvb1
Rh88_9361_540	15841089	Fvb1
Rh12GR_27855_457	15841540	Fvb1
Rh12GR_27855_417	15853517	Fvb1
RhK5_2313_456	15854888	Fvb1
RhK5_2313_620	15855212	Fvb1
RhK5_2313_797	15855572	Fvb1
RhMCRND_3604_900	15855671	Fvb1
RhK5_2313_1001	15855867	Fvb1
RhMCRND_3604_1184	15859302	Fvb1
RhK5_2313_1729	15860100	Fvb1
RhMCRND_4426_1061	15864485	Fvb1
Rh12GR_49176_107	15882916	Fvb1
RhMCRND_4441_1079	15948208	Fvb1
RhMCRND_28207_797	15954373	Fvb1
RhK5_3033_333	15955891	Fvb1
Rh12GR_29064_962	15957063	Fvb1
RhK5_3033_921	15958688	Fvb1
RhK5_3033_1134	15960370	Fvb1
RhK5_8912_133	15961680	Fvb1
RhK5_8912_496	15962149	Fvb1
RhK5_8912_619	15962365	Fvb1
RhMCRND_13252_740	15962443	Fvb1
RhK5_9624_110	15962643	Fvb1
RhK5_9624_197	15962734	Fvb1
RhMCRND_4121_1027	15963630	Fvb1
Rh12GR_27263_684	15964274	Fvb1
Rh12GR_32847_857	15978426	Fvb1
RhMCRND_28720_215	15978761	Fvb1
Rh12GR_47553_456	15979469	Fvb1
RhMCRND_22616_213	15983046	Fvb1
Rh12GR_49960_1220	16001455	Fvb1
Rh12GR_10865_884	16012417	Fvb1
RhK5_7621_467	16017168	Fvb1
RhK5_7621_130	16017504	Fvb1
RhK5_4048_946	16022117	Fvb1
RhMCRND_4846_1049	16022712	Fvb1
RhK5_7837_1684	16023920	Fvb1
RhK5_7837_2373	16024600	Fvb1
Rh12GR_34416_136	16025385	Fvb1
Rh12GR_77017_491	16031513	Fvb1
RhMCRND_11718_482	16032253	Fvb1
Rh12GR_13656_1135	16034933	Fvb1
Rh12GR_14559_1079	16041781	Fvb1
RhMCRND_2604_2110	16042955	Fvb1
RhK5_947_614	16058641	Fvb1
RhK5_947_1118	16061134	Fvb1
RhMCRND_1774_1180	16062223	Fvb1
Rh12GR_5507_3458	16062967	Fvb1
RhK5_14067_261	16066560	Fvb1
RhK5_7307_400	16067951	Fvb1
Rh12GR_72203_92	16068350	Fvb1
Rh12GR_50280_1488	16069440	Fvb1
RhK5_15866_440	16069501	Fvb1
RhMCRND_14197_83	16070107	Fvb1
Rh12GR_4843_625	16091606	Fvb1
RhK5_11028_786	16103919	Fvb1
RhK5_11028_1111	16104235	Fvb1
RhMCRND_35615_1610	16105418	Fvb1
Rh12GR_59627_327	16107630	Fvb1
RhK5_17058_52	16108906	Fvb1
RhMCRND_5935_845	16109705	Fvb1
RhK5_5372_584	16109893	Fvb1
RhMCRND_5935_1121	16109981	Fvb1
RhK5_5372_389	16110493	Fvb1
RhK5_5372_256	16110626	Fvb1
RhK5_15108_106	16112663	Fvb1
RhK5_15108_284	16112841	Fvb1
RhMCRND_14312_316	16113132	Fvb1
RhMCRND_14312_594	16113427	Fvb1
Rh12GR_20328_1138	16113741	Fvb1
RhMCRND_11190_299	16114480	Fvb1
RhK5_20380_1003	16133724	Fvb1
RhK5_20380_803	16134621	Fvb1
RhK5_20380_727	16136084	Fvb1
RhMCRND_6785_254	16146973	Fvb1
RhK5_15422_2061	16147078	Fvb1
RhK5_15422_1814	16147699	Fvb1
Rh12GR_32107_1341	16155059	Fvb1
Rh12GR_13202_392	16163988	Fvb1
RhMCRND_12546_418	16164128	Fvb1
RhK5_2063_849	16179260	Fvb1
RhK5_2063_1088	16179499	Fvb1
Rh12GR_77220_66	16181207	Fvb1
Rh12GR_4806_1150	16190006	Fvb1
RhK5_3582_189	16191719	Fvb1
RhK5_3582_384	16191885	Fvb1
RhK5_3582_640	16192619	Fvb1
Rh12GR_35314_57	16192996	Fvb1
Rh12GR_21421_857	16193365	Fvb1
RhK5_3582_1009	16193469	Fvb1
RhMCRND_22637_116	16195474	Fvb1
Rh12GR_49615_504	16195992	Fvb1
RhMCRND_422_1020	16213615	Fvb1
RhK5_18463_426	16214435	Fvb1
RhK5_18463_1384	16220053	Fvb1
RhK5_15105_1214	16221346	Fvb1
RhK5_15105_659	16225566	Fvb1
RhK5_19631_203	16231317	Fvb1
Rh12GR_1389_2212	16237697	Fvb1
Rh12GR_1389_614	16244626	Fvb1
RhMCRND_1850_183	16245315	Fvb1
RhK5_1247_273	16247163	Fvb1
RhK5_1247_639	16247829	Fvb1
RhK5_1247_1129	16248640	Fvb1
RhK5_17349_286	16250480	Fvb1
Rh12GR_70742_204	16257256	Fvb1
Rh12GR_11942_325	16259651	Fvb1
RhK5_10070_943	16261009	Fvb1
RhK5_10070_1092	16261785	Fvb1
RhK5_8717_491	16274804	Fvb1
RhK5_5443_792	16284885	Fvb1
Rh12GR_1115_2993	16290088	Fvb1
Rh12GR_65368_950	16311460	Fvb1
RhK5_21882_188	16313809	Fvb1
RhK5_5927_193	16317742	Fvb1
RhK5_5443_1003	16327577	Fvb1
RhK5_21882_514	16339530	Fvb1
RhK5_16925_774	16340686	Fvb1
RhMCRND_19686_428	16344108	Fvb1
RhK5_848_725	16349658	Fvb1
RhK5_848_637	16349746	Fvb1
RhK5_848_429	16349951	Fvb1
Rh12GR_19895_1369	16372552	Fvb1
RhK5_6401_1212	16372620	Fvb1
RhMCRND_4188_1064	16372771	Fvb1
RhK5_6401_798	16373023	Fvb1
RhK5_6788_760	16380133	Fvb1
Rh12GR_7315_483	16382367	Fvb1
RhK5_6788_181	16383014	Fvb1
RhK5_8783_1100	16410977	Fvb1
Rh12GR_62642_869	16414531	Fvb1
Rh12GR_33789_561	16430485	Fvb1
RhMCRND_929_2448	16432313	Fvb1
Rh12GR_15723_840	16460964	Fvb1
RhMCRND_16069_265	16463513	Fvb1
Rh12GR_56430_245	16465123	Fvb1
Rh12GR_94918_701	16466794	Fvb1
RhK5_3192_1307	16485024	Fvb1
Rh12GR_79749_1920	16486459	Fvb1
Rh12GR_65853_438	16487738	Fvb1
RhMCRND_4877_901	16488406	Fvb1
RhMCRND_4877_1161	16488924	Fvb1
Rh12GR_49829_796	16502553	Fvb1
Rh12GR_49829_213	16503236	Fvb1
RhK5_5620_525	16504529	Fvb1
RhK5_5620_593	16504747	Fvb1
Rh12GR_6237_1542	16504890	Fvb1
RhMCRND_4094_1838	16508098	Fvb1
RhMCRND_4094_1486	16508770	Fvb1
RhK5_2527_1090	16510494	Fvb1
RhK5_2527_844	16510918	Fvb1
Rh12GR_35668_892	16511525	Fvb1
Rh12GR_35668_213	16512229	Fvb1
Rh12GR_83259_1329	16514423	Fvb1
RhK5_9030_488	16553692	Fvb1
RhMCRND_32818_431	16553804	Fvb1
Rh12GR_82305_4587	16559117	Fvb1
Rh12GR_82305_4533	16559127	Fvb1
Rh12GR_82305_3795	16560688	Fvb1
Rh12GR_82305_3630	16560853	Fvb1
Rh12GR_82305_3579	16560892	Fvb1
Rh12GR_82305_3543	16560952	Fvb1
Rh12GR_82305_3399	16561096	Fvb1
Rh12GR_82305_3264	16561519	Fvb1
RhK5_483_1266	16561557	Fvb1
RhK5_483_1139	16561684	Fvb1
Rh12GR_82305_3034	16561743	Fvb1
RhK5_483_869	16561954	Fvb1
RhK5_483_263	16562550	Fvb1
Rh12GR_82305_2006	16562768	Fvb1
Rh12GR_82305_915	16564906	Fvb1
RhK5_13973_111	16564980	Fvb1
Rh12GR_14462_714	16566582	Fvb1
RhK5_4087_671	16576709	Fvb1
RhK5_5533_92	16611132	Fvb1
RhK5_5533_147	16611186	Fvb1
RhMCRND_7008_1091	16611515	Fvb1
RhK5_5533_1096	16612107	Fvb1
RhMCRND_21546_336	16612782	Fvb1
Rh12GR_1942_5664	16621280	Fvb1
RhK5_1867_250	16621676	Fvb1
RhK5_1867_459	16621885	Fvb1
RhK5_1867_704	16622130	Fvb1
RhK5_1867_906	16622335	Fvb1
RhK5_1867_1163	16622592	Fvb1
RhK5_1867_1557	16623616	Fvb1
RhK5_1867_1620	16623679	Fvb1
RhK5_1867_2157	16624216	Fvb1
RhK5_1867_2659	16624717	Fvb1
RhK5_1867_2722	16624780	Fvb1
RhK5_1867_2939	16624997	Fvb1
RhK5_1867_3118	16625176	Fvb1
RhK5_1867_3261	16625319	Fvb1
RhK5_1867_3382	16625440	Fvb1
RhK5_1867_3673	16625731	Fvb1
RhK5_1867_4244	16626314	Fvb1
RhK5_1867_4628	16627062	Fvb1
RhK5_1867_4691	16627125	Fvb1
RhMCRND_3761_1156	16632291	Fvb1
Rh12GR_46155_115	16633844	Fvb1
RhMCRND_3761_975	16634520	Fvb1
Rh12GR_70392_2209	16636243	Fvb1
RhK5_830_375	16638436	Fvb1
RhK5_830_617	16639379	Fvb1
RhK5_830_741	16639581	Fvb1
RhK5_830_797	16639637	Fvb1
RhMCRND_6087_974	16640157	Fvb1
RhMCRND_6087_1045	16640228	Fvb1
RhK5_830_1203	16640648	Fvb1
RhK5_830_2442	16642883	Fvb1
RhK5_4712_618	16650579	Fvb1
RhK5_2944_927	16650626	Fvb1
RhK5_2944_1033	16650835	Fvb1
RhMCRND_11931_653	16689388	Fvb1
RhK5_4876_356	16690705	Fvb1
RhMCRND_1399_1001	16691480	Fvb1
Rh12GR_1481_1069	16691516	Fvb1
RhK5_4876_1012	16691543	Fvb1
Rh12GR_1481_2517	16697369	Fvb1
RhMCRND_19325_268	16710473	Fvb1
Rh12GR_22604_65	16710667	Fvb1
RhK5_1819_1052	16711825	Fvb1
RhK5_8031_698	16715242	Fvb1
RhK5_11796_210	16716456	Fvb1
RhK5_11796_246	16716492	Fvb1
Rh12GR_6062_1330	16717186	Fvb1
RhMCRND_6829_388	16717843	Fvb1
Rh12GR_7588_741	16720260	Fvb1
RhMCRND_7272_150	16720889	Fvb1
RhMCRND_21816_226	16721278	Fvb1
RhK5_3523_182	16723796	Fvb1
RhMCRND_6188_316	16724233	Fvb1
RhK5_3523_737	16726817	Fvb1
Rh12GR_82304_181	16727599	Fvb1
RhK5_3523_1167	16728032	Fvb1
Rh12GR_27332_389	16748473	Fvb1
RhK5_8139_1250	16748670	Fvb1
Rh12GR_30355_1106	16767714	Fvb1
RhK5_6024_859	16768642	Fvb1
Rh12GR_96680_179	16768914	Fvb1
RhMCRND_10107_358	16769392	Fvb1
RhK5_6024_172	16769604	Fvb1
Rh12GR_77221_485	16774949	Fvb1
RhK5_836_2537	16778759	Fvb1
RhK5_836_2340	16779292	Fvb1
RhMCRND_1502_2244	16779729	Fvb1
RhMCRND_1502_1313	16783891	Fvb1
RhK5_836_1102	16784244	Fvb1
RhK5_836_902	16784444	Fvb1
RhMCRND_1502_709	16784648	Fvb1
RhK5_836_602	16785251	Fvb1
RhK5_836_485	16785362	Fvb1
RhK5_6377_957	16786408	Fvb1
RhK5_6377_601	16786774	Fvb1
Rh12GR_49670_167	16788817	Fvb1
RhMCRND_9633_516	16789037	Fvb1
RhK5_6377_238	16789148	Fvb1
RhK5_6031_914	16789162	Fvb1
RhMCRND_9633_322	16789224	Fvb1
RhK5_10868_388	16843651	Fvb1
RhK5_9752_933	16843688	Fvb1
RhMCRND_14801_141	16843773	Fvb1
RhMCRND_19024_150	16846527	Fvb1
RhMCRND_27133_1887	16846836	Fvb1
RhMCRND_33784_396	16847531	Fvb1
RhK5_7743_229	16848564	Fvb1
RhMCRND_14271_147	16848749	Fvb1
RhK5_15637_99	16855378	Fvb1
Rh12GR_10216_1737	16855789	Fvb1
RhK5_2276_663	16859601	Fvb1
RhK5_2276_1423	16861527	Fvb1
RhMCRND_10896_690	16861606	Fvb1
RhMCRND_2243_1732	16878256	Fvb1
Rh12GR_9480_1025	16878459	Fvb1
RhMCRND_30619_1437	16894905	Fvb1
Rh12GR_31250_1231	16901783	Fvb1
RhMCRND_7726_247	16907561	Fvb1
RhMCRND_21133_686	16908861	Fvb1
RhMCRND_2790_1460	16941200	Fvb1
RhMCRND_5961_1087	16941615	Fvb1
RhK5_1653_985	16941842	Fvb1
RhMCRND_21092_582	16943223	Fvb1
Rh12GR_4968_1724	16966730	Fvb1
Rh12GR_52947_502	16968989	Fvb1
RhMCRND_18663_611	16989357	Fvb1
RhMCRND_24172_1194	16989988	Fvb1
Rh12GR_16058_147	16990731	Fvb1
RhMCRND_17519_366	16990949	Fvb1
Rh12GR_6963_126	17017736	Fvb1
RhMCRND_7194_1031	17018520	Fvb1
Rh12GR_6963_1073	17018561	Fvb1
RhMCRND_1603_1998	17019035	Fvb1
Rh12GR_17125_1097	17019866	Fvb1
RhK5_988_1253	17021220	Fvb1
RhK5_988_941	17021532	Fvb1
RhK5_988_875	17021544	Fvb1
RhK5_988_288	17023202	Fvb1
Rh12GR_55983_132	17057940	Fvb1
RhMCRND_27895_506	17061661	Fvb1
RhMCRND_27895_566	17061721	Fvb1
Rh12GR_16769_403	17063595	Fvb1
Rh12GR_16769_594	17065179	Fvb1
RhMCRND_14713_652	17065269	Fvb1
RhK5_2871_768	17071859	Fvb1
RhMCRND_23094_130	17072167	Fvb1
Rh12GR_21791_330	17072588	Fvb1
RhK5_2871_1149	17072948	Fvb1
RhK5_341_430	17075926	Fvb1
Rh12GR_14534_218	17076484	Fvb1
RhK5_341_1283	17077313	Fvb1
RhK5_341_2510	17087191	Fvb1
Rh12GR_22093_96	17094007	Fvb1
RhMCRND_4452_1397	17102845	Fvb1
Rh12GR_29516_1214	17104626	Fvb1
RhMCRND_9973_959	17104859	Fvb1
Rh12GR_66932_1174	17107682	Fvb1
RhMCRND_32329_636	17111608	Fvb1
Rh12GR_53205_112	17153497	Fvb1
Rh12GR_73417_267	17174412	Fvb1
Rh12GR_10775_494	17174635	Fvb1
RhMCRND_11514_135	17176554	Fvb1
Rh88_7010_915	17185542	Fvb1
Rh12GR_61766_671	17185611	Fvb1
RhMCRND_20794_1189	17199697	Fvb1
RhK5_6864_989	17200884	Fvb1
RhK5_6864_1220	17201306	Fvb1
Rh12GR_3468_1837	17201476	Fvb1
Rh88_49743_62	17202628	Fvb1
RhMCRND_9122_218	17204728	Fvb1
Rh12GR_94332_2255	17206996	Fvb1
RhMCRND_15467_392	17210640	Fvb1
RhK5_7714_479	17211558	Fvb1
RhK5_7714_333	17211701	Fvb1
Rh88_6682_1295	17211760	Fvb1
RhMCRND_16748_1458	17212533	Fvb1
Rh12GR_54612_308	17213192	Fvb1
RhK5_4498_624	17214489	Fvb1
RhK5_4498_407	17214817	Fvb1
RhK5_4498_120	17215205	Fvb1
Rh12GR_82494_725	17221249	Fvb1
RhK5_1746_645	17229163	Fvb1
RhMCRND_30153_410	17230640	Fvb1
Rh12GR_59216_45	17232017	Fvb1
RhK5_1746_1058	17232079	Fvb1
RhK5_1746_1145	17232166	Fvb1
Rh12GR_73723_134	17232858	Fvb1
Rh12GR_11147_1011	17234703	Fvb1
RhMCRND_17815_275	17235054	Fvb1
Rh12GR_26485_1388	17239157	Fvb1
RhK5_9814_668	17240877	Fvb1
Rh12GR_63499_841	17241180	Fvb1
Rh12GR_62573_682	17241854	Fvb1
RhMCRND_25757_609	17242010	Fvb1
Rh12GR_83442_305	17242572	Fvb1
RhK5_5317_348	17246559	Fvb1
Rh12GR_78283_385	17247830	Fvb1
RhK5_5317_553	17252878	Fvb1
Rh12GR_78283_75	17253325	Fvb1
RhMCRND_24238_254	17254359	Fvb1
RhMCRND_24238_70	17254543	Fvb1
RhK5_17901_123	17268043	Fvb1
Rh12GR_14936_775	17268400	Fvb1
RhMCRND_9554_1446	17268766	Fvb1
RhMCRND_9554_715	17269496	Fvb1
Rh12GR_78882_310	17270774	Fvb1
RhMCRND_30625_301	17280386	Fvb1
RhK5_12869_226	17288347	Fvb1
Rh12GR_14586_1582	17288403	Fvb1
RhK5_12869_148	17288442	Fvb1
Rh88_7839_468	17288532	Fvb1
RhMCRND_9823_1001	17288901	Fvb1
Rh12GR_79544_264	17311467	Fvb1
RhK5_7070_305	17315192	Fvb1
RhK5_7070_347	17315234	Fvb1
Rh12GR_53970_621	17315652	Fvb1
Rh12GR_84868_214	17317553	Fvb1
RhMCRND_21256_147	17321432	Fvb1
Rh12GR_21863_667	17322552	Fvb1
RhMCRND_20711_277	17323199	Fvb1
Rh12GR_50028_305	17323277	Fvb1
RhMCRND_23041_826	17326050	Fvb1
RhMCRND_21856_139	17326382	Fvb1
Rh12GR_73577_3666	17326433	Fvb1
RhK5_9790_200	17327001	Fvb1
Rh12GR_45606_519	17327070	Fvb1
RhK5_9790_304	17327105	Fvb1
RhK5_9790_385	17327186	Fvb1
Rh12GR_86894_194	17327359	Fvb1
Rh12GR_3768_1294	17329990	Fvb1
Rh12GR_89366_3344	17332870	Fvb1
Rh12GR_3768_883	17335751	Fvb1
Rh88_8836_549	17342032	Fvb1
RhMCRND_13663_1201	17342245	Fvb1
RhK5_19350_971	17356798	Fvb1
RhMCRND_7316_1158	17356845	Fvb1
Rh12GR_1577_143	17360627	Fvb1
RhMCRND_1692_1369	17361834	Fvb1
Rh12GR_1577_2614	17363600	Fvb1
RhK5_7984_438	17364434	Fvb1
RhK5_7984_365	17364511	Fvb1
RhK5_7984_270	17364606	Fvb1
Rh12GR_43307_473	17364985	Fvb1
Rh12GR_43307_522	17365035	Fvb1
RhMCRND_10036_791	17368208	Fvb1
RhMCRND_10036_145	17368848	Fvb1
RhMCRND_23026_154	17378461	Fvb1
Rh12GR_36380_874	17417118	Fvb1
RhMCRND_4801_1253	17417897	Fvb1
RhK5_7489_969	17418226	Fvb1
Rh12GR_4528_442	17418712	Fvb1
Rh12GR_85099_1454	17447855	Fvb1
RhMCRND_19532_334	17450202	Fvb1
RhMCRND_6758_316	17460583	Fvb1
Rh12GR_1491_3206	17460660	Fvb1
RhK5_2044_1293	17466677	Fvb1
RhK5_2044_605	17470166	Fvb1
RhK5_2044_91	17470825	Fvb1
RhK5_14871_108	17471098	Fvb1
RhK5_14871_473	17471429	Fvb1
RhK5_14036_105	17471584	Fvb1
RhK5_14036_271	17471755	Fvb1
RhK5_932_963	17481951	Fvb1
RhMCRND_4979_174	17483275	Fvb1
Rh12GR_76832_1049	17484554	Fvb1
RhMCRND_7188_1502	17484866	Fvb1
Rh12GR_57406_254	17490356	Fvb1
Rh12GR_57406_919	17492307	Fvb1
RhK5_2429_1801	17508148	Fvb1
RhK5_2429_1135	17509200	Fvb1
RhMCRND_11932_1094	17509512	Fvb1
Rh12GR_4817_1529	17510152	Fvb1
RhK5_9566_423	17546373	Fvb1
RhK5_221_300	17550177	Fvb1
Rh12GR_8696_646	17553892	Fvb1
RhMCRND_14075_1057	17554168	Fvb1
Rh12GR_31578_168	17556656	Fvb1
Rh12GR_31578_373	17557170	Fvb1
RhK5_7368_162	17571918	Fvb1
RhK5_7368_476	17572235	Fvb1
RhK5_269_1147	17582379	Fvb1
RhK5_269_1357	17582746	Fvb1
Rh88_13113_592	17677286	Fvb1
RhK5_10522_1126	17678393	Fvb1
Rh12GR_1258_1177	17678617	Fvb1
RhK5_10522_753	17678748	Fvb1
Rh12GR_57203_209	17685516	Fvb1
RhMCRND_14597_1421	17688231	Fvb1
Rh12GR_52421_2516	17692058	Fvb1
RhK5_165_265	17693449	Fvb1
RhK5_165_451	17694078	Fvb1
RhK5_165_541	17694289	Fvb1
Rh12GR_72173_3586	17694820	Fvb1
Rh12GR_72173_3474	17695230	Fvb1
Rh12GR_72173_3269	17696381	Fvb1
Rh12GR_72173_3122	17696930	Fvb1
Rh12GR_72173_3162	17696930	Fvb1
RhK5_165_1296	17697197	Fvb1
RhK5_165_1764	17698336	Fvb1
RhK5_165_1997	17698668	Fvb1
Rh12GR_72173_2244	17698889	Fvb1
RhK5_165_2186	17698954	Fvb1
RhK5_165_2226	17698994	Fvb1
RhK5_165_2361	17699324	Fvb1
RhK5_165_2557	17699617	Fvb1
Rh12GR_72173_1754	17700396	Fvb1
RhK5_165_2778	17700562	Fvb1
RhK5_165_3008	17702392	Fvb1
RhK5_165_3149	17702533	Fvb1
RhMCRND_264_1112	17702758	Fvb1
RhK5_165_3280	17702802	Fvb1
RhK5_165_3323	17702845	Fvb1
RhK5_165_3383	17702905	Fvb1
RhK5_165_3821	17703634	Fvb1
RhK5_1023_2378	17714519	Fvb1
Rh12GR_58657_173	17715553	Fvb1
RhMCRND_1630_1371	17716635	Fvb1
RhK5_1023_1213	17716682	Fvb1
RhK5_1023_664	17717231	Fvb1
RhK5_1023_559	17717336	Fvb1
RhK5_1023_457	17717438	Fvb1
RhK5_1023_316	17717579	Fvb1
RhMCRND_15654_691	17730635	Fvb1
RhMCRND_15654_652	17730649	Fvb1
RhK5_11481_424	17733332	Fvb1
RhK5_9511_56	17744364	Fvb1
RhK5_9511_405	17746103	Fvb1
RhK5_9511_462	17748301	Fvb1
RhMCRND_3330_1582	17753067	Fvb1
RhMCRND_3330_1855	17753468	Fvb1
Rh12GR_9710_840	17770206	Fvb1
Rh12GR_27990_1791	17772729	Fvb1
Rh12GR_48336_498	17773022	Fvb1
Rh12GR_48336_173	17773316	Fvb1
RhK5_8234_557	17777019	Fvb1
RhK5_8234_509	17777319	Fvb1
RhMCRND_19851_298	17779812	Fvb1
RhK5_7384_1239	17801956	Fvb1
RhMCRND_2718_1443	17802208	Fvb1
RhK5_7384_573	17803193	Fvb1
Rh12GR_51120_530	17812173	Fvb1
RhMCRND_22457_224	17825152	Fvb1
RhMCRND_5280_1040	17828135	Fvb1
Rh12GR_13367_1045	17828212	Fvb1
RhK5_21979_366	17828695	Fvb1
RhMCRND_4617_1121	17838858	Fvb1
Rh12GR_4382_1155	17838896	Fvb1
Rh12GR_22066_560	17842065	Fvb1
RhMCRND_8870_1565	17855499	Fvb1
RhMCRND_20119_224	17865616	Fvb1
RhMCRND_6079_1046	17871576	Fvb1
RhMCRND_7739_1187	17885983	Fvb1
Rh12GR_20253_1551	17897267	Fvb1
RhMCRND_17811_1455	17897327	Fvb1
Rh12GR_40284_195	17904766	Fvb1
RhMCRND_1706_1232	17937121	Fvb1
RhMCRND_1706_916	17937622	Fvb1
Rh12GR_20767_182	17953891	Fvb1
RhMCRND_4465_772	17958258	Fvb1
RhK5_3474_1278	17975326	Fvb1
RhMCRND_15943_353	17983365	Fvb1
Rh12GR_66874_612	17984020	Fvb1
RhMCRND_14788_415	17984463	Fvb1
RhK5_9402_129	17986671	Fvb1
Rh12GR_86759_409	17987212	Fvb1
Rh12GR_80752_182	17987836	Fvb1
RhK5_9402_612	17988311	Fvb1
Rh88_50122_270	17989620	Fvb1
RhMCRND_6209_1230	17989684	Fvb1
Rh12GR_6816_1086	17991832	Fvb1
RhK5_5490_259	17992122	Fvb1
RhK5_5490_191	17992272	Fvb1
Rh12GR_31751_1524	17995001	Fvb1
RhMCRND_13970_2660	18003627	Fvb1
Rh12GR_63637_283	18005819	Fvb1
Rh12GR_13954_1131	18006319	Fvb1
RhMCRND_9537_725	18006950	Fvb1
Rh12GR_58403_578	18016104	Fvb1
RhMCRND_28171_1092	18022143	Fvb1
Rh12GR_21699_1077	18022185	Fvb1
RhK5_3876_909	18022254	Fvb1
Rh12GR_21699_951	18022311	Fvb1
RhK5_3876_591	18022584	Fvb1
RhK5_3876_279	18022884	Fvb1
RhK5_13128_410	18042840	Fvb1
RhMCRND_34969_173	18043349	Fvb1
RhK5_12321_243	18043490	Fvb1
RhK5_12321_150	18044205	Fvb1
Rh12GR_60011_734	18096782	Fvb1
Rh12GR_49253_261	18102920	Fvb1
Rh12GR_11661_1164	18116577	Fvb1
Rh12GR_80564_1030	18129975	Fvb1
Rh12GR_29776_2302	18133429	Fvb1
Rh12GR_80564_884	18135945	Fvb1
RhMCRND_26782_106	18151469	Fvb1
RhK5_4637_769	18151742	Fvb1
RhK5_4637_1156	18156969	Fvb1
RhK5_5659_127	18158248	Fvb1
RhMCRND_6549_185	18201631	Fvb1
RhMCRND_6549_1187	18202622	Fvb1
Rh12GR_8853_817	18223564	Fvb1
RhK5_9738_528	18223642	Fvb1
RhMCRND_11775_1033	18224142	Fvb1
RhK5_8327_364	18228377	Fvb1
RhMCRND_10514_905	18258939	Fvb1
Rh12GR_1959_2024	18264242	Fvb1
RhK5_7589_413	18276194	Fvb1
RhK5_7589_672	18276435	Fvb1
RhK5_19702_262	18289147	Fvb1
RhK5_19702_819	18290103	Fvb1
RhMCRND_8304_496	18362681	Fvb1
RhMCRND_21571_118	18377599	Fvb1
RhK5_903_145	18400470	Fvb1
RhMCRND_32200_702	18401497	Fvb1
RhK5_903_1677	18404711	Fvb1
RhK5_903_1896	18404930	Fvb1
RhMCRND_11085_713	18405448	Fvb1
RhMCRND_18577_94	18429598	Fvb1
RhMCRND_29989_170	18430268	Fvb1
Rh12GR_100714_584	18454991	Fvb1
Rh12GR_36038_512	18458001	Fvb1
Rh12GR_44435_628	18493682	Fvb1
Rh12GR_51583_337	18532520	Fvb1
Rh12GR_8964_1517	18532547	Fvb1
Rh12GR_50651_215	18532706	Fvb1
RhK5_3725_1072	18558720	Fvb1
RhK5_4477_743	18566908	Fvb1
RhK5_642_4434	18568140	Fvb1
RhK5_13762_90	18568330	Fvb1
RhK5_1627_1384	18597554	Fvb1
RhK5_1627_1759	18598692	Fvb1
RhMCRND_21790_607	18603109	Fvb1
RhK5_3725_739	18613810	Fvb1
Rh12GR_2772_4005	18624086	Fvb1
RhK5_21092_169	18630921	Fvb1
RhMCRND_3055_2102	18648473	Fvb1
Rh12GR_58456_1757	18648809	Fvb1
RhK5_1627_805	18649889	Fvb1
Rh12GR_15743_1511	18663814	Fvb1
Rh12GR_47611_759	18697466	Fvb1
Rh12GR_10315_1078	18701296	Fvb1
Rh88_26188_825	18709336	Fvb1
Rh88_26188_351	18711382	Fvb1
Rh88_26188_299	18711434	Fvb1
Rh12GR_15666_1017	18716132	Fvb1
RhK5_9922_528	18717687	Fvb1
RhMCRND_27632_435	18724272	Fvb1
Rh88_9383_64	18725451	Fvb1
RhMCRND_16402_337	18725630	Fvb1
Rh12GR_18603_566	18727853	Fvb1
RhMCRND_34592_589	18728069	Fvb1
RhK5_11015_318	18732204	Fvb1
Rh12GR_6209_293	18736951	Fvb1
RhMCRND_36226_97	18743886	Fvb1
RhMCRND_33510_146	18743897	Fvb1
RhMCRND_10640_859	18743928	Fvb1
RhK5_13349_178	18743958	Fvb1
Rh12GR_64637_447	18744315	Fvb1
RhMCRND_15570_472	18744541	Fvb1
RhMCRND_4572_1420	18753165	Fvb1
Rh12GR_3863_1123	18757224	Fvb1
RhMCRND_4572_807	18758376	Fvb1
RhK5_11120_407	18760996	Fvb1
Rh12GR_78353_980	18778499	Fvb1
Rh12GR_75489_322	18784855	Fvb1
Rh12GR_39810_639	18804347	Fvb1
Rh12GR_54934_1609	18815692	Fvb1
Rh12GR_12100_1001	18817999	Fvb1
Rh12GR_65114_132	18819567	Fvb1
RhMCRND_21374_208	18826960	Fvb1
RhK5_2342_2186	18830056	Fvb1
RhK5_8890_376	18830175	Fvb1
RhMCRND_22753_466	18830450	Fvb1
Rh12GR_45652_524	18831425	Fvb1
RhMCRND_20014_1113	18833108	Fvb1
Rh12GR_14564_865	18833183	Fvb1
Rh12GR_40448_202	18839175	Fvb1
RhMCRND_35663_985	18841357	Fvb1
Rh12GR_4644_1892	18841544	Fvb1
RhMCRND_34093_743	18842404	Fvb1
Rh12GR_26873_1609	18843562	Fvb1
Rh12GR_89671_336	18844349	Fvb1
Rh12GR_19317_151	18846017	Fvb1
RhMCRND_3081_1354	18847224	Fvb1
Rh12GR_58069_184	18859393	Fvb1
Rh12GR_19333_1621	18883132	Fvb1
RhMCRND_2094_2235	18885051	Fvb1
RhK5_14681_1178	18889738	Fvb1
RhK5_3655_1178	18904576	Fvb1
RhK5_15031_210	18906283	Fvb1
RhMCRND_8247_501	18906585	Fvb1
Rh12GR_9276_994	18910156	Fvb1
Rh12GR_9276_1600	18911426	Fvb1
Rh12GR_48673_1174	18914811	Fvb1
RhK5_4013_1133	18924885	Fvb1
RhK5_4013_821	18926262	Fvb1
RhK5_4013_765	18926316	Fvb1
RhMCRND_13421_615	18927490	Fvb1
RhMCRND_5502_1073	18927764	Fvb1
RhK5_4013_241	18928061	Fvb1
Rh12GR_5439_173	18928293	Fvb1
RhK5_8860_717	18937690	Fvb1
RhK5_8860_851	18937824	Fvb1
RhK5_8860_1418	18938391	Fvb1
RhMCRND_20784_360	18941008	Fvb1
RhMCRND_9704_109	18972050	Fvb1
RhMCRND_9704_267	18972208	Fvb1
RhK5_6502_817	18972306	Fvb1
RhK5_6502_535	18972544	Fvb1
RhK5_6443_5861	18976130	Fvb1
Rh88_46343_193	18981393	Fvb1
Rh12GR_53327_10023	19003250	Fvb1
Rh12GR_53327_9677	19003592	Fvb1
Rh12GR_53327_9639	19003630	Fvb1
Rh12GR_53327_9372	19003892	Fvb1
RhK5_12753_188	19004471	Fvb1
Rh12GR_53327_8664	19004598	Fvb1
Rh12GR_53327_7889	19005331	Fvb1
RhK5_4354_841	19006699	Fvb1
Rh12GR_53327_7067	19008653	Fvb1
Rh12GR_53327_6722	19009200	Fvb1
Rh12GR_53327_6512	19009410	Fvb1
Rh12GR_53327_6419	19010421	Fvb1
RhK5_4354_2400	19010610	Fvb1
RhK5_4354_2949	19012195	Fvb1
Rh12GR_53327_5396	19012589	Fvb1
Rh12GR_53327_5268	19012969	Fvb1
RhK5_4354_3407	19013017	Fvb1
Rh12GR_53327_4892	19013905	Fvb1
RhK5_4354_3990	19014176	Fvb1
RhK5_4354_4312	19014717	Fvb1
RhK5_4354_4432	19014834	Fvb1
RhK5_4354_4589	19014991	Fvb1
Rh12GR_53327_3790	19015432	Fvb1
RhK5_4354_5108	19015902	Fvb1
RhK5_4354_5273	19016067	Fvb1
RhK5_4354_5315	19016109	Fvb1
Rh12GR_53327_3225	19016182	Fvb1
RhK5_4354_5417	19016211	Fvb1
RhK5_4354_5624	19017064	Fvb1
RhK5_4354_6128	19017737	Fvb1
RhK5_4354_6188	19017797	Fvb1
RhK5_4354_6230	19017839	Fvb1
RhK5_4354_6338	19017947	Fvb1
RhK5_4354_6386	19017995	Fvb1
RhMCRND_70_2008	19018611	Fvb1
Rh12GR_53327_1953	19018668	Fvb1
RhK5_4354_6698	19018717	Fvb1
RhMCRND_70_1823	19019069	Fvb1
RhK5_4354_7067	19019532	Fvb1
RhK5_4354_7142	19019607	Fvb1
RhK5_4354_7215	19019680	Fvb1
RhK5_4354_7661	19020346	Fvb1
RhK5_4354_7874	19020559	Fvb1
RhMCRND_12561_457	19024371	Fvb1
RhK5_6702_970	19025258	Fvb1
RhK5_5278_1031	19032298	Fvb1
RhK5_5278_971	19032352	Fvb1
RhMCRND_9202_886	19033552	Fvb1
Rh12GR_47263_84	19038353	Fvb1
RhMCRND_4957_1418	19041646	Fvb1
Rh12GR_96906_1321	19042553	Fvb1
RhMCRND_10105_147	19045447	Fvb1
Rh12GR_5765_114	19045487	Fvb1
Rh12GR_48825_1034	19050502	Fvb1
Rh12GR_41881_508	19061311	Fvb1
RhK5_5935_653	19061342	Fvb1
Rh12GR_41881_283	19061680	Fvb1
RhMCRND_21809_1299	19069616	Fvb1
RhK5_17805_373	19069882	Fvb1
RhK5_17805_715	19070224	Fvb1
RhK5_12090_63	19070700	Fvb1
RhK5_12090_136	19070773	Fvb1
RhK5_12090_394	19071557	Fvb1
RhMCRND_8120_1032	19075506	Fvb1
RhK5_13607_822	19075625	Fvb1
Rh12GR_15547_607	19077404	Fvb1
RhK5_18209_888	19078734	Fvb1
RhK5_18209_1064	19079425	Fvb1
RhK5_4901_435	19081252	Fvb1
RhK5_1712_254	19090658	Fvb1
RhK5_6455_136	19099616	Fvb1
Rh12GR_63318_580	19100614	Fvb1
RhK5_6455_750	19102374	Fvb1
RhK5_6455_816	19102440	Fvb1
RhK5_9682_94	19103633	Fvb1
RhK5_9682_419	19105655	Fvb1
RhMCRND_14302_117	19106061	Fvb1
RhK5_9682_653	19106101	Fvb1
RhK5_5444_826	19106845	Fvb1
Rh12GR_13222_122	19108343	Fvb1
RhMCRND_12692_329	19108799	Fvb1
RhK5_6185_622	19110811	Fvb1
Rh12GR_71585_175	19112326	Fvb1
RhMCRND_34705_300	19115717	Fvb1
RhK5_1333_1484	19137355	Fvb1
Rh12GR_67407_2557	19138062	Fvb1
RhMCRND_7636_427	19141279	Fvb1
Rh12GR_15381_435	19163231	Fvb1
Rh12GR_83626_105	19165082	Fvb1
RhK5_5321_962	19165752	Fvb1
Rh12GR_15765_1393	19166049	Fvb1
RhK5_3038_664	19184448	Fvb1
RhK5_1631_240	19194452	Fvb1
RhMCRND_1294_485	19194684	Fvb1
RhK5_1631_1044	19196786	Fvb1
Rh88_6113_46	19197373	Fvb1
RhK5_3134_805	19207622	Fvb1
RhK5_3134_1137	19208037	Fvb1
Rh88_41821_146	19208463	Fvb1
RhMCRND_32868_1281	19209343	Fvb1
RhMCRND_6609_1242	19210163	Fvb1
Rh12GR_22742_1181	19212811	Fvb1
RhK5_18707_182	19216710	Fvb1
RhMCRND_1121_1132	19216779	Fvb1
RhK5_18946_161	19217035	Fvb1
RhK5_13948_360	19221236	Fvb1
RhMCRND_18603_290	19224682	Fvb1
Rh12GR_62784_734	19227100	Fvb1
Rh12GR_62784_393	19227429	Fvb1
RhMCRND_11884_297	19240454	Fvb1
Rh12GR_59614_575	19240701	Fvb1
RhK5_323_1451	19241223	Fvb1
Rh88_9918_441	19241423	Fvb1
RhK5_323_1025	19241734	Fvb1
RhMCRND_4719_1289	19242420	Fvb1
RhMCRND_11556_493	19243697	Fvb1
RhK5_5448_404	19248589	Fvb1
RhK5_5448_365	19248634	Fvb1
Rh12GR_21238_992	19262959	Fvb1
RhMCRND_4841_856	19295145	Fvb1
RhMCRND_4841_1077	19297477	Fvb1
RhK5_3561_979	19297723	Fvb1
RhMCRND_22171_131	19297836	Fvb1
RhK5_3561_1063	19298047	Fvb1
RhK5_4781_366	19300493	Fvb1
RhK5_4781_524	19300946	Fvb1
RhK5_4781_947	19303166	Fvb1
RhK5_4781_1127	19308181	Fvb1
RhK5_13099_293	19312105	Fvb1
RhK5_13099_950	19313628	Fvb1
Rh12GR_53908_964	19326302	Fvb1
RhMCRND_11893_278	19326983	Fvb1
Rh12GR_53908_191	19327075	Fvb1
Rh12GR_18840_767	19327375	Fvb1
RhK5_15771_121	19327768	Fvb1
RhMCRND_14361_152	19327916	Fvb1
RhMCRND_30859_336	19330722	Fvb1
Rh12GR_63629_124	19350651	Fvb1
Rh12GR_99310_170	19351448	Fvb1
Rh12GR_55523_331	19352645	Fvb1
RhMCRND_26077_297	19353134	Fvb1
RhK5_5014_312	19370287	Fvb1
RhK5_5014_576	19371910	Fvb1
Rh12GR_8113_1444	19373246	Fvb1
Rh12GR_10368_1686	19431437	Fvb1
Rh12GR_40445_192	19503673	Fvb1
RhK5_8245_538	19506603	Fvb1
Rh12GR_55272_827	19508562	Fvb1
RhK5_13543_100	19509102	Fvb1
RhK5_13496_59	19583471	Fvb1
RhK5_11045_455	19599796	Fvb1
RhK5_14289_440	19603010	Fvb1
RhK5_5654_1066	19658949	Fvb1
RhMCRND_16628_199	19684738	Fvb1
RhMCRND_18285_589	19710830	Fvb1
Rh12GR_18586_1256	19731131	Fvb1
RhMCRND_5852_1136	19762761	Fvb1
RhK5_9645_426	19762869	Fvb1
RhK5_9645_86	19763206	Fvb1
RhK5_1260_2127	19775758	Fvb1
RhK5_1260_1295	19781990	Fvb1
RhMCRND_29393_1797	19784615	Fvb1
RhK5_1260_452	19785281	Fvb1
RhK5_8698_63	19828611	Fvb1
RhK5_8698_249	19828779	Fvb1
Rh12GR_13687_913	19847497	Fvb1
Rh12GR_40469_247	19923235	Fvb1
RhK5_783_222	19927622	Fvb1
RhK5_783_418	19927818	Fvb1
RhK5_783_912	19928312	Fvb1
Rh12GR_69467_1232	19929045	Fvb1
RhK5_783_1835	19929235	Fvb1
RhMCRND_1746_2069	19929440	Fvb1
RhK5_17794_906	19931668	Fvb1
RhK5_17794_1110	19932550	Fvb1
RhK5_4072_612	19934966	Fvb1
RhK5_4072_297	19935963	Fvb1
RhMCRND_22942_1115	19970773	Fvb1
RhMCRND_12838_1562	19982171	Fvb1
RhK5_5892_749	19983960	Fvb1
Rh12GR_42494_513	19986833	Fvb1
RhMCRND_32649_78	20011415	Fvb1
Rh12GR_38556_147	20011839	Fvb1
Rh12GR_15628_1084	20023114	Fvb1
RhK5_6400_753	20115165	Fvb1
RhMCRND_7493_349	20135258	Fvb1
RhK5_3614_1232	20151594	Fvb1
RhMCRND_5154_1254	20151745	Fvb1
RhK5_3614_860	20151966	Fvb1
RhK5_3614_802	20152300	Fvb1
Rh12GR_46717_122	20162446	Fvb1
RhMCRND_6264_1474	20162470	Fvb1
RhK5_8249_802	20168370	Fvb1
RhK5_8249_539	20170460	Fvb1
RhMCRND_924_2663	20173044	Fvb1
RhK5_4986_729	20175812	Fvb1
Rh12GR_32084_986	20178372	Fvb1
RhK5_4986_330	20181054	Fvb1
RhK5_21605_397	20186095	Fvb1
RhK5_8592_261	20192998	Fvb1
RhMCRND_35664_1066	20194202	Fvb1
RhK5_13337_45	20194336	Fvb1
Rh12GR_28946_1256	20194940	Fvb1
RhK5_5276_922	20196492	Fvb1
Rh12GR_72740_683	20197319	Fvb1
RhK5_5276_197	20208031	Fvb1
RhMCRND_2769_1656	20242359	Fvb1
RhK5_7947_677	20246444	Fvb1
Rh12GR_66844_75	20247093	Fvb1
Rh12GR_66844_115	20249361	Fvb1
RhK5_7947_125	20250130	Fvb1
RhK5_7947_63	20250185	Fvb1
Rh12GR_100066_77	20251878	Fvb1
RhK5_9031_778	20251973	Fvb1
RhK5_847_177	20252087	Fvb1
RhK5_847_333	20252243	Fvb1
RhK5_847_751	20252652	Fvb1
RhK5_847_1176	20253077	Fvb1
RhK5_847_1344	20253245	Fvb1
RhK5_847_1383	20253284	Fvb1
RhK5_847_1450	20253354	Fvb1
RhK5_847_1592	20253496	Fvb1
RhK5_847_1686	20253590	Fvb1
RhK5_847_1758	20253662	Fvb1
RhK5_847_1929	20253833	Fvb1
RhK5_847_2133	20254046	Fvb1
RhK5_847_2235	20254148	Fvb1
RhK5_847_2296	20254209	Fvb1
RhK5_847_2397	20254325	Fvb1
RhK5_847_2445	20254373	Fvb1
RhK5_847_3086	20255026	Fvb1
RhK5_847_3143	20255083	Fvb1
Rh12GR_46533_612	20278232	Fvb1
RhK5_3666_661	20279939	Fvb1
Rh12GR_66996_205	20280540	Fvb1
RhK5_3666_1018	20281232	Fvb1
RhMCRND_12935_602	20281928	Fvb1
RhMCRND_5472_322	20423309	Fvb1
RhK5_5757_440	20470731	Fvb1
Rh12GR_82816_292	20478785	Fvb1
Rh12GR_58739_231	20501723	Fvb1
Rh12GR_83669_296	20598183	Fvb1
RhMCRND_11119_1299	20708144	Fvb1
Rh12GR_49602_1137	20708951	Fvb1
RhMCRND_12476_488	20710800	Fvb1
Rh12GR_14266_1058	20728497	Fvb1
Rh12GR_36163_931	20729349	Fvb1
Rh12GR_54251_670	20747465	Fvb1
RhMCRND_20513_1468	20748813	Fvb1
RhK5_13607_239	20751116	Fvb1
Rh12GR_50227_913	20751367	Fvb1
RhK5_17224_166	20762474	Fvb1
RhMCRND_2692_593	20767651	Fvb1
RhK5_7354_1143	20773925	Fvb1
RhK5_7354_855	20774189	Fvb1
RhK5_14443_356	20776785	Fvb1
Rh12GR_48117_158	20785586	Fvb1
RhK5_1645_1611	20788778	Fvb1
RhMCRND_2711_1353	20792468	Fvb1
Rh12GR_4846_920	20794374	Fvb1
RhMCRND_14397_171	20794632	Fvb1
RhK5_13783_280	20794789	Fvb1
RhK5_398_3066	20797078	Fvb1
RhK5_398_2856	20797282	Fvb1
RhK5_398_2796	20797348	Fvb1
RhK5_398_2688	20797454	Fvb1
RhMCRND_14270_783	20797467	Fvb1
Rh12GR_31760_522	20798048	Fvb1
RhK5_398_2613	20801490	Fvb1
RhK5_398_2271	20801832	Fvb1
RhK5_398_2187	20801916	Fvb1
RhK5_398_1884	20802219	Fvb1
RhK5_398_1332	20802771	Fvb1
RhK5_398_1272	20802831	Fvb1
RhK5_398_1102	20803001	Fvb1
RhK5_398_1053	20803044	Fvb1
RhK5_398_963	20803140	Fvb1
Rh12GR_615_2874	20803355	Fvb1
RhK5_398_612	20803477	Fvb1
RhK5_398_475	20803624	Fvb1
RhK5_398_332	20803768	Fvb1
RhK5_398_124	20803938	Fvb1
RhMCRND_6622_1117	20820027	Fvb1
Rh12GR_50291_390	20821073	Fvb1
RhK5_4770_1060	20822401	Fvb1
Rh12GR_7978_156	20849438	Fvb1
Rh12GR_9105_155	20849474	Fvb1
RhK5_10855_151	20852357	Fvb1
RhK5_5444_159	20853956	Fvb1
Rh12GR_38718_313	20869626	Fvb1
RhMCRND_26965_451	20872741	Fvb1
Rh12GR_19428_599	20875279	Fvb1
RhMCRND_18500_427	20876093	Fvb1
Rh12GR_86709_558	20876214	Fvb1
Rh12GR_27792_747	20888254	Fvb1
RhMCRND_5354_1385	20894321	Fvb1
Rh12GR_27792_1596	20895306	Fvb1
RhK5_2381_1146	20896526	Fvb1
RhK5_2381_628	20901227	Fvb1
RhMCRND_4184_615	20901269	Fvb1
RhK5_4266_1140	20904862	Fvb1
RhK5_4701_1159	20929113	Fvb1
Rh12GR_54917_603	20931241	Fvb1
RhMCRND_6978_1194	20933239	Fvb1
RhK5_12030_630	20936199	Fvb1
RhK5_12030_1056	20940044	Fvb1
RhK5_5551_335	20943435	Fvb1
RhMCRND_8584_365	20943516	Fvb1
Rh12GR_31965_1138	20945762	Fvb1
RhMCRND_2110_588	20947567	Fvb1
Rh12GR_82445_615	20954285	Fvb1
Rh12GR_63116_455	20955074	Fvb1
RhK5_1218_1003	20955559	Fvb1
RhK5_1218_910	20955746	Fvb1
RhK5_1218_257	20956619	Fvb1
RhK5_878_1096	20962525	Fvb1
RhK5_878_908	20962713	Fvb1
RhK5_878_729	20962892	Fvb1
RhK5_878_588	20963031	Fvb1
RhK5_878_495	20963126	Fvb1
RhK5_8477_458	20966454	Fvb1
RhK5_8477_703	20966699	Fvb1
Rh12GR_23059_505	20973072	Fvb1
RhMCRND_27922_375	20973222	Fvb1
RhK5_9931_931	20973469	Fvb1
RhK5_3091_431	20974387	Fvb1
RhMCRND_14536_137	20974445	Fvb1
RhK5_3091_543	20974499	Fvb1
RhK5_3091_838	20974799	Fvb1
RhMCRND_19536_61	20975014	Fvb1
RhMCRND_15357_604	20975237	Fvb1
Rh12GR_2624_1412	20980491	Fvb1
RhMCRND_25436_295	20985480	Fvb1
Rh12GR_30471_210	20985902	Fvb1
Rh12GR_30471_251	20985946	Fvb1
RhK5_14212_1311	20987768	Fvb1
RhK5_14212_1219	20987860	Fvb1
RhK5_14212_768	20988309	Fvb1
RhK5_14212_238	20988843	Fvb1
Rh12GR_50692_980	20990751	Fvb1
RhK5_4750_630	20993556	Fvb1
RhK5_4750_1179	20994148	Fvb1
RhMCRND_3982_1542	21001629	Fvb1
RhK5_4488_821	21010402	Fvb1
RhMCRND_9419_979	21061502	Fvb1
RhK5_3617_560	21071350	Fvb1
RhK5_3592_820	21072091	Fvb1
RhK5_3617_975	21072130	Fvb1
RhK5_3592_868	21072139	Fvb1
RhK5_3617_1023	21072178	Fvb1
RhMCRND_24684_1195	21072534	Fvb1
Rh12GR_5021_430	21072840	Fvb1
Rh12GR_708_2810	21086291	Fvb1
Rh12GR_708_2649	21086827	Fvb1
Rh12GR_708_2369	21087721	Fvb1
Rh12GR_708_1865	21088713	Fvb1
Rh12GR_708_1709	21089389	Fvb1
Rh12GR_708_1591	21089501	Fvb1
Rh12GR_708_1469	21089629	Fvb1
Rh12GR_708_1315	21089781	Fvb1
Rh12GR_708_1186	21089933	Fvb1
RhMCRND_712_1099	21090160	Fvb1
Rh12GR_708_1061	21090201	Fvb1
Rh12GR_708_1016	21090246	Fvb1
Rh12GR_708_852	21091181	Fvb1
Rh12GR_708_774	21091265	Fvb1
Rh12GR_708_545	21091992	Fvb1
RhK5_6977_919	21095355	Fvb1
RhK5_6152_182	21095567	Fvb1
RhK5_6977_700	21095942	Fvb1
Rh12GR_68251_427	21097035	Fvb1
RhK5_14737_275	21099114	Fvb1
RhMCRND_14328_60	21099558	Fvb1
RhMCRND_14328_145	21099643	Fvb1
RhK5_16219_184	21105152	Fvb1
RhMCRND_17075_182	21105460	Fvb1
RhMCRND_19031_584	21110112	Fvb1
RhK5_6016_435	21122964	Fvb1
RhMCRND_12326_593	21131274	Fvb1
RhK5_321_3205	21142282	Fvb1
RhK5_321_2958	21142743	Fvb1
RhK5_321_2110	21144866	Fvb1
RhK5_321_1011	21147398	Fvb1
RhK5_321_792	21149809	Fvb1
RhK5_321_681	21150071	Fvb1
RhK5_321_435	21150756	Fvb1
RhK5_9436_658	21153776	Fvb1
RhK5_9436_792	21154791	Fvb1
RhK5_9436_1033	21155913	Fvb1
Rh12GR_72137_114	21157146	Fvb1
Rh12GR_5238_976	21159373	Fvb1
RhMCRND_30256_1513	21160301	Fvb1
Rh12GR_20726_152	21163158	Fvb1
RhMCRND_12802_130	21166099	Fvb1
Rh12GR_11976_585	21166732	Fvb1
RhK5_8197_275	21167985	Fvb1
RhK5_8197_118	21168182	Fvb1
RhMCRND_21993_424	21178865	Fvb1
RhMCRND_8744_186	21181429	Fvb1
RhK5_2532_817	21181769	Fvb1
RhK5_10015_277	21193458	Fvb1
RhK5_10015_611	21193790	Fvb1
RhK5_14236_1123	21193868	Fvb1
Rh12GR_10223_634	21195988	Fvb1
Rh12GR_4176_573	21198068	Fvb1
RhMCRND_35595_115	21198386	Fvb1
RhK5_15626_174	21205678	Fvb1
RhK5_4528_1426	21216050	Fvb1
RhMCRND_4320_1364	21216173	Fvb1
RhK5_4772_698	21216737	Fvb1
RhK5_4528_298	21217178	Fvb1
RhK5_1563_442	21226997	Fvb1
RhK5_1563_1261	21230916	Fvb1
RhMCRND_22139_1179	21234083	Fvb1
RhMCRND_22139_745	21234546	Fvb1
RhK5_20729_834	21238986	Fvb1
RhMCRND_5856_1040	21240135	Fvb1
Rh12GR_2346_1795	21243959	Fvb1
Rh12GR_2346_2304	21245128	Fvb1
RhMCRND_16479_317	21246893	Fvb1
RhMCRND_7575_1067	21249849	Fvb1
RhK5_4130_523	21250299	Fvb1
RhK5_4130_922	21250698	Fvb1
RhK5_2851_439	21261995	Fvb1
RhMCRND_16340_536	21262201	Fvb1
RhK5_2851_592	21262818	Fvb1
Rh12GR_14666_190	21263144	Fvb1
Rh12GR_76836_167	21263283	Fvb1
RhK5_2851_854	21266083	Fvb1
RhK5_1886_705	21285667	Fvb1
Rh12GR_37074_634	21306709	Fvb1
RhMCRND_5099_1388	21313145	Fvb1
RhMCRND_6550_1349	21343236	Fvb1
Rh12GR_15542_160	21343402	Fvb1
RhK5_5089_390	21366708	Fvb1
RhK5_943_2123	21400713	Fvb1
RhK5_943_1948	21400931	Fvb1
Rh12GR_986_1681	21404192	Fvb1
RhK5_943_1208	21405327	Fvb1
RhK5_943_706	21407168	Fvb1
RhK5_943_658	21407219	Fvb1
RhK5_943_611	21407266	Fvb1
RhK5_943_556	21407321	Fvb1
RhK5_7118_159	21422713	Fvb1
RhMCRND_17966_1005	21423835	Fvb1
RhK5_10412_268	21424349	Fvb1
RhK5_10412_918	21425543	Fvb1
RhK5_10412_1064	21426250	Fvb1
RhK5_2459_766	21470546	Fvb1
RhMCRND_4446_1011	21472175	Fvb1
RhK5_2459_1275	21474136	Fvb1
RhK5_9200_946	21496027	Fvb1
RhMCRND_33256_1289	21522070	Fvb1
RhK5_7096_1133	21600446	Fvb1
RhK5_1485_1904	21626118	Fvb1
RhK5_1485_1234	21630081	Fvb1
Rh12GR_23755_3161	21630443	Fvb1
RhK5_1485_996	21630633	Fvb1
RhK5_1485_628	21630995	Fvb1
Rh12GR_60846_258	21634113	Fvb1
RhK5_14395_236	21645539	Fvb1
RhK5_4147_321	21646637	Fvb1
RhK5_4147_603	21647741	Fvb1
Rh12GR_6152_904	21651000	Fvb1
RhK5_1545_237	21692230	Fvb1
RhK5_1545_487	21692762	Fvb1
RhK5_1545_639	21693189	Fvb1
RhK5_1545_926	21694895	Fvb1
RhK5_1545_1037	21695264	Fvb1
Rh12GR_44005_383	21696946	Fvb1
Rh88_39480_641	21709912	Fvb1
Rh12GR_86832_276	21729012	Fvb1
RhMCRND_6595_1023	21729454	Fvb1
RhK5_4422_82	21729891	Fvb1
RhMCRND_25108_96	21730329	Fvb1
RhK5_7035_341	21770424	Fvb1
RhK5_7035_762	21770835	Fvb1
RhK5_6292_961	21824948	Fvb1
Rh12GR_18073_1968	21825779	Fvb1
RhK5_6292_190	21826946	Fvb1
RhK5_6292_124	21827019	Fvb1
Rh12GR_2455_1589	21905110	Fvb1
RhK5_4102_1191	21905470	Fvb1
RhK5_12729_71	21917973	Fvb1
RhK5_16561_451	21918507	Fvb1
RhMCRND_4795_1142	21918665	Fvb1
RhK5_16561_799	21918855	Fvb1
RhMCRND_20518_208	21930980	Fvb1
RhK5_20630_93	21931146	Fvb1
RhK5_7172_1028	21978261	Fvb1
RhK5_7172_668	21979506	Fvb1
RhK5_8776_77	21999776	Fvb1
RhMCRND_6679_267	22005507	Fvb1
Rh12GR_68247_205	22007638	Fvb1
Rh12GR_32351_169	22008864	Fvb1
Rh12GR_8653_4267	22015293	Fvb1
RhK5_14981_296	22015303	Fvb1
RhK5_2988_1215	22018962	Fvb1
RhK5_2988_774	22019403	Fvb1
RhK5_2988_654	22019523	Fvb1
Rh12GR_52973_381	22020453	Fvb1
RhK5_4051_1215	22036850	Fvb1
RhK5_8362_521	22042798	Fvb1
RhK5_8362_349	22043239	Fvb1
RhMCRND_8728_996	22046470	Fvb1
RhK5_3649_1184	22098557	Fvb1
RhK5_3649_982	22098829	Fvb1
RhMCRND_16699_558	22100965	Fvb1
RhK5_3190_1466	22102264	Fvb1
RhK5_3190_875	22104922	Fvb1
RhMCRND_75_76	22185763	Fvb1
RhMCRND_12490_783	22213131	Fvb1
RhMCRND_31243_174	22263374	Fvb1
RhMCRND_9489_96	22264977	Fvb1
RhMCRND_9489_502	22265322	Fvb1
RhK5_3509_520	22268134	Fvb1
RhMCRND_5189_794	22289910	Fvb1
Rh12GR_38414_133	22295718	Fvb1
Rh12GR_10023_435	22301184	Fvb1
RhK5_15910_1808	22334528	Fvb1
RhK5_15910_1175	22336317	Fvb1
RhMCRND_14990_239	22339227	Fvb1
RhMCRND_14990_494	22339482	Fvb1
RhK5_14569_496	22350661	Fvb1
RhK5_14569_683	22350884	Fvb1
Rh12GR_2054_1972	22351577	Fvb1
RhMCRND_4660_1435	22351858	Fvb1
Rh12GR_2054_1139	22352553	Fvb1
RhK5_12390_202	22360622	Fvb1
RhK5_12390_370	22361516	Fvb1
Rh12GR_59753_1764	22366252	Fvb1
RhMCRND_17499_313	22376983	Fvb1
Rh12GR_53240_360	22377043	Fvb1
RhK5_1452_1051	22381952	Fvb1
RhK5_1452_1200	22382199	Fvb1
RhK5_1452_1923	22385026	Fvb1
RhK5_932_326	22405731	Fvb1
RhK5_932_635	22406036	Fvb1
RhK5_932_728	22406129	Fvb1
Rh12GR_1984_1708	22406289	Fvb1
RhK5_944_1630	22406324	Fvb1
RhK5_932_1022	22406423	Fvb1
RhMCRND_1435_1473	22406841	Fvb1
RhK5_6162_407	22428487	Fvb1
RhK5_6162_611	22431185	Fvb1
RhMCRND_9915_389	22431395	Fvb1
RhK5_6162_956	22431718	Fvb1
RhMCRND_13074_681	22437697	Fvb1
RhK5_1007_811	22442649	Fvb1
RhK5_9196_242	22455099	Fvb1
RhK5_11433_202	22456972	Fvb1
RhK5_21375_604	22459399	Fvb1
Rh12GR_12040_1123	22461395	Fvb1
RhMCRND_11099_934	22461604	Fvb1
RhMCRND_8994_590	22464915	Fvb1
Rh12GR_45174_374	22478030	Fvb1
RhMCRND_9892_919	22482635	Fvb1
Rh12GR_87309_197	22482939	Fvb1
RhMCRND_10196_471	22484961	Fvb1
RhK5_7802_674	22487210	Fvb1
Rh12GR_25423_3834	22503634	Fvb1
RhK5_4541_1240	22504527	Fvb1
Rh12GR_25423_2211	22505251	Fvb1
RhMCRND_33419_1058	22506327	Fvb1
Rh12GR_16701_1067	22509734	Fvb1
RhK5_8031_106	22525317	Fvb1
RhK5_10857_540	22527090	Fvb1
RhK5_10857_740	22527290	Fvb1
Rh12GR_5677_1187	22527444	Fvb1
RhK5_18689_823	22537098	Fvb1
RhMCRND_717_2579	22537112	Fvb1
Rh88_9000_552	22546071	Fvb1
RhMCRND_717_1327	22548728	Fvb1
Rh12GR_23568_358	22555448	Fvb1
RhMCRND_11546_557	22595144	Fvb1
RhK5_3277_444	22600333	Fvb1
RhMCRND_19718_242	22600601	Fvb1
Rh12GR_59259_108	22603961	Fvb1
RhK5_3277_1056	22604728	Fvb1
RhK5_2352_474	22605043	Fvb1
Rh12GR_79741_342	22608255	Fvb1
RhK5_1262_394	22609092	Fvb1
RhK5_1262_560	22610158	Fvb1
RhK5_1433_1906	22614738	Fvb1
Rh12GR_14471_531	22643365	Fvb1
RhMCRND_28888_860	22662222	Fvb1
RhMCRND_28888_450	22664538	Fvb1
Rh12GR_64163_1153	22667672	Fvb1
RhK5_8597_175	22726128	Fvb1
RhK5_8597_340	22726400	Fvb1
RhK5_8597_377	22726437	Fvb1
Rh12GR_9011_2214	22728677	Fvb1
Rh12GR_9011_3113	22730253	Fvb1
Rh12GR_24915_2330	22750800	Fvb1
Rh12GR_21066_109	22812620	Fvb1
RhK5_5342_1043	22820308	Fvb1
RhK5_5342_970	22820862	Fvb1
RhK5_5342_517	22823295	Fvb1
RhMCRND_10202_930	22826436	Fvb1
Rh12GR_76387_638	22971528	Fvb1
Rh12GR_37802_1244	22971973	Fvb1
RhK5_717_485	22972004	Fvb1
RhMCRND_19133_301	22975253	Fvb1
Rh12GR_83930_240	22979936	Fvb1
RhK5_4511_893	22993328	Fvb1
Rh12GR_42099_119	22994146	Fvb1
RhK5_4511_384	22994725	Fvb1
RhK5_15008_108	22997521	Fvb1
RhK5_15008_384	22997800	Fvb1
RhK5_211_398	23010792	Fvb1
RhK5_211_449	23010843	Fvb1
RhK5_211_508	23010899	Fvb1
RhK5_211_719	23012619	Fvb1
RhK5_211_852	23012848	Fvb1
RhK5_211_991	23012987	Fvb1
RhK5_211_1306	23014319	Fvb1
RhK5_211_1543	23014727	Fvb1
RhK5_211_1821	23015087	Fvb1
RhK5_211_2545	23017474	Fvb1
RhK5_211_2653	23017582	Fvb1
RhK5_211_3145	23018367	Fvb1
RhK5_211_3524	23019009	Fvb1
RhK5_211_3866	23019285	Fvb1
RhK5_211_3920	23019342	Fvb1
RhK5_5481_1738	23020627	Fvb1
RhMCRND_3767_334	23049938	Fvb1
RhMCRND_15497_359	23051337	Fvb1
RhK5_5291_290	23056418	Fvb1
RhK5_5291_641	23057772	Fvb1
RhMCRND_15859_170	23058762	Fvb1
RhK5_5291_1079	23060481	Fvb1
RhK5_5411_99	23096987	Fvb1
Rh12GR_24121_1323	23100990	Fvb1
Rh12GR_41221_513	23101457	Fvb1
RhK5_1029_1060	23102997	Fvb1
RhK5_1029_689	23105430	Fvb1
Rh12GR_35976_2716	23128133	Fvb1
RhMCRND_762_2612	23128235	Fvb1
RhK5_15840_1005	23128384	Fvb1
Rh12GR_68386_135	23136516	Fvb1
Rh88_47665_663	23140828	Fvb1
RhK5_242_2490	23141165	Fvb1
RhK5_10224_551	23142040	Fvb1
RhK5_10224_305	23142535	Fvb1
Rh12GR_8647_480	23143174	Fvb1
RhMCRND_7955_681	23144919	Fvb1
Rh12GR_66363_530	23148134	Fvb1
RhK5_6852_764	23168271	Fvb1
RhMCRND_10403_513	23168570	Fvb1
RhK5_6852_300	23169335	Fvb1
RhK5_4668_670	23183572	Fvb1
Rh12GR_62157_215	23183625	Fvb1
RhK5_4668_1092	23184731	Fvb1
RhK5_5470_1008	23188618	Fvb1
RhK5_5470_923	23188709	Fvb1
Rh12GR_51444_1047	23188966	Fvb1
Rh12GR_65059_104	23190515	Fvb1
RhK5_4516_848	23215218	Fvb1
RhK5_4516_774	23215391	Fvb1
RhMCRND_6745_1277	23216628	Fvb1
RhK5_4516_255	23216847	Fvb1
RhK5_3753_1075	23243395	Fvb1
RhK5_21821_111	23245295	Fvb1
RhK5_17508_196	23248721	Fvb1
RhMCRND_14415_1075	23248985	Fvb1
RhMCRND_25948_145	23255474	Fvb1
RhK5_6863_382	23255906	Fvb1
Rh12GR_12606_514	23258169	Fvb1
RhMCRND_10924_309	23258272	Fvb1
RhK5_5839_826	23284424	Fvb1
RhK5_3570_357	23284430	Fvb1
RhK5_5367_347	23284687	Fvb1
RhK5_5367_720	23285290	Fvb1
RhMCRND_6291_1529	23286257	Fvb1
RhMCRND_18885_99	23288123	Fvb1
RhMCRND_18885_268	23288262	Fvb1
Rh12GR_21916_90	23288638	Fvb1
RhK5_13646_51	23288677	Fvb1
RhMCRND_3159_1597	23292591	Fvb1
RhMCRND_6186_847	23301121	Fvb1
RhMCRND_6186_630	23302207	Fvb1
RhMCRND_24018_1449	23347168	Fvb1
RhMCRND_24018_2244	23348395	Fvb1
Rh12GR_7985_2774	23348548	Fvb1
RhK5_11547_567	23351972	Fvb1
Rh12GR_810_1973	12845	Fvb2
RhMCRND_998_1253	12964	Fvb2
RhK5_1051_1752	31952	Fvb2
RhK5_1051_1716	31988	Fvb2
RhK5_1051_1287	33033	Fvb2
RhK5_4921_918	47360	Fvb2
RhMCRND_8302_361	51423	Fvb2
RhK5_2842_1042	67385	Fvb2
RhK5_2842_793	67634	Fvb2
Rh12GR_100125_252	68179	Fvb2
Rh12GR_77856_570	69917	Fvb2
Rh12GR_5264_1402	72605	Fvb2
RhMCRND_9045_1045	72930	Fvb2
RhMCRND_9045_750	73229	Fvb2
RhK5_16307_746	79329	Fvb2
Rh12GR_86246_369	81621	Fvb2
RhMCRND_8261_383	82445	Fvb2
RhK5_5402_1623	87493	Fvb2
Rh12GR_56705_281	88054	Fvb2
Rh12GR_86223_495	88740	Fvb2
RhK5_3585_1678	95860	Fvb2
RhMCRND_31919_440	96006	Fvb2
RhK5_3585_1982	96158	Fvb2
Rh12GR_64037_1236	98233	Fvb2
RhK5_5402_365	102740	Fvb2
RhMCRND_13265_599	104293	Fvb2
Rh12GR_51587_409	104532	Fvb2
Rh12GR_48597_530	105356	Fvb2
Rh12GR_29597_946	112809	Fvb2
Rh12GR_18280_205	115756	Fvb2
Rh88_34940_1562	116132	Fvb2
Rh12GR_76501_1000	120596	Fvb2
Rh12GR_48608_208	120605	Fvb2
Rh12GR_51821_136	128839	Fvb2
RhMCRND_15603_430	129694	Fvb2
RhMCRND_17347_456	132358	Fvb2
Rh12GR_11991_1483	132510	Fvb2
RhMCRND_16539_85	132878	Fvb2
Rh12GR_7524_1130	133287	Fvb2
RhMCRND_4522_1041	137378	Fvb2
RhMCRND_4522_1726	138096	Fvb2
Rh12GR_53919_354	155901	Fvb2
RhMCRND_5170_1120	170292	Fvb2
Rh12GR_34291_553	170903	Fvb2
Rh12GR_5008_1066	170907	Fvb2
RhK5_2615_1401	171243	Fvb2
RhMCRND_5170_342	171365	Fvb2
Rh12GR_20999_1334	175137	Fvb2
RhK5_1305_1016	177466	Fvb2
RhK5_1305_461	178753	Fvb2
RhK5_1305_200	179019	Fvb2
Rh12GR_48324_1077	182282	Fvb2
RhK5_711_1458	190197	Fvb2
RhK5_711_2637	191361	Fvb2
RhK5_1602_1325	193131	Fvb2
RhK5_10863_127	208513	Fvb2
RhMCRND_17250_110	208969	Fvb2
RhMCRND_13659_247	209642	Fvb2
RhK5_9452_124	210111	Fvb2
Rh12GR_57343_1510	210226	Fvb2
RhK5_4875_2362	221540	Fvb2
Rh12GR_51347_428	223014	Fvb2
Rh12GR_18295_215	223483	Fvb2
RhMCRND_5994_1115	223950	Fvb2
Rh12GR_24143_4188	241989	Fvb2
RhMCRND_2808_1399	243435	Fvb2
Rh12GR_62247_1346	243711	Fvb2
Rh12GR_30421_722	244617	Fvb2
RhMCRND_20583_1110	246553	Fvb2
Rh12GR_20682_938	253645	Fvb2
RhMCRND_29852_234	260892	Fvb2
Rh12GR_79416_69	261203	Fvb2
Rh12GR_56011_830	261928	Fvb2
Rh12GR_47223_261	263237	Fvb2
Rh12GR_14388_564	270360	Fvb2
Rh12GR_82799_239	279776	Fvb2
Rh12GR_11492_171	279785	Fvb2
Rh88_47757_1253	292221	Fvb2
RhK5_3549_406	292448	Fvb2
RhK5_3549_593	292635	Fvb2
Rh12GR_74032_391	314311	Fvb2
Rh12GR_30269_464	314905	Fvb2
Rh12GR_11085_431	316896	Fvb2
RhMCRND_15413_255	317852	Fvb2
Rh12GR_30269_673	319643	Fvb2
RhMCRND_35425_1664	320063	Fvb2
RhK5_3986_1361	320142	Fvb2
RhK5_3986_921	322319	Fvb2
RhK5_3986_840	322394	Fvb2
RhK5_11383_1040	324984	Fvb2
Rh12GR_4009_1082	325215	Fvb2
RhK5_11383_47	326264	Fvb2
Rh12GR_4009_2030	326347	Fvb2
RhMCRND_3764_104	326366	Fvb2
Rh88_50014_325	332341	Fvb2
RhK5_17438_418	332399	Fvb2
RhK5_1183_2015	346733	Fvb2
RhMCRND_1276_1139	346878	Fvb2
RhK5_1183_1257	347482	Fvb2
RhK5_1183_619	348120	Fvb2
Rh12GR_87302_114	353660	Fvb2
Rh12GR_49157_138	362034	Fvb2
RhK5_11171_1203	363129	Fvb2
RhK5_11171_627	365143	Fvb2
RhK5_20464_298	366639	Fvb2
RhK5_21780_148	367754	Fvb2
RhMCRND_9101_421	368247	Fvb2
Rh12GR_8461_1059	371031	Fvb2
RhK5_6356_884	371133	Fvb2
RhMCRND_9207_916	374123	Fvb2
RhMCRND_9207_1076	374463	Fvb2
RhMCRND_1663_1173	383856	Fvb2
RhK5_8001_373	427317	Fvb2
RhK5_4628_1058	447834	Fvb2
RhK5_4628_809	448754	Fvb2
Rh12GR_17879_119	451429	Fvb2
Rh12GR_10588_1362	452430	Fvb2
Rh12GR_54180_1753	510389	Fvb2
RhK5_13103_111	510915	Fvb2
Rh12GR_21292_291	513480	Fvb2
Rh88_4578_80	534539	Fvb2
Rh12GR_78182_122	534778	Fvb2
RhMCRND_3936_178	543843	Fvb2
RhK5_18601_75	553210	Fvb2
RhK5_21698_52	553236	Fvb2
RhMCRND_6456_890	554924	Fvb2
RhMCRND_6456_708	555105	Fvb2
Rh12GR_62044_151	594281	Fvb2
RhK5_4503_832	595569	Fvb2
RhK5_4503_982	596315	Fvb2
RhK5_14301_1095	601826	Fvb2
Rh12GR_52879_917	602066	Fvb2
RhMCRND_12074_239	610112	Fvb2
Rh12GR_20170_311	621113	Fvb2
Rh12GR_20170_383	621185	Fvb2
RhK5_10190_351	623504	Fvb2
RhMCRND_12269_807	631100	Fvb2
RhK5_8337_391	644018	Fvb2
RhK5_8337_681	644284	Fvb2
Rh12GR_72262_86	644976	Fvb2
Rh12GR_10782_6686	645306	Fvb2
Rh12GR_10782_6551	646375	Fvb2
Rh12GR_10782_6485	646441	Fvb2
Rh12GR_10782_6277	647819	Fvb2
Rh12GR_10782_5893	648298	Fvb2
Rh12GR_10782_5842	648347	Fvb2
RhMCRND_6848_1208	663358	Fvb2
RhMCRND_9586_115	667749	Fvb2
RhMCRND_9586_1758	672788	Fvb2
Rh12GR_62276_2585	676454	Fvb2
Rh12GR_51837_461	678608	Fvb2
RhMCRND_4841_856	682227	Fvb2
RhMCRND_4841_1077	684651	Fvb2
RhK5_3561_979	684891	Fvb2
RhMCRND_22171_131	685004	Fvb2
RhK5_3561_1063	685131	Fvb2
RhK5_4781_366	687352	Fvb2
RhK5_4781_485	687471	Fvb2
RhK5_4781_524	687805	Fvb2
RhK5_4781_947	690050	Fvb2
Rh12GR_46095_482	690963	Fvb2
RhK5_4781_1127	692376	Fvb2
RhMCRND_5648_1136	693604	Fvb2
Rh12GR_48966_1144	694141	Fvb2
Rh12GR_48966_1014	694275	Fvb2
Rh12GR_66566_382	697406	Fvb2
Rh12GR_70088_116	697942	Fvb2
RhMCRND_11931_653	707624	Fvb2
Rh12GR_22928_161	708282	Fvb2
RhK5_523_2984	773516	Fvb2
RhK5_16439_196	827087	Fvb2
Rh12GR_35022_892	831086	Fvb2
RhMCRND_6019_1091	838207	Fvb2
Rh12GR_61414_110	852882	Fvb2
Rh12GR_61925_817	853393	Fvb2
RhMCRND_14142_619	861383	Fvb2
Rh12GR_78703_655	906901	Fvb2
RhK5_5348_1285	911671	Fvb2
RhMCRND_17895_479	933647	Fvb2
Rh12GR_37915_478	962233	Fvb2
RhK5_5348_2500	963313	Fvb2
RhMCRND_16946_772	964051	Fvb2
Rh12GR_72038_361	975529	Fvb2
RhMCRND_10757_458	976226	Fvb2
RhMCRND_10757_107	976559	Fvb2
RhK5_6973_112	977776	Fvb2
RhMCRND_31602_359	978541	Fvb2
Rh12GR_70730_74	979822	Fvb2
Rh12GR_53962_580	980871	Fvb2
RhK5_6973_628	981358	Fvb2
RhMCRND_9556_385	982003	Fvb2
Rh12GR_69943_267	990752	Fvb2
Rh12GR_75183_358	990870	Fvb2
RhK5_5037_1519	995234	Fvb2
Rh88_25889_61	995354	Fvb2
RhK5_5037_926	995970	Fvb2
RhK5_11044_885	1008780	Fvb2
Rh12GR_60935_1077	1009126	Fvb2
RhK5_11044_1486	1009381	Fvb2
RhMCRND_2876_653	1009502	Fvb2
Rh12GR_34663_959	1014647	Fvb2
RhK5_7054_1091	1028989	Fvb2
RhK5_7054_713	1029812	Fvb2
Rh12GR_68686_251	1031066	Fvb2
RhK5_7054_390	1031947	Fvb2
RhK5_7176_622	1043328	Fvb2
RhK5_7176_788	1043494	Fvb2
RhMCRND_26915_133	1070928	Fvb2
RhMCRND_26915_532	1071311	Fvb2
RhK5_11068_923	1073203	Fvb2
RhK5_11068_866	1073955	Fvb2
RhK5_11068_602	1074901	Fvb2
RhMCRND_6111_1687	1076397	Fvb2
RhK5_7617_632	1077534	Fvb2
Rh12GR_10712_487	1078536	Fvb2
RhK5_8489_669	1079472	Fvb2
Rh12GR_26042_1736	1100484	Fvb2
RhMCRND_2202_1488	1101733	Fvb2
Rh12GR_1729_329	1103189	Fvb2
Rh12GR_25414_1946	1130376	Fvb2
Rh12GR_64561_239	1145430	Fvb2
RhK5_1863_2930	1153819	Fvb2
RhK5_7218_541	1156699	Fvb2
RhMCRND_15855_320	1166449	Fvb2
RhK5_16849_386	1166515	Fvb2
RhK5_16849_548	1168615	Fvb2
Rh12GR_13898_4636	1172910	Fvb2
RhK5_12177_84	1174295	Fvb2
RhK5_12177_138	1174349	Fvb2
Rh12GR_25655_1590	1175268	Fvb2
RhK5_21916_147	1178196	Fvb2
Rh12GR_82279_439	1178970	Fvb2
RhK5_20137_442	1179054	Fvb2
RhK5_14418_282	1179860	Fvb2
Rh88_9844_1470	1180151	Fvb2
Rh12GR_2173_481	1181971	Fvb2
Rh12GR_98086_417	1182786	Fvb2
RhK5_6823_346	1185086	Fvb2
Rh12GR_11485_1086	1185834	Fvb2
RhK5_6823_992	1186476	Fvb2
Rh12GR_8278_1119	1223453	Fvb2
RhK5_17130_243	1223480	Fvb2
Rh88_28005_169	1263628	Fvb2
Rh12GR_58870_252	1265799	Fvb2
RhMCRND_23980_175	1266128	Fvb2
Rh12GR_18886_703	1271988	Fvb2
Rh12GR_55714_1798	1281508	Fvb2
Rh12GR_44545_109	1281819	Fvb2
RhK5_19506_363	1283152	Fvb2
RhK5_5367_720	1287928	Fvb2
RhMCRND_16811_564	1327020	Fvb2
RhK5_6205_1084	1330250	Fvb2
RhMCRND_3378_656	1333660	Fvb2
RhMCRND_3378_1087	1334637	Fvb2
Rh12GR_3394_1690	1335810	Fvb2
Rh12GR_21026_1485	1362542	Fvb2
RhK5_5885_664	1368787	Fvb2
Rh88_33036_825	1368919	Fvb2
RhK5_348_1966	1372420	Fvb2
Rh12GR_62990_143	1376492	Fvb2
RhMCRND_17739_409	1383487	Fvb2
RhK5_6381_779	1388965	Fvb2
RhK5_2053_338	1390483	Fvb2
RhK5_2053_200	1390608	Fvb2
Rh12GR_3479_257	1450865	Fvb2
RhMCRND_7824_471	1473311	Fvb2
Rh88_17660_369	1473590	Fvb2
RhMCRND_12676_659	1496985	Fvb2
RhMCRND_11155_101	1528222	Fvb2
Rh12GR_80742_298	1531337	Fvb2
Rh12GR_59162_313	1536840	Fvb2
Rh12GR_99797_651	1538352	Fvb2
Rh88_38975_227	1544956	Fvb2
Rh12GR_11664_1862	1546138	Fvb2
Rh12GR_55527_180	1550272	Fvb2
Rh12GR_67893_130	1550663	Fvb2
Rh12GR_14243_597	1550864	Fvb2
Rh12GR_86824_252	1551277	Fvb2
RhMCRND_5135_273	1551566	Fvb2
Rh88_26622_339	1553284	Fvb2
Rh12GR_75346_137	1559101	Fvb2
RhK5_2365_980	1565574	Fvb2
RhMCRND_5808_357	1566373	Fvb2
RhK5_2365_254	1566942	Fvb2
RhMCRND_10440_706	1592621	Fvb2
RhK5_5856_374	1596084	Fvb2
RhMCRND_5487_1023	1596738	Fvb2
RhK5_5856_950	1597336	Fvb2
RhK5_5856_1580	1598763	Fvb2
Rh12GR_30638_1035	1606826	Fvb2
RhK5_4205_359	1606948	Fvb2
RhK5_8725_941	1609663	Fvb2
RhK5_8725_1148	1610150	Fvb2
RhMCRND_22712_325	1611256	Fvb2
RhK5_14856_201	1617611	Fvb2
RhMCRND_4602_773	1618042	Fvb2
RhK5_8725_844	1618060	Fvb2
RhMCRND_4602_1053	1618702	Fvb2
RhK5_705_901	1618727	Fvb2
RhK5_705_943	1618769	Fvb2
RhMCRND_35836_1909	1622601	Fvb2
RhK5_2217_824	1623517	Fvb2
RhK5_2217_1031	1623814	Fvb2
RhMCRND_35836_470	1624724	Fvb2
Rh12GR_18372_267	1625458	Fvb2
RhMCRND_19155_476	1625947	Fvb2
RhK5_9396_155	1644100	Fvb2
RhK5_9396_440	1644594	Fvb2
RhK5_9396_570	1644836	Fvb2
Rh12GR_79863_67	1645301	Fvb2
RhMCRND_2935_1017	1654108	Fvb2
RhK5_7718_229	1654909	Fvb2
RhK5_9391_703	1654994	Fvb2
RhK5_12235_267	1655319	Fvb2
RhMCRND_10290_114	1655559	Fvb2
Rh12GR_19662_170	1658988	Fvb2
Rh12GR_18300_505	1662034	Fvb2
RhK5_7718_1076	1662943	Fvb2
RhK5_7718_1225	1663170	Fvb2
RhK5_8213_292	1663862	Fvb2
RhK5_8213_523	1664093	Fvb2
RhK5_8213_865	1665474	Fvb2
Rh12GR_13818_1040	1673500	Fvb2
Rh12GR_73596_335	1673869	Fvb2
Rh88_36127_432	1674420	Fvb2
RhK5_10107_118	1700605	Fvb2
RhK5_10107_247	1700880	Fvb2
Rh12GR_16854_1075	1710291	Fvb2
RhK5_6664_871	1711109	Fvb2
Rh12GR_63723_443	1711133	Fvb2
RhMCRND_8635_243	1715383	Fvb2
Rh12GR_58560_2229	1715631	Fvb2
Rh12GR_58560_2088	1716954	Fvb2
RhMCRND_27097_241	1722333	Fvb2
RhK5_8787_467	1722642	Fvb2
RhK5_8787_527	1722848	Fvb2
Rh12GR_22065_789	1723027	Fvb2
RhMCRND_10801_234	1725381	Fvb2
RhMCRND_8894_1106	1725709	Fvb2
RhMCRND_7949_980	1730741	Fvb2
RhMCRND_29905_142	1731039	Fvb2
Rh12GR_12440_967	1747690	Fvb2
Rh12GR_12440_1020	1747743	Fvb2
RhMCRND_5939_1500	1754453	Fvb2
RhMCRND_2317_599	1768853	Fvb2
RhK5_1335_1269	1769357	Fvb2
Rh12GR_6123_1026	1769669	Fvb2
RhK5_1335_914	1769703	Fvb2
RhK5_1335_551	1770078	Fvb2
Rh12GR_99051_65	1782042	Fvb2
Rh12GR_26535_1005	1785761	Fvb2
RhK5_6764_841	1820966	Fvb2
Rh88_15907_377	1823060	Fvb2
RhMCRND_9237_565	1823099	Fvb2
RhK5_12172_385	1828136	Fvb2
Rh12GR_49356_140	1828145	Fvb2
RhK5_6346_703	1845520	Fvb2
RhK5_6346_808	1845813	Fvb2
Rh12GR_38058_599	1846161	Fvb2
RhMCRND_11228_160	1853881	Fvb2
RhK5_8320_45	1854119	Fvb2
Rh12GR_46101_838	1854896	Fvb2
RhK5_8320_474	1855558	Fvb2
RhK5_5063_471	1859458	Fvb2
Rh12GR_60416_488	1865725	Fvb2
Rh12GR_62880_240	1866591	Fvb2
RhMCRND_5890_1349	1866769	Fvb2
Rh12GR_2208_1668	1868667	Fvb2
Rh12GR_2208_1389	1869200	Fvb2
RhMCRND_2424_1210	1869330	Fvb2
RhK5_18682_206	1869853	Fvb2
RhK5_2993_1272	1878311	Fvb2
Rh12GR_47313_450	1878684	Fvb2
RhK5_7449_811	1882927	Fvb2
RhK5_7449_695	1883213	Fvb2
RhK5_7449_40	1883853	Fvb2
Rh12GR_28959_1428	1883967	Fvb2
RhK5_10182_525	1884512	Fvb2
Rh12GR_57274_176	1912905	Fvb2
RhMCRND_26292_165	1918328	Fvb2
Rh12GR_82607_329	1919358	Fvb2
RhMCRND_16105_546	1919396	Fvb2
RhMCRND_4876_286	1922635	Fvb2
RhK5_2993_822	1923294	Fvb2
RhK5_11719_308	1927438	Fvb2
RhK5_11719_557	1928749	Fvb2
Rh12GR_48701_563	1932524	Fvb2
Rh12GR_47153_151	1935161	Fvb2
RhK5_16697_436	1939638	Fvb2
RhK5_16697_485	1939687	Fvb2
RhK5_12835_275	1940104	Fvb2
RhK5_12835_44	1940330	Fvb2
RhK5_10469_970	1940795	Fvb2
RhMCRND_3408_1000	1940844	Fvb2
Rh12GR_11521_285	1948959	Fvb2
Rh12GR_62731_338	1962615	Fvb2
RhK5_1022_2256	1963100	Fvb2
RhK5_1022_2101	1963255	Fvb2
RhK5_1391_596	1963586	Fvb2
RhMCRND_686_1983	1964513	Fvb2
RhK5_1022_1023	1964561	Fvb2
RhK5_1022_903	1964675	Fvb2
RhMCRND_686_844	1967186	Fvb2
Rh12GR_80723_429	1979636	Fvb2
RhK5_4468_797	2004924	Fvb2
RhK5_4468_975	2005503	Fvb2
RhK5_4468_1130	2005861	Fvb2
Rh12GR_73214_1534	2008735	Fvb2
RhK5_18489_893	2010187	Fvb2
RhK5_18489_590	2011260	Fvb2
RhK5_11447_253	2014343	Fvb2
RhMCRND_13321_289	2017825	Fvb2
RhK5_477_2409	2022537	Fvb2
RhMCRND_34767_1494	2022868	Fvb2
RhK5_477_1883	2023048	Fvb2
Rh12GR_72388_125	2026968	Fvb2
Rh12GR_42792_373	2038640	Fvb2
RhK5_1104_1039	2041658	Fvb2
RhK5_3356_1078	2042068	Fvb2
RhK5_3356_612	2042618	Fvb2
RhMCRND_19704_155	2046719	Fvb2
Rh12GR_64565_1951	2049353	Fvb2
RhK5_3061_888	2071154	Fvb2
Rh12GR_24141_1058	2072002	Fvb2
RhK5_18945_136	2080337	Fvb2
Rh12GR_51883_1086	2081414	Fvb2
RhK5_18945_1033	2081594	Fvb2
RhK5_11101_82	2081931	Fvb2
RhK5_11101_141	2081990	Fvb2
RhMCRND_1934_963	2082027	Fvb2
RhK5_11101_463	2082519	Fvb2
Rh88_15840_290	2084572	Fvb2
RhK5_10487_372	2084667	Fvb2
RhK5_4245_1083	2087388	Fvb2
RhK5_4245_1035	2087436	Fvb2
RhMCRND_6268_1072	2087439	Fvb2
Rh12GR_98559_1346	2089375	Fvb2
RhK5_1906_158	2091652	Fvb2
RhK5_1906_324	2091817	Fvb2
RhK5_20546_996	2096687	Fvb2
RhK5_20546_1089	2096869	Fvb2
RhMCRND_7003_151	2098327	Fvb2
RhMCRND_11752_790	2099295	Fvb2
RhMCRND_27394_1693	2109611	Fvb2
Rh12GR_78856_148	2113153	Fvb2
Rh88_33852_506	2114044	Fvb2
RhMCRND_2842_1032	2114937	Fvb2
Rh12GR_63191_1473	2131923	Fvb2
RhK5_10402_734	2134904	Fvb2
Rh12GR_1340_916	2138449	Fvb2
RhK5_1080_911	2138778	Fvb2
RhK5_1080_953	2138820	Fvb2
RhK5_1080_1217	2139181	Fvb2
RhK5_4503_439	2140679	Fvb2
RhMCRND_9960_691	2140967	Fvb2
RhK5_4630_951	2152772	Fvb2
RhK5_4630_505	2153476	Fvb2
Rh12GR_16888_151	2169863	Fvb2
RhK5_6292_190	2174253	Fvb2
RhK5_9319_224	2182643	Fvb2
Rh12GR_48739_1043	2184579	Fvb2
RhK5_17881_1070	2185862	Fvb2
Rh12GR_51887_705	2187968	Fvb2
RhMCRND_15447_420	2235662	Fvb2
Rh88_17748_339	2235848	Fvb2
RhK5_10326_1001	2236410	Fvb2
Rh12GR_66045_210	2240535	Fvb2
RhK5_11817_2397	2250347	Fvb2
RhK5_11817_1506	2251247	Fvb2
RhK5_3381_623	2254428	Fvb2
RhK5_3381_723	2254528	Fvb2
RhMCRND_33929_1101	2254824	Fvb2
RhK5_3381_1088	2254893	Fvb2
RhMCRND_18471_247	2262978	Fvb2
RhK5_1167_86	2263362	Fvb2
Rh12GR_86393_179	2264509	Fvb2
RhK5_1167_1145	2264599	Fvb2
Rh12GR_51902_1380	2265182	Fvb2
RhK5_1167_2146	2265787	Fvb2
Rh12GR_2036_863	2268353	Fvb2
RhMCRND_32511_1400	2268546	Fvb2
Rh12GR_48301_110	2268960	Fvb2
Rh12GR_25615_463	2271859	Fvb2
RhK5_9211_647	2284462	Fvb2
RhK5_4222_586	2284893	Fvb2
Rh12GR_45307_71	2284967	Fvb2
RhMCRND_36092_77	2284987	Fvb2
Rh12GR_6714_2449	2289437	Fvb2
RhK5_1122_1239	2292916	Fvb2
RhK5_1122_383	2293995	Fvb2
RhMCRND_13839_600	2295853	Fvb2
Rh12GR_51576_324	2298182	Fvb2
Rh12GR_68268_255	2298334	Fvb2
RhK5_19081_267	2356769	Fvb2
Rh12GR_38014_288	2371833	Fvb2
Rh12GR_29582_164	2451327	Fvb2
RhK5_16013_241	2451465	Fvb2
RhK5_16013_163	2451543	Fvb2
RhK5_13438_583	2451915	Fvb2
RhK5_13438_206	2453595	Fvb2
RhK5_7538_660	2460047	Fvb2
RhK5_2905_1072	2472219	Fvb2
RhMCRND_8659_1160	2472640	Fvb2
RhK5_2905_932	2473565	Fvb2
RhK5_2905_865	2474536	Fvb2
RhMCRND_8659_970	2474700	Fvb2
RhMCRND_20749_364	2479415	Fvb2
Rh12GR_2396_1071	2491177	Fvb2
Rh12GR_71848_192	2491887	Fvb2
RhK5_19476_213	2497505	Fvb2
Rh12GR_56278_421	2497604	Fvb2
Rh12GR_83499_474	2497931	Fvb2
RhK5_20319_210	2497986	Fvb2
Rh12GR_11988_1155	2499036	Fvb2
RhK5_10920_174	2499608	Fvb2
RhK5_5929_1040	2540159	Fvb2
Rh12GR_29253_355	2540209	Fvb2
RhK5_13778_286	2569570	Fvb2
RhK5_9139_289	2569938	Fvb2
Rh12GR_81852_39	2570745	Fvb2
Rh88_17944_217	2577362	Fvb2
RhMCRND_11448_155	2577659	Fvb2
Rh12GR_39151_368	2577762	Fvb2
RhK5_561_2715	2580357	Fvb2
RhMCRND_971_651	2580601	Fvb2
RhK5_561_1684	2583082	Fvb2
RhMCRND_971_1414	2583086	Fvb2
RhK5_561_1522	2583877	Fvb2
RhK5_8442_500	2584341	Fvb2
RhK5_561_1129	2585856	Fvb2
RhK5_561_823	2587117	Fvb2
RhMCRND_971_2685	2587979	Fvb2
Rh12GR_512_512	2588082	Fvb2
RhK5_4688_668	2595312	Fvb2
RhK5_4688_911	2596654	Fvb2
Rh12GR_5572_1486	2597366	Fvb2
RhK5_1750_699	2605197	Fvb2
RhK5_1750_929	2609159	Fvb2
RhMCRND_2275_1297	2609784	Fvb2
RhK5_10072_547	2612183	Fvb2
RhK5_10072_448	2614100	Fvb2
Rh12GR_2167_425	2620726	Fvb2
RhK5_1441_1462	2623042	Fvb2
RhMCRND_2324_1169	2623427	Fvb2
RhK5_3626_723	2626468	Fvb2
RhK5_3626_774	2626614	Fvb2
Rh88_18835_226	2627508	Fvb2
RhMCRND_13735_1251	2630486	Fvb2
RhK5_4686_1011	2630985	Fvb2
Rh12GR_8680_1053	2631034	Fvb2
RhK5_4686_914	2631082	Fvb2
RhMCRND_30844_1264	2632600	Fvb2
RhMCRND_23131_1084	2634006	Fvb2
RhK5_5746_934	2634042	Fvb2
RhK5_5746_439	2634855	Fvb2
RhK5_4827_970	2639241	Fvb2
RhK5_4827_1010	2639281	Fvb2
Rh12GR_1057_1648	2639484	Fvb2
Rh12GR_13390_1374	2639949	Fvb2
RhMCRND_32361_1059	2641157	Fvb2
RhK5_19637_531	2649368	Fvb2
Rh12GR_20755_76	2653134	Fvb2
Rh12GR_44552_408	2654672	Fvb2
RhK5_6182_886	2657754	Fvb2
Rh12GR_596_2201	2666080	Fvb2
RhK5_1533_1843	2680185	Fvb2
RhK5_1533_1713	2680394	Fvb2
RhK5_1533_1153	2683322	Fvb2
Rh12GR_54424_132	2691951	Fvb2
Rh12GR_12821_990	2693684	Fvb2
Rh88_37059_1113	2695332	Fvb2
RhK5_14500_1123	2695398	Fvb2
RhK5_14500_991	2695530	Fvb2
Rh12GR_17797_951	2695786	Fvb2
RhK5_11713_204	2706705	Fvb2
RhMCRND_14526_478	2708111	Fvb2
RhMCRND_22232_170	2709432	Fvb2
Rh12GR_52752_6140	2712781	Fvb2
RhK5_18705_615	2713957	Fvb2
RhMCRND_34677_168	2717236	Fvb2
RhK5_16617_85	2718047	Fvb2
Rh12GR_80923_723	2725501	Fvb2
RhMCRND_8746_838	2725606	Fvb2
RhMCRND_21706_2828	2728573	Fvb2
RhK5_13302_160	2731245	Fvb2
RhK5_4756_790	2750949	Fvb2
RhMCRND_695_1093	2751149	Fvb2
RhK5_4756_1087	2751240	Fvb2
RhK5_11923_188	2751606	Fvb2
Rh12GR_22723_1324	2758640	Fvb2
RhK5_6053_517	2759732	Fvb2
RhK5_6053_318	2759896	Fvb2
Rh12GR_63645_433	2762092	Fvb2
Rh12GR_6063_2691	2763217	Fvb2
Rh12GR_6063_2587	2764062	Fvb2
RhMCRND_1212_2450	2764199	Fvb2
RhK5_9609_1833	2776946	Fvb2
RhK5_16306_125	2777252	Fvb2
RhK5_6440_713	2781121	Fvb2
RhK5_6440_576	2781812	Fvb2
RhK5_3626_1332	2786996	Fvb2
RhMCRND_16161_408	2816419	Fvb2
RhMCRND_7241_127	2824233	Fvb2
Rh12GR_26113_1139	2825780	Fvb2
RhK5_2641_1073	2825839	Fvb2
RhK5_8087_866	2830567	Fvb2
RhK5_8087_2052	2832136	Fvb2
RhK5_3861_867	2833264	Fvb2
RhK5_3861_161	2833970	Fvb2
Rh12GR_12922_326	2838510	Fvb2
Rh12GR_3959_1538	2846491	Fvb2
RhMCRND_5209_1525	2849104	Fvb2
RhMCRND_17213_51	2851094	Fvb2
Rh12GR_3248_482	2851136	Fvb2
Rh12GR_3248_605	2851257	Fvb2
RhK5_8819_891	2854317	Fvb2
RhK5_8819_1020	2854446	Fvb2
RhK5_8819_1156	2854582	Fvb2
RhK5_1805_713	2865623	Fvb2
RhK5_1805_776	2865686	Fvb2
RhK5_1805_1811	2870445	Fvb2
Rh12GR_39739_289	2874593	Fvb2
RhK5_12482_148	2876990	Fvb2
RhK5_13046_938	2877134	Fvb2
RhK5_6944_847	2890044	Fvb2
RhK5_6944_377	2897397	Fvb2
RhK5_19825_1034	2903591	Fvb2
RhK5_19825_934	2903777	Fvb2
RhK5_14760_312	2912822	Fvb2
RhK5_14760_384	2912894	Fvb2
Rh12GR_60515_418	2916475	Fvb2
Rh12GR_8288_448	2917059	Fvb2
RhK5_9398_477	2918767	Fvb2
Rh12GR_4427_773	2919040	Fvb2
RhK5_9398_349	2919084	Fvb2
Rh12GR_13117_548	2928130	Fvb2
RhK5_3725_739	2940823	Fvb2
RhK5_548_555	2944407	Fvb2
RhK5_548_1449	2948370	Fvb2
RhMCRND_1039_1255	2950676	Fvb2
RhK5_548_2527	2952146	Fvb2
RhK5_548_2976	2952594	Fvb2
RhK5_9130_421	2954590	Fvb2
RhK5_9130_631	2960425	Fvb2
RhK5_9130_1126	2960993	Fvb2
Rh12GR_29300_234	2969619	Fvb2
RhK5_3511_1028	2992617	Fvb2
RhK5_3511_839	2992881	Fvb2
RhMCRND_10719_230	3009751	Fvb2
Rh12GR_82288_212	3017060	Fvb2
RhK5_13060_240	3028638	Fvb2
RhMCRND_25521_1532	3033222	Fvb2
RhMCRND_5857_1283	3066905	Fvb2
RhMCRND_17859_141	3120167	Fvb2
Rh88_32895_648	3120500	Fvb2
RhMCRND_4263_1248	3121530	Fvb2
Rh88_8429_881	3123339	Fvb2
RhK5_13000_856	3124721	Fvb2
RhK5_13000_605	3125058	Fvb2
Rh12GR_84798_420	3132275	Fvb2
RhK5_17208_181	3142505	Fvb2
RhK5_17208_124	3142554	Fvb2
RhMCRND_24901_237	3144922	Fvb2
RhMCRND_9410_1116	3146805	Fvb2
RhMCRND_9410_443	3153116	Fvb2
RhK5_1134_408	3161602	Fvb2
RhK5_4580_617	3161841	Fvb2
RhK5_1134_931	3162125	Fvb2
RhMCRND_2054_1001	3162162	Fvb2
RhK5_1134_1128	3163294	Fvb2
RhK5_5255_1084	3171208	Fvb2
RhK5_8126_282	3218403	Fvb2
RhK5_8126_57	3218614	Fvb2
Rh12GR_100179_262	3219452	Fvb2
Rh12GR_13250_1042	3221718	Fvb2
RhK5_2388_400	3223794	Fvb2
Rh12GR_19356_1210	3224381	Fvb2
RhK5_2388_1101	3224495	Fvb2
RhMCRND_4767_428	3224819	Fvb2
Rh12GR_19356_1946	3225112	Fvb2
Rh12GR_54124_627	3234690	Fvb2
Rh88_47213_663	3234713	Fvb2
RhK5_2259_1031	3261396	Fvb2
RhMCRND_7933_1287	3261653	Fvb2
Rh12GR_10884_1131	3262799	Fvb2
RhK5_2259_398	3268308	Fvb2
Rh12GR_52595_94	3268922	Fvb2
Rh12GR_13198_153	3271023	Fvb2
RhMCRND_13280_486	3271403	Fvb2
RhMCRND_4513_342	3274719	Fvb2
RhMCRND_4513_1097	3279184	Fvb2
RhMCRND_4513_1715	3281020	Fvb2
RhMCRND_3049_494	3291135	Fvb2
Rh12GR_2916_1456	3295396	Fvb2
RhK5_7976_365	3298597	Fvb2
RhK5_7976_315	3298647	Fvb2
Rh12GR_1759_1129	3300076	Fvb2
RhK5_3969_1083	3305386	Fvb2
RhMCRND_15833_297	3308860	Fvb2
RhMCRND_13460_429	3315205	Fvb2
Rh12GR_22987_590	3315271	Fvb2
RhK5_4920_979	3315674	Fvb2
RhK5_4920_358	3317822	Fvb2
RhK5_4920_74	3318159	Fvb2
RhMCRND_16945_464	3321764	Fvb2
RhK5_5068_766	3323502	Fvb2
RhK5_5068_1180	3324604	Fvb2
Rh12GR_18437_900	3331931	Fvb2
Rh12GR_18437_1403	3332434	Fvb2
RhK5_2472_1279	3353414	Fvb2
RhMCRND_1252_1723	3353914	Fvb2
Rh12GR_80012_1694	3354034	Fvb2
RhK5_2472_631	3354060	Fvb2
RhK5_13559_307	3354871	Fvb2
RhK5_13559_165	3355015	Fvb2
RhMCRND_8028_1019	3362339	Fvb2
Rh12GR_13695_1075	3364408	Fvb2
Rh12GR_20869_307	3364654	Fvb2
RhMCRND_5434_1085	3373828	Fvb2
Rh12GR_11872_493	3374694	Fvb2
Rh12GR_61400_92	3376131	Fvb2
RhMCRND_7307_1011	3376573	Fvb2
RhK5_5440_1339	3376901	Fvb2
RhK5_5440_2959	3380472	Fvb2
RhMCRND_110_3031	3380898	Fvb2
RhMCRND_110_5222	3385324	Fvb2
Rh12GR_18842_760	3395455	Fvb2
RhMCRND_23106_370	3396247	Fvb2
Rh88_7360_733	3396249	Fvb2
RhMCRND_23106_238	3397072	Fvb2
RhMCRND_34068_342	3400608	Fvb2
Rh12GR_86047_221	3401289	Fvb2
RhMCRND_30247_109	3406077	Fvb2
RhK5_17849_174	3408466	Fvb2
RhK5_17849_219	3408511	Fvb2
Rh12GR_58026_328	3408562	Fvb2
RhK5_100_3101	3425121	Fvb2
RhK5_100_3384	3426248	Fvb2
RhK5_7433_1484	3426882	Fvb2
RhK5_100_3510	3426901	Fvb2
RhK5_100_3765	3427238	Fvb2
RhK5_100_4050	3427735	Fvb2
RhK5_100_4242	3427927	Fvb2
RhK5_19943_192	3460286	Fvb2
Rh12GR_43656_165	3463041	Fvb2
Rh12GR_19906_429	3472765	Fvb2
Rh12GR_26347_1931	3482645	Fvb2
RhK5_11231_318	3484396	Fvb2
RhK5_19298_992	3487216	Fvb2
RhK5_19298_1217	3487441	Fvb2
RhMCRND_19041_124	3503190	Fvb2
RhK5_1889_306	3504277	Fvb2
Rh12GR_88409_189	3513695	Fvb2
Rh12GR_53659_73	3514608	Fvb2
Rh12GR_14423_778	3515123	Fvb2
RhMCRND_34497_137	3515785	Fvb2
RhMCRND_27961_250	3516779	Fvb2
Rh12GR_22777_290	3531213	Fvb2
RhK5_2777_1356	3547471	Fvb2
Rh12GR_2730_1234	3547697	Fvb2
RhK5_2777_941	3547886	Fvb2
Rh88_33308_1891	3548673	Fvb2
RhMCRND_32003_1950	3560654	Fvb2
RhMCRND_11734_229	3560859	Fvb2
Rh12GR_14473_1017	3562736	Fvb2
RhMCRND_8084_1193	3575854	Fvb2
RhK5_3845_933	3577836	Fvb2
RhK5_3845_997	3577900	Fvb2
Rh12GR_28853_443	3578029	Fvb2
RhMCRND_8455_1439	3580152	Fvb2
Rh12GR_1015_1637	3586206	Fvb2
Rh12GR_1015_1962	3586512	Fvb2
RhMCRND_4296_1154	3587956	Fvb2
RhMCRND_28891_68	3593215	Fvb2
Rh88_26077_1111	3596600	Fvb2
RhK5_18054_1366	3599446	Fvb2
RhK5_18054_1143	3599797	Fvb2
Rh88_26077_267	3600742	Fvb2
RhK5_18054_703	3601169	Fvb2
Rh12GR_52835_1172	3613273	Fvb2
RhMCRND_1957_1155	3614948	Fvb2
RhK5_2854_1575	3616181	Fvb2
RhK5_2854_2050	3617407	Fvb2
RhK5_343_221	3620687	Fvb2
RhK5_343_512	3620982	Fvb2
Rh12GR_64060_1827	3621049	Fvb2
RhK5_343_786	3621451	Fvb2
RhMCRND_2195_1095	3621665	Fvb2
RhK5_343_1393	3622350	Fvb2
Rh12GR_11163_981	3623753	Fvb2
Rh12GR_38961_407	3630301	Fvb2
RhMCRND_8122_1034	3633111	Fvb2
Rh12GR_38961_1002	3633503	Fvb2
RhK5_4090_433	3633615	Fvb2
RhK5_4090_190	3633857	Fvb2
RhK5_4090_139	3633910	Fvb2
RhK5_6887_132	3635505	Fvb2
Rh12GR_38680_945	3635531	Fvb2
Rh88_18212_262	3635559	Fvb2
RhMCRND_11550_565	3637821	Fvb2
RhK5_6887_867	3638353	Fvb2
RhK5_6902_1049	3645499	Fvb2
RhK5_6902_676	3647208	Fvb2
RhMCRND_6448_1089	3648635	Fvb2
RhMCRND_11360_110	3656678	Fvb2
RhK5_7152_786	3656782	Fvb2
RhK5_7152_206	3657764	Fvb2
RhMCRND_11360_884	3657839	Fvb2
RhMCRND_9160_263	3659004	Fvb2
Rh12GR_81678_729	3660332	Fvb2
RhMCRND_16280_165	3667828	Fvb2
RhK5_17935_1400	3676371	Fvb2
Rh12GR_55645_566	3676729	Fvb2
Rh12GR_56601_1304	3677985	Fvb2
Rh12GR_6029_1126	3679854	Fvb2
Rh12GR_6029_306	3680657	Fvb2
Rh12GR_1243_1279	3693629	Fvb2
RhMCRND_9863_331	3693776	Fvb2
RhK5_3717_766	3694493	Fvb2
RhK5_3717_979	3694706	Fvb2
RhMCRND_9863_1324	3694769	Fvb2
RhK5_8939_555	3696246	Fvb2
RhK5_8939_164	3697352	Fvb2
RhMCRND_12995_271	3697416	Fvb2
RhK5_6185_622	3702335	Fvb2
Rh12GR_16885_186	3704068	Fvb2
Rh12GR_8463_373	3704544	Fvb2
RhK5_6185_298	3704546	Fvb2
Rh12GR_86464_409	3709756	Fvb2
Rh12GR_18473_1040	3717223	Fvb2
RhMCRND_1598_2700	3718912	Fvb2
Rh12GR_25224_389	3721165	Fvb2
Rh12GR_30265_268	3721891	Fvb2
Rh12GR_30265_631	3722254	Fvb2
Rh12GR_22777_403	3723285	Fvb2
RhK5_18829_193	3726623	Fvb2
RhK5_1051_584	3744887	Fvb2
Rh12GR_38093_555	3745708	Fvb2
RhK5_21092_169	3756797	Fvb2
Rh12GR_17082_512	3757216	Fvb2
RhK5_8188_245	3761578	Fvb2
RhK5_8188_377	3761695	Fvb2
RhK5_8188_534	3761852	Fvb2
Rh12GR_25474_1317	3762656	Fvb2
RhK5_8188_1041	3764452	Fvb2
RhMCRND_3037_1198	3764496	Fvb2
RhMCRND_3037_1796	3767934	Fvb2
RhK5_14376_323	3771025	Fvb2
RhK5_11831_187	3775422	Fvb2
RhK5_11831_491	3777324	Fvb2
Rh12GR_71734_973	3778506	Fvb2
RhMCRND_3812_1013	3779579	Fvb2
RhK5_11831_1118	3780137	Fvb2
Rh12GR_71734_1804	3780577	Fvb2
Rh12GR_2194_520	3791145	Fvb2
Rh12GR_39059_1118	3791493	Fvb2
RhK5_9418_274	3795772	Fvb2
RhK5_9418_208	3795838	Fvb2
Rh12GR_66058_1246	3802091	Fvb2
Rh12GR_52467_2361	3817476	Fvb2
RhMCRND_1685_1356	3819293	Fvb2
RhK5_3349_1154	3819399	Fvb2
RhK5_3349_570	3823387	Fvb2
RhK5_9885_1360	3825535	Fvb2
RhMCRND_1793_1946	3830404	Fvb2
Rh88_7595_137	3832390	Fvb2
RhMCRND_9157_252	3838596	Fvb2
RhK5_4735_527	3840734	Fvb2
RhMCRND_9157_999	3845260	Fvb2
Rh12GR_4679_246	3852043	Fvb2
RhMCRND_13523_1108	3855420	Fvb2
RhK5_11418_1114	3857386	Fvb2
RhMCRND_5202_509	3859942	Fvb2
RhK5_11418_916	3860287	Fvb2
RhMCRND_19641_270	3860473	Fvb2
Rh12GR_51090_93	3863212	Fvb2
Rh12GR_78048_1005	3863485	Fvb2
RhK5_162_526	3876216	Fvb2
RhK5_162_616	3876448	Fvb2
RhK5_162_688	3876636	Fvb2
RhK5_162_886	3877351	Fvb2
RhK5_162_1108	3878098	Fvb2
RhK5_162_1225	3878905	Fvb2
RhK5_162_1714	3879937	Fvb2
RhMCRND_30340_1984	3880336	Fvb2
RhK5_162_2258	3880639	Fvb2
RhK5_162_2637	3881011	Fvb2
RhK5_162_2757	3881131	Fvb2
RhK5_162_2944	3881318	Fvb2
RhK5_162_3190	3881560	Fvb2
RhK5_162_3277	3881647	Fvb2
RhK5_162_3319	3881689	Fvb2
RhK5_162_3355	3882392	Fvb2
RhK5_162_3703	3884274	Fvb2
RhK5_162_3758	3884329	Fvb2
RhK5_162_3887	3884458	Fvb2
RhK5_5499_1321	3893837	Fvb2
RhMCRND_22098_295	3895339	Fvb2
RhK5_5499_2109	3897409	Fvb2
RhK5_4663_1056	3909436	Fvb2
RhMCRND_4279_1060	3912687	Fvb2
RhK5_17990_873	3915176	Fvb2
RhMCRND_10549_524	3915343	Fvb2
RhK5_17990_642	3915407	Fvb2
RhK5_17990_365	3916525	Fvb2
Rh12GR_9276_1600	3923861	Fvb2
RhK5_4158_1013	3938411	Fvb2
RhK5_4158_876	3938560	Fvb2
RhMCRND_7261_1102	3940597	Fvb2
Rh12GR_28450_1290	3946343	Fvb2
Rh12GR_3671_1931	3962898	Fvb2
Rh12GR_3671_127	3964875	Fvb2
RhK5_20447_76	3968896	Fvb2
Rh12GR_53237_408	3969599	Fvb2
Rh12GR_48484_237	3970615	Fvb2
RhK5_21541_114	3975148	Fvb2
RhMCRND_5828_1219	3975539	Fvb2
Rh12GR_13521_1087	3975580	Fvb2
RhK5_19744_297	3981485	Fvb2
RhK5_19744_179	3981603	Fvb2
RhMCRND_7871_908	3981946	Fvb2
RhMCRND_7871_1044	3982082	Fvb2
RhK5_2641_1625	3992614	Fvb2
RhMCRND_19150_119	3999337	Fvb2
Rh12GR_6964_193	4028797	Fvb2
Rh12GR_66951_141	4030700	Fvb2
RhK5_5061_766	4032814	Fvb2
RhK5_6556_418	4033434	Fvb2
RhMCRND_8846_793	4039004	Fvb2
RhK5_2967_761	4056207	Fvb2
RhK5_2967_926	4057061	Fvb2
RhK5_2967_1037	4057254	Fvb2
RhK5_5897_992	4059928	Fvb2
RhMCRND_10504_487	4064577	Fvb2
RhK5_15595_116	4066351	Fvb2
Rh12GR_76179_786	4071154	Fvb2
Rh12GR_52482_450	4071411	Fvb2
RhMCRND_19780_228	4072488	Fvb2
RhK5_7953_132	4075997	Fvb2
RhK5_7953_449	4077446	Fvb2
Rh12GR_18983_412	4077488	Fvb2
RhMCRND_35820_140	4077883	Fvb2
RhK5_2177_564	4078614	Fvb2
RhMCRND_22035_268	4078815	Fvb2
RhK5_8306_1968	4087829	Fvb2
Rh12GR_58215_418	4124535	Fvb2
RhK5_6797_406	4130964	Fvb2
RhK5_6797_91	4131279	Fvb2
RhK5_10138_3585	4131340	Fvb2
RhMCRND_1155_136	4131637	Fvb2
RhK5_10138_3276	4131789	Fvb2
RhK5_612_726	4132450	Fvb2
RhK5_10138_2415	4133120	Fvb2
RhK5_10138_2232	4133405	Fvb2
Rh12GR_1012_1469	4133431	Fvb2
RhK5_18400_692	4133777	Fvb2
RhK5_612_1802	4134094	Fvb2
RhMCRND_1155_2087	4134451	Fvb2
RhK5_612_2582	4135254	Fvb2
RhK5_722_463	4135285	Fvb2
RhK5_19146_490	4162014	Fvb2
RhK5_19146_454	4162050	Fvb2
Rh12GR_23912_377	4170875	Fvb2
RhMCRND_1146_1389	4171888	Fvb2
RhK5_12916_1085	4172396	Fvb2
Rh12GR_23912_2201	4172680	Fvb2
RhK5_12916_693	4172788	Fvb2
RhK5_13811_213	4173739	Fvb2
Rh12GR_73892_1204	4179396	Fvb2
Rh12GR_25148_1263	4197268	Fvb2
RhK5_6113_312	4206338	Fvb2
RhK5_6113_106	4207951	Fvb2
Rh12GR_10275_1617	4216966	Fvb2
RhMCRND_5596_1431	4217114	Fvb2
RhK5_8941_830	4219111	Fvb2
RhK5_8941_1082	4219482	Fvb2
Rh12GR_8631_70	4224969	Fvb2
RhMCRND_2173_2707	4235084	Fvb2
RhMCRND_12889_730	4251029	Fvb2
RhK5_7572_1044	4285784	Fvb2
RhMCRND_7689_802	4287896	Fvb2
RhK5_6700_135	4288797	Fvb2
RhK5_6700_65	4288862	Fvb2
Rh12GR_19027_419	4304263	Fvb2
Rh12GR_29000_1099	4305016	Fvb2
RhMCRND_13913_345	4313250	Fvb2
Rh12GR_42595_353	4317001	Fvb2
RhMCRND_31877_156	4325525	Fvb2
RhK5_5854_965	4325561	Fvb2
RhK5_12130_310	4329945	Fvb2
Rh12GR_22216_1282	4330727	Fvb2
RhMCRND_4719_1289	4332444	Fvb2
Rh12GR_27677_1017	4338746	Fvb2
Rh12GR_26565_956	4343116	Fvb2
RhK5_2480_584	4343177	Fvb2
Rh12GR_26565_1149	4343297	Fvb2
RhK5_2480_1253	4343822	Fvb2
Rh12GR_84293_550	4345720	Fvb2
RhK5_6082_591	4346064	Fvb2
RhK5_6082_732	4346205	Fvb2
RhMCRND_25604_235	4346572	Fvb2
Rh12GR_5438_3616	4346660	Fvb2
RhK5_16189_924	4347363	Fvb2
RhK5_16189_1113	4347522	Fvb2
RhMCRND_3875_1216	4347565	Fvb2
Rh12GR_60497_2008	4350587	Fvb2
RhMCRND_3875_75	4351000	Fvb2
RhK5_5241_130	4351184	Fvb2
RhK5_5241_289	4351664	Fvb2
Rh12GR_5438_1000	4351883	Fvb2
RhK5_5241_584	4351959	Fvb2
RhK5_5241_913	4352288	Fvb2
RhMCRND_8171_1031	4352408	Fvb2
RhMCRND_24937_312	4361620	Fvb2
Rh12GR_9499_534	4364091	Fvb2
Rh12GR_60262_585	4364440	Fvb2
RhMCRND_24937_843	4366242	Fvb2
RhK5_16971_107	4368602	Fvb2
RhK5_16971_169	4368664	Fvb2
Rh12GR_10764_472	4368928	Fvb2
RhMCRND_12894_428	4369654	Fvb2
RhK5_16201_226	4369937	Fvb2
Rh12GR_70260_587	4385951	Fvb2
Rh12GR_72225_128	4387301	Fvb2
Rh88_11602_231	4388072	Fvb2
Rh12GR_60957_1356	4388373	Fvb2
RhK5_9891_475	4388604	Fvb2
RhMCRND_7111_371	4388841	Fvb2
RhK5_15661_302	4402327	Fvb2
Rh12GR_80753_179	4407094	Fvb2
Rh12GR_82504_337	4408740	Fvb2
RhK5_20956_371	4410539	Fvb2
RhK5_20956_459	4411270	Fvb2
RhMCRND_6202_1602	4419775	Fvb2
RhK5_3125_922	4424255	Fvb2
RhMCRND_28292_1037	4424326	Fvb2
RhK5_3125_679	4424860	Fvb2
Rh12GR_22048_1177	4424940	Fvb2
Rh12GR_71813_163	4426928	Fvb2
Rh12GR_76695_180	4427538	Fvb2
Rh12GR_62394_163	4434790	Fvb2
Rh12GR_15343_2499	4435377	Fvb2
RhK5_1360_2025	4435747	Fvb2
RhMCRND_32178_1995	4435879	Fvb2
RhK5_1360_1326	4436446	Fvb2
RhMCRND_32178_1200	4436674	Fvb2
RhK5_1360_1020	4436752	Fvb2
RhK5_1360_648	4437124	Fvb2
Rh12GR_77579_151	4444229	Fvb2
Rh12GR_85437_1444	4446063	Fvb2
Rh12GR_7652_1195	4446737	Fvb2
Rh12GR_15016_2060	4459224	Fvb2
RhK5_1004_1602	4462280	Fvb2
RhMCRND_7406_1065	4464505	Fvb2
Rh12GR_5945_1267	4465286	Fvb2
RhK5_4207_1046	4466304	Fvb2
RhMCRND_459_3123	4480813	Fvb2
Rh12GR_20553_955	4489738	Fvb2
RhK5_14746_168	4503237	Fvb2
RhK5_14746_259	4503325	Fvb2
RhMCRND_18609_358	4503373	Fvb2
Rh12GR_98143_269	4503508	Fvb2
RhK5_6366_964	4503907	Fvb2
RhK5_6366_612	4504265	Fvb2
RhMCRND_10645_518	4504360	Fvb2
RhK5_6366_460	4504405	Fvb2
RhK5_12787_296	4505055	Fvb2
RhMCRND_22681_135	4505261	Fvb2
RhMCRND_2231_612	4517079	Fvb2
RhMCRND_2231_1220	4517700	Fvb2
Rh12GR_25151_1497	4517952	Fvb2
Rh12GR_16257_130	4518636	Fvb2
RhMCRND_9521_606	4519312	Fvb2
RhMCRND_31013_168	4519637	Fvb2
RhK5_5072_804	4577450	Fvb2
RhK5_5072_1011	4577657	Fvb2
Rh12GR_25609_1447	4577939	Fvb2
RhK5_5072_2098	4578739	Fvb2
RhK5_8808_640	4584489	Fvb2
RhMCRND_13932_305	4586168	Fvb2
RhMCRND_7990_886	4590720	Fvb2
RhMCRND_7990_840	4590772	Fvb2
RhK5_3081_870	4591096	Fvb2
RhK5_3081_1247	4592256	Fvb2
RhMCRND_31638_1030	4603781	Fvb2
RhK5_4106_367	4603957	Fvb2
Rh12GR_28406_1177	4606444	Fvb2
RhK5_4106_1159	4606540	Fvb2
RhK5_9618_433	4613086	Fvb2
Rh88_25172_270	4613180	Fvb2
RhK5_8997_254	4613240	Fvb2
RhMCRND_222_2318	4633461	Fvb2
Rh12GR_2086_434	4635112	Fvb2
RhK5_1652_1280	4640911	Fvb2
RhK5_1652_899	4641302	Fvb2
RhK5_1652_653	4641548	Fvb2
RhK5_19952_137	4643208	Fvb2
RhK5_5608_1020	4643504	Fvb2
RhK5_5608_790	4643734	Fvb2
RhK5_5608_288	4645207	Fvb2
RhMCRND_9947_779	4648749	Fvb2
RhMCRND_9947_137	4652722	Fvb2
RhK5_5651_726	4653823	Fvb2
RhK5_5651_669	4653880	Fvb2
RhK5_130_4438	4672500	Fvb2
RhK5_130_3148	4673785	Fvb2
RhK5_130_2548	4674378	Fvb2
Rh12GR_1207_2548	4674451	Fvb2
RhK5_130_1813	4675327	Fvb2
RhK5_130_1362	4676556	Fvb2
RhK5_130_1231	4676687	Fvb2
RhK5_130_1102	4676816	Fvb2
RhK5_130_1062	4676856	Fvb2
RhK5_130_922	4676996	Fvb2
RhK5_130_619	4678706	Fvb2
RhK5_130_329	4679089	Fvb2
RhK5_16511_299	4720320	Fvb2
RhMCRND_14297_685	4727494	Fvb2
RhK5_591_467	4731973	Fvb2
RhMCRND_7490_440	4740282	Fvb2
Rh12GR_77465_1040	4745106	Fvb2
RhK5_4977_984	4749974	Fvb2
RhMCRND_8143_490	4750006	Fvb2
RhK5_4977_398	4750765	Fvb2
Rh88_20046_260	4753711	Fvb2
RhMCRND_15334_322	4753820	Fvb2
Rh12GR_14990_282	4754013	Fvb2
Rh12GR_55164_450	4755896	Fvb2
Rh12GR_14990_407	4756008	Fvb2
RhMCRND_17654_256	4760421	Fvb2
RhMCRND_17525_159	4761163	Fvb2
Rh12GR_9105_155	4773742	Fvb2
RhMCRND_661_696	4820247	Fvb2
RhMCRND_661_1046	4821772	Fvb2
RhK5_15523_262	4824706	Fvb2
RhK5_4070_1136	4842607	Fvb2
RhK5_4070_987	4844374	Fvb2
Rh12GR_61277_127	4844611	Fvb2
RhMCRND_5694_724	4845102	Fvb2
RhMCRND_9907_261	4865623	Fvb2
RhK5_5292_811	4867782	Fvb2
RhK5_5292_991	4868332	Fvb2
RhMCRND_9907_904	4868371	Fvb2
RhK5_4993_590	4900303	Fvb2
RhK5_1505_1826	4902752	Fvb2
Rh12GR_68124_40	4903285	Fvb2
RhK5_1816_1522	4903848	Fvb2
RhMCRND_1495_739	4903887	Fvb2
RhMCRND_2915_1217	4904073	Fvb2
RhK5_1816_833	4904939	Fvb2
RhK5_1816_784	4904986	Fvb2
RhK5_1816_520	4905994	Fvb2
RhMCRND_1495_1933	4906212	Fvb2
Rh12GR_24167_2789	4907627	Fvb2
RhK5_20481_670	4919234	Fvb2
RhK5_8268_4199	4920303	Fvb2
RhK5_6434_314	4920642	Fvb2
RhK5_6434_1063	4921526	Fvb2
RhK5_6434_1244	4921707	Fvb2
RhK5_6434_2018	4922480	Fvb2
RhK5_6434_2152	4922614	Fvb2
RhK5_6434_2386	4923000	Fvb2
RhK5_6434_2469	4923083	Fvb2
RhK5_6434_2850	4923980	Fvb2
RhK5_6434_3345	4924469	Fvb2
RhK5_6434_3539	4924663	Fvb2
RhK5_6434_3825	4924949	Fvb2
RhK5_6434_4139	4925263	Fvb2
RhMCRND_238_1918	4925303	Fvb2
RhK5_6434_4590	4925989	Fvb2
RhK5_6434_4810	4926209	Fvb2
Rh12GR_31832_467	4926514	Fvb2
RhK5_6434_5006	4926657	Fvb2
RhK5_6434_5046	4926826	Fvb2
RhMCRND_13027_471	4931073	Fvb2
Rh12GR_13238_777	4931305	Fvb2
RhK5_7879_512	4932977	Fvb2
Rh12GR_7026_1038	4933048	Fvb2
RhMCRND_8157_641	4933172	Fvb2
Rh12GR_58448_166	4942153	Fvb2
Rh12GR_22589_41	4947373	Fvb2
RhMCRND_6995_1300	4954109	Fvb2
RhK5_3847_844	4955286	Fvb2
RhK5_3847_914	4955356	Fvb2
RhK5_3847_1058	4955992	Fvb2
RhK5_4570_965	4959716	Fvb2
RhMCRND_7540_1137	4959829	Fvb2
RhK5_10046_441	4962346	Fvb2
Rh12GR_52719_494	4962385	Fvb2
RhK5_10706_358	4962972	Fvb2
Rh12GR_6214_802	4967530	Fvb2
RhMCRND_14934_551	4974198	Fvb2
RhK5_9574_119	4975403	Fvb2
RhMCRND_8686_913	4976105	Fvb2
RhK5_8471_89	4978244	Fvb2
RhK5_17125_807	4979656	Fvb2
Rh12GR_13898_5674	4984842	Fvb2
Rh12GR_13898_5372	4986019	Fvb2
RhMCRND_33036_1469	4988346	Fvb2
Rh12GR_13898_4372	4989880	Fvb2
RhK5_11884_277	4989916	Fvb2
Rh12GR_13898_4237	4990988	Fvb2
Rh12GR_13898_4154	4991747	Fvb2
RhK5_21807_317	4993572	Fvb2
RhK5_21807_484	4994226	Fvb2
Rh12GR_44988_293	4994237	Fvb2
Rh12GR_13898_3454	4994449	Fvb2
RhK5_14700_168	4995239	Fvb2
Rh12GR_13898_2707	4995894	Fvb2
RhK5_6444_1264	4998683	Fvb2
Rh12GR_13898_1018	4999035	Fvb2
Rh12GR_98127_769	5019598	Fvb2
RhK5_15846_165	5022088	Fvb2
RhMCRND_5234_779	5023087	Fvb2
RhK5_3853_961	5024043	Fvb2
RhK5_4189_1078	5026303	Fvb2
Rh12GR_16448_324	5091100	Fvb2
RhMCRND_30904_1300	5096493	Fvb2
Rh12GR_13898_4582	5108885	Fvb2
Rh12GR_13898_3928	5109205	Fvb2
RhK5_17180_136	5116945	Fvb2
Rh12GR_1831_1129	5117182	Fvb2
Rh12GR_35136_179	5117209	Fvb2
RhK5_10730_664	5117398	Fvb2
RhK5_10730_166	5119621	Fvb2
RhK5_10730_127	5119651	Fvb2
RhK5_9163_138	5121384	Fvb2
Rh88_38355_546	5121702	Fvb2
RhMCRND_11111_246	5123165	Fvb2
RhK5_4939_794	5126001	Fvb2
Rh12GR_21820_695	5133224	Fvb2
RhK5_2091_1151	5137756	Fvb2
RhK5_3196_991	5137770	Fvb2
RhK5_2091_706	5138452	Fvb2
RhMCRND_25268_305	5139030	Fvb2
Rh88_13697_115	5139384	Fvb2
RhK5_3196_1035	5141065	Fvb2
RhMCRND_13546_583	5144967	Fvb2
RhK5_8693_516	5145011	Fvb2
RhMCRND_13546_230	5147670	Fvb2
RhMCRND_29021_473	5160321	Fvb2
RhK5_13208_853	5171611	Fvb2
RhK5_13208_1969	5172733	Fvb2
RhMCRND_201_1253	5173770	Fvb2
RhMCRND_6511_1314	5174187	Fvb2
RhMCRND_18961_191	5185359	Fvb2
RhK5_12497_407	5188612	Fvb2
RhMCRND_36141_94	5188713	Fvb2
Rh12GR_15206_1165	5200052	Fvb2
RhK5_12684_303	5200127	Fvb2
RhMCRND_6021_947	5200625	Fvb2
RhK5_4456_622	5200771	Fvb2
RhMCRND_22628_215	5225513	Fvb2
Rh12GR_22515_183	5226873	Fvb2
RhK5_2923_358	5228467	Fvb2
RhK5_9411_663	5237387	Fvb2
RhMCRND_8979_1347	5237881	Fvb2
RhMCRND_8979_1972	5238513	Fvb2
RhMCRND_7950_1074	5238818	Fvb2
Rh12GR_34102_1207	5238864	Fvb2
Rh12GR_34102_1272	5238924	Fvb2
Rh12GR_79031_422	5246741	Fvb2
RhMCRND_16064_270	5250590	Fvb2
RhK5_10969_544	5250671	Fvb2
RhMCRND_11692_289	5250885	Fvb2
RhMCRND_35893_1766	5253043	Fvb2
RhK5_7685_676	5259121	Fvb2
Rh12GR_5027_2002	5264981	Fvb2
RhMCRND_7983_589	5271851	Fvb2
RhMCRND_14324_164	5274481	Fvb2
RhK5_6554_772	5316068	Fvb2
RhK5_6554_553	5316890	Fvb2
Rh12GR_60499_342	5317158	Fvb2
RhK5_1865_1391	5319737	Fvb2
RhK5_1865_943	5320210	Fvb2
Rh12GR_54513_94	5320646	Fvb2
Rh12GR_54513_257	5320805	Fvb2
RhMCRND_2099_1416	5321476	Fvb2
RhK5_1865_688	5321556	Fvb2
RhK5_1865_602	5321642	Fvb2
RhK5_1865_356	5322640	Fvb2
RhK5_1865_296	5322700	Fvb2
Rh12GR_85164_2046	5322804	Fvb2
Rh12GR_22219_114	5330991	Fvb2
RhK5_21800_377	5331356	Fvb2
Rh12GR_50353_414	5334643	Fvb2
Rh12GR_78870_146	5335206	Fvb2
Rh12GR_39955_1004	5335265	Fvb2
RhK5_2458_2333	5342138	Fvb2
RhMCRND_785_1137	5342554	Fvb2
Rh12GR_52995_546	5342989	Fvb2
Rh12GR_50945_878	5343605	Fvb2
RhMCRND_35893_1274	5353118	Fvb2
RhMCRND_8278_289	5360273	Fvb2
RhK5_1736_1531	5365164	Fvb2
RhK5_1365_994	5368703	Fvb2
RhK5_1365_1221	5368930	Fvb2
RhK5_1365_1901	5369609	Fvb2
RhMCRND_1594_1062	5369643	Fvb2
Rh12GR_85001_2448	5369690	Fvb2
RhMCRND_16537_229	5372094	Fvb2
Rh12GR_58845_1035	5373477	Fvb2
RhK5_2636_1075	5375048	Fvb2
RhK5_2636_409	5376817	Fvb2
RhMCRND_7889_285	5377589	Fvb2
Rh12GR_17408_506	5377804	Fvb2
RhK5_2701_303	5379309	Fvb2
Rh12GR_74549_219	5396932	Fvb2
RhK5_5438_935	5397130	Fvb2
RhMCRND_25660_348	5397662	Fvb2
RhMCRND_34726_101	5397777	Fvb2
RhMCRND_9822_395	5399775	Fvb2
RhMCRND_29112_888	5400956	Fvb2
RhMCRND_12304_608	5414375	Fvb2
Rh12GR_82095_1120	5416030	Fvb2
Rh12GR_69022_568	5417607	Fvb2
Rh12GR_12188_288	5417685	Fvb2
RhK5_1501_1789	5419176	Fvb2
Rh12GR_40733_312	5434161	Fvb2
RhMCRND_3316_1407	5436085	Fvb2
RhK5_18628_2470	5438342	Fvb2
RhMCRND_23129_564	5438765	Fvb2
RhK5_18628_5302	5442492	Fvb2
RhMCRND_26023_646	5450775	Fvb2
RhMCRND_26023_115	5451733	Fvb2
RhK5_6582_152	5461663	Fvb2
RhK5_6582_328	5462685	Fvb2
RhK5_5948_523	5463044	Fvb2
RhK5_6582_518	5463092	Fvb2
RhMCRND_16814_423	5463299	Fvb2
RhK5_6582_750	5464135	Fvb2
RhMCRND_10830_307	5464177	Fvb2
Rh12GR_4471_2168	5481565	Fvb2
RhMCRND_1541_1736	5482196	Fvb2
Rh12GR_20457_237	5490953	Fvb2
RhMCRND_4619_1023	5495246	Fvb2
RhMCRND_4619_956	5501195	Fvb2
RhK5_3297_749	5520909	Fvb2
RhK5_3297_909	5521069	Fvb2
RhK5_3297_1277	5521437	Fvb2
RhMCRND_16027_1504	5525743	Fvb2
RhK5_9445_621	5528010	Fvb2
RhK5_9445_363	5528248	Fvb2
RhK5_9445_237	5528558	Fvb2
Rh12GR_2188_219	5528788	Fvb2
RhK5_8522_770	5536854	Fvb2
Rh12GR_36038_1503	5560895	Fvb2
Rh12GR_32782_348	5562983	Fvb2
Rh12GR_34692_601	5563301	Fvb2
Rh12GR_6515_1052	5568130	Fvb2
RhMCRND_7108_870	5568664	Fvb2
RhMCRND_15027_364	5579856	Fvb2
Rh12GR_12358_1315	5599590	Fvb2
RhK5_6980_675	5600483	Fvb2
RhMCRND_8990_114	5604543	Fvb2
RhK5_14874_795	5612019	Fvb2
RhMCRND_4290_1173	5612095	Fvb2
RhK5_16439_277	5612576	Fvb2
RhK5_12475_258	5614322	Fvb2
RhK5_13796_993	5616864	Fvb2
RhMCRND_35310_559	5621864	Fvb2
Rh12GR_69775_202	5650217	Fvb2
Rh12GR_61304_111	5654104	Fvb2
Rh88_40651_407	5655578	Fvb2
RhK5_17686_157	5655881	Fvb2
Rh12GR_56155_130	5656388	Fvb2
Rh12GR_36221_2168	5656999	Fvb2
Rh12GR_58398_68	5657160	Fvb2
Rh12GR_60589_290	5657616	Fvb2
Rh12GR_69385_411	5659866	Fvb2
Rh12GR_69385_149	5660041	Fvb2
RhMCRND_13892_415	5662542	Fvb2
Rh12GR_20398_740	5664662	Fvb2
Rh12GR_51047_219	5666593	Fvb2
RhK5_8162_258	5666848	Fvb2
RhK5_8162_669	5669075	Fvb2
Rh12GR_18010_435	5670659	Fvb2
Rh12GR_78851_854	5743056	Fvb2
RhK5_12573_197	5743812	Fvb2
RhK5_2517_494	5809910	Fvb2
RhK5_2517_1224	5813041	Fvb2
RhK5_4879_1213	5818531	Fvb2
RhMCRND_6821_1044	5818774	Fvb2
Rh12GR_82901_302	5820620	Fvb2
Rh12GR_34068_1024	5868430	Fvb2
RhK5_7111_139	5868661	Fvb2
RhMCRND_6120_1050	5868942	Fvb2
Rh88_36830_133	5871430	Fvb2
Rh12GR_62968_1438	5881780	Fvb2
Rh12GR_63422_476	5886338	Fvb2
RhK5_4399_1088	5890169	Fvb2
RhK5_4399_548	5890740	Fvb2
RhK5_4399_326	5890956	Fvb2
Rh12GR_34170_1001	5894268	Fvb2
Rh12GR_59976_176	5896844	Fvb2
RhK5_3324_1175	5899558	Fvb2
Rh88_47709_616	5899738	Fvb2
RhK5_3324_1748	5900323	Fvb2
RhK5_11898_1225	5923572	Fvb2
RhMCRND_2778_1675	5923638	Fvb2
RhK5_11898_952	5923845	Fvb2
RhK5_11898_684	5924112	Fvb2
RhK5_9808_136	5935644	Fvb2
RhK5_9808_247	5935755	Fvb2
RhK5_2152_1274	5937482	Fvb2
RhK5_2152_1532	5937740	Fvb2
Rh12GR_75157_1173	5938026	Fvb2
Rh12GR_21122_2625	5938053	Fvb2
Rh12GR_21122_2870	5938298	Fvb2
RhK5_14973_223	5941567	Fvb2
RhMCRND_10329_876	5943167	Fvb2
RhK5_16839_1395	5944815	Fvb2
RhMCRND_4909_1436	5946383	Fvb2
Rh12GR_77702_1067	5947445	Fvb2
RhK5_16839_172	5948909	Fvb2
RhK5_10790_185	5951204	Fvb2
Rh12GR_55487_445	5958568	Fvb2
RhMCRND_23583_326	5958980	Fvb2
RhK5_9581_143	5972448	Fvb2
RhMCRND_2868_89	5976599	Fvb2
Rh12GR_55770_1468	5981451	Fvb2
RhK5_2415_242	6012102	Fvb2
Rh12GR_3506_608	6037913	Fvb2
RhK5_2834_1057	6038546	Fvb2
RhMCRND_4625_1183	6039119	Fvb2
Rh12GR_79259_211	6041525	Fvb2
RhK5_3862_978	6057715	Fvb2
RhK5_3862_1034	6057771	Fvb2
Rh12GR_21150_576	6058224	Fvb2
Rh12GR_21150_63	6058731	Fvb2
RhMCRND_5568_1350	6065195	Fvb2
RhK5_2452_3135	6107484	Fvb2
RhMCRND_2288_1002	6107789	Fvb2
RhK5_2452_2085	6108525	Fvb2
RhK5_7235_647	6110116	Fvb2
RhK5_7235_402	6110562	Fvb2
RhMCRND_33067_1202	6110747	Fvb2
Rh12GR_41319_542	6111618	Fvb2
RhMCRND_35247_1164	6117087	Fvb2
Rh12GR_69317_1769	6128731	Fvb2
RhK5_11643_368	6131200	Fvb2
Rh88_37547_674	6133223	Fvb2
RhK5_3685_1253	6133772	Fvb2
RhK5_3685_641	6134489	Fvb2
RhMCRND_17417_138	6134861	Fvb2
Rh12GR_55726_1322	6162038	Fvb2
Rh12GR_41501_1664	6162935	Fvb2
Rh12GR_41501_1061	6163534	Fvb2
Rh12GR_13426_571	6168507	Fvb2
Rh12GR_58237_276	6171217	Fvb2
Rh12GR_19240_1259	6175691	Fvb2
Rh12GR_4248_1198	6176575	Fvb2
RhK5_9059_565	6190235	Fvb2
RhK5_9059_505	6190295	Fvb2
RhK5_8417_591	6192163	Fvb2
RhK5_8417_1004	6193073	Fvb2
RhK5_8417_1906	6195912	Fvb2
RhK5_8417_2024	6196030	Fvb2
RhK5_8417_2060	6196066	Fvb2
RhK5_8417_2104	6196110	Fvb2
RhK5_8417_2222	6196228	Fvb2
RhMCRND_34_2481	6196414	Fvb2
RhK5_8417_2894	6196894	Fvb2
RhK5_8417_3416	6197416	Fvb2
RhK5_8417_3476	6197476	Fvb2
RhK5_8417_3539	6197539	Fvb2
RhK5_8417_3715	6197715	Fvb2
RhK5_8417_4143	6198143	Fvb2
Rh12GR_24657_4540	6198550	Fvb2
RhK5_8417_4763	6198763	Fvb2
RhK5_8417_4885	6198855	Fvb2
RhK5_8417_4923	6198893	Fvb2
RhK5_8417_5189	6199760	Fvb2
RhK5_8417_5484	6200275	Fvb2
RhK5_8417_5538	6200329	Fvb2
RhK5_8417_6005	6200796	Fvb2
RhK5_14478_238	6201067	Fvb2
RhK5_13678_442	6204753	Fvb2
Rh12GR_32077_1105	6208615	Fvb2
Rh12GR_65665_1064	6211349	Fvb2
RhMCRND_12032_479	6211503	Fvb2
RhMCRND_32512_1554	6220284	Fvb2
Rh12GR_1650_1542	6221988	Fvb2
RhK5_857_2280	6226543	Fvb2
RhK5_857_2415	6226680	Fvb2
Rh12GR_79485_403	6262736	Fvb2
Rh12GR_48197_217	6262925	Fvb2
Rh12GR_46965_150	6263991	Fvb2
RhK5_9444_60	6283140	Fvb2
RhMCRND_30366_156	6290949	Fvb2
RhK5_9444_625	6291762	Fvb2
Rh12GR_9814_1179	6292743	Fvb2
RhMCRND_4361_431	6294171	Fvb2
Rh12GR_46672_472	6294333	Fvb2
RhK5_12050_810	6294495	Fvb2
RhK5_12050_870	6294555	Fvb2
RhK5_12050_1230	6295679	Fvb2
Rh88_36604_197	6296852	Fvb2
RhMCRND_28283_488	6305279	Fvb2
RhMCRND_443_872	6314998	Fvb2
RhMCRND_443_1933	6316048	Fvb2
Rh88_7549_2200	6316879	Fvb2
Rh88_7549_2651	6317326	Fvb2
RhMCRND_6689_1386	6320778	Fvb2
Rh12GR_80183_1305	6326079	Fvb2
RhMCRND_5974_732	6326866	Fvb2
RhK5_14479_412	6338769	Fvb2
RhK5_13_6382	6345645	Fvb2
RhK5_13_6208	6345814	Fvb2
Rh12GR_37905_256	6350757	Fvb2
Rh12GR_81778_241	6354583	Fvb2
RhMCRND_18245_437	6392832	Fvb2
RhK5_4685_1072	6393047	Fvb2
RhK5_6188_872	6407964	Fvb2
Rh12GR_39991_91	6408848	Fvb2
Rh12GR_73228_331	6411439	Fvb2
RhK5_4685_773	6411657	Fvb2
Rh12GR_1959_2024	6415225	Fvb2
Rh12GR_50848_1150	6418665	Fvb2
Rh12GR_91987_259	6422198	Fvb2
RhK5_152_3838	6435810	Fvb2
Rh12GR_63486_106	6442796	Fvb2
RhK5_9433_988	6443006	Fvb2
RhK5_12045_225	6443846	Fvb2
RhK5_9433_1095	6444836	Fvb2
RhMCRND_22442_347	6454569	Fvb2
RhK5_12045_543	6454647	Fvb2
RhK5_9136_350	6456219	Fvb2
RhK5_14282_487	6456294	Fvb2
RhK5_9136_683	6456552	Fvb2
RhK5_15244_70	6456914	Fvb2
Rh12GR_28127_1009	6466541	Fvb2
Rh12GR_28127_955	6466598	Fvb2
RhK5_5108_1190	6467265	Fvb2
RhMCRND_25185_568	6467749	Fvb2
RhMCRND_14271_147	6471578	Fvb2
RhK5_7743_229	6471739	Fvb2
RhMCRND_19024_150	6488195	Fvb2
RhK5_16550_613	6515973	Fvb2
RhMCRND_27014_193	6516283	Fvb2
RhMCRND_25616_185	6524939	Fvb2
Rh12GR_8418_1372	6532009	Fvb2
RhMCRND_6551_534	6535732	Fvb2
Rh12GR_7494_572	6537394	Fvb2
RhK5_1257_1112	6540402	Fvb2
Rh12GR_25872_1201	6541741	Fvb2
RhMCRND_23858_334	6542306	Fvb2
RhK5_4892_655	6543901	Fvb2
RhK5_1257_1987	6544729	Fvb2
Rh12GR_4758_1260	6551251	Fvb2
RhMCRND_5940_365	6552038	Fvb2
Rh12GR_67717_399	6567765	Fvb2
RhMCRND_24287_179	6573600	Fvb2
Rh12GR_28260_1183	6599326	Fvb2
Rh12GR_59277_433	6607511	Fvb2
Rh12GR_19595_472	6629754	Fvb2
RhMCRND_12208_191	6639775	Fvb2
RhK5_7776_203	6639813	Fvb2
RhK5_3083_188	6672241	Fvb2
RhK5_3083_792	6672857	Fvb2
Rh12GR_14941_1009	6673301	Fvb2
RhK5_3083_1050	6673327	Fvb2
RhK5_3083_1158	6674127	Fvb2
Rh12GR_73755_221	6691428	Fvb2
Rh12GR_59065_1279	6691533	Fvb2
RhMCRND_31943_1052	6738404	Fvb2
RhK5_18965_64	6738449	Fvb2
Rh12GR_22095_1045	6766242	Fvb2
RhMCRND_23194_95	6766749	Fvb2
RhMCRND_21817_42	6767695	Fvb2
Rh12GR_88501_132	6767781	Fvb2
RhMCRND_14806_393	6768358	Fvb2
Rh12GR_15368_206	6782434	Fvb2
RhMCRND_5366_1219	6805952	Fvb2
RhK5_3218_1242	6805953	Fvb2
RhK5_3218_819	6806385	Fvb2
RhMCRND_5085_1073	6806420	Fvb2
RhK5_3072_559	6806577	Fvb2
RhK5_3072_184	6807428	Fvb2
RhK5_5898_246	6818320	Fvb2
RhK5_5898_189	6818369	Fvb2
Rh12GR_8658_183	6820153	Fvb2
RhMCRND_15917_343	6820270	Fvb2
Rh12GR_55377_97	6820872	Fvb2
Rh12GR_64185_214	6821199	Fvb2
Rh88_49136_187	6821955	Fvb2
RhK5_8568_366	6825390	Fvb2
RhMCRND_12897_444	6825441	Fvb2
RhK5_8568_715	6827287	Fvb2
Rh12GR_25075_659	6864351	Fvb2
Rh12GR_78515_1062	6877992	Fvb2
Rh12GR_78515_791	6878257	Fvb2
RhMCRND_9239_588	6897626	Fvb2
RhMCRND_8917_328	6903224	Fvb2
Rh12GR_77845_528	6903236	Fvb2
RhK5_9101_419	6937393	Fvb2
RhK5_9101_653	6938225	Fvb2
Rh12GR_15095_490	6944610	Fvb2
Rh12GR_13313_105	6965320	Fvb2
Rh88_12695_169	6967181	Fvb2
RhK5_9251_685	6967793	Fvb2
RhK5_5181_93	6969931	Fvb2
RhK5_5181_1127	6971337	Fvb2
RhMCRND_8114_1132	6971553	Fvb2
RhMCRND_30103_738	6973759	Fvb2
Rh12GR_32223_55	6974383	Fvb2
RhK5_3022_1071	6974733	Fvb2
RhMCRND_6841_1421	6975081	Fvb2
RhK5_3022_705	6976088	Fvb2
Rh88_11953_530	6991266	Fvb2
Rh12GR_22109_771	6992223	Fvb2
Rh12GR_21104_151	7000825	Fvb2
Rh88_19763_385	7023088	Fvb2
RhMCRND_4791_875	7023344	Fvb2
RhMCRND_4791_513	7023963	Fvb2
Rh88_19763_325	7068858	Fvb2
RhK5_11367_2017	7084277	Fvb2
Rh12GR_24679_2038	7084704	Fvb2
RhMCRND_19865_382	7116073	Fvb2
Rh12GR_15404_552	7123330	Fvb2
RhMCRND_700_967	7126022	Fvb2
Rh88_34352_804	7128042	Fvb2
RhK5_7578_313	7172081	Fvb2
Rh12GR_64549_120	7173473	Fvb2
RhK5_1061_2425	7173809	Fvb2
RhK5_1061_1908	7175181	Fvb2
RhK5_1061_772	7178829	Fvb2
RhK5_1061_601	7179000	Fvb2
RhK5_1061_412	7179189	Fvb2
Rh12GR_30866_1046	7182136	Fvb2
RhK5_5306_400	7208116	Fvb2
Rh12GR_7942_1057	7264969	Fvb2
RhMCRND_30527_1099	7280834	Fvb2
Rh12GR_2249_1327	7281027	Fvb2
RhK5_11224_499	7302171	Fvb2
RhK5_11224_373	7303058	Fvb2
Rh12GR_85672_238	7307084	Fvb2
Rh12GR_27710_608	7308132	Fvb2
RhK5_3006_765	7308420	Fvb2
RhK5_3006_819	7308474	Fvb2
RhMCRND_5520_1611	7309425	Fvb2
Rh12GR_25789_1439	7321146	Fvb2
Rh12GR_56518_549	7351231	Fvb2
RhMCRND_8134_1423	7360046	Fvb2
RhK5_1374_2374	7365438	Fvb2
RhMCRND_26274_516	7369292	Fvb2
RhMCRND_12829_609	7413401	Fvb2
RhK5_7440_1049	7414108	Fvb2
RhK5_5519_1420	7414634	Fvb2
RhK5_5519_1612	7414826	Fvb2
RhMCRND_23657_985	7414914	Fvb2
Rh12GR_24915_2330	7435647	Fvb2
Rh12GR_100755_256	7443918	Fvb2
RhMCRND_19761_114	7446112	Fvb2
RhMCRND_5552_1620	7452568	Fvb2
RhK5_9933_185	7456420	Fvb2
RhK5_9933_117	7456488	Fvb2
RhMCRND_19891_357	7474147	Fvb2
RhMCRND_647_2996	7512411	Fvb2
RhK5_12793_650	7513214	Fvb2
RhK5_12793_736	7513300	Fvb2
RhK5_12793_1040	7513604	Fvb2
RhMCRND_647_1331	7515334	Fvb2
Rh12GR_714_1334	7515371	Fvb2
RhK5_5750_983	7516701	Fvb2
RhK5_5750_289	7517364	Fvb2
Rh12GR_40566_237	7520220	Fvb2
Rh12GR_84488_565	7526849	Fvb2
Rh12GR_56368_343	7527535	Fvb2
RhK5_16321_219	7543552	Fvb2
RhK5_13764_189	7543997	Fvb2
RhK5_13764_116	7544181	Fvb2
RhMCRND_6165_811	7544802	Fvb2
Rh12GR_6532_1508	7552648	Fvb2
RhK5_2738_1094	7553657	Fvb2
RhMCRND_4744_1011	7554888	Fvb2
RhK5_2738_187	7556311	Fvb2
RhMCRND_34736_530	7556727	Fvb2
RhK5_15268_102	7562457	Fvb2
RhK5_15268_233	7562583	Fvb2
RhK5_4567_769	7564199	Fvb2
Rh12GR_4489_2500	7564517	Fvb2
RhK5_3987_457	7565421	Fvb2
RhMCRND_12564_347	7605673	Fvb2
RhMCRND_24800_174	7605813	Fvb2
RhK5_4984_989	7606339	Fvb2
RhK5_4984_1031	7606381	Fvb2
RhK5_5798_781	7607243	Fvb2
Rh12GR_21521_519	7607851	Fvb2
RhMCRND_7447_633	7608161	Fvb2
RhK5_5798_403	7608646	Fvb2
Rh12GR_5958_204	7613836	Fvb2
Rh12GR_5958_1017	7615146	Fvb2
Rh12GR_5958_1320	7615446	Fvb2
RhK5_5137_1444	7665506	Fvb2
RhK5_5137_1156	7665791	Fvb2
RhMCRND_4741_1173	7678204	Fvb2
RhK5_2505_816	7678562	Fvb2
RhK5_2505_867	7678613	Fvb2
RhK5_2505_1050	7678891	Fvb2
Rh12GR_66637_333	7681050	Fvb2
RhK5_9781_511	7686224	Fvb2
RhK5_5138_1025	7687037	Fvb2
RhMCRND_4206_1006	7687978	Fvb2
RhK5_3498_1028	7688140	Fvb2
RhK5_5138_558	7688831	Fvb2
Rh88_8974_672	7694249	Fvb2
RhK5_3402_774	7694364	Fvb2
Rh12GR_4787_650	7701621	Fvb2
RhK5_526_2883	7705119	Fvb2
RhK5_526_2770	7705236	Fvb2
RhK5_526_2563	7705979	Fvb2
RhK5_526_2485	7706051	Fvb2
RhK5_526_2167	7706942	Fvb2
RhK5_526_1713	7707884	Fvb2
RhK5_526_1275	7708666	Fvb2
RhK5_526_1233	7708708	Fvb2
RhK5_526_1113	7708772	Fvb2
RhK5_526_1038	7709143	Fvb2
RhK5_526_933	7709248	Fvb2
RhK5_526_861	7709386	Fvb2
RhK5_526_798	7709461	Fvb2
RhK5_526_741	7709858	Fvb2
RhK5_526_441	7710332	Fvb2
RhK5_526_396	7710377	Fvb2
RhK5_526_327	7710579	Fvb2
RhK5_526_124	7711294	Fvb2
RhMCRND_7249_206	7721813	Fvb2
RhMCRND_17959_525	7722104	Fvb2
RhMCRND_17959_443	7722173	Fvb2
Rh12GR_71585_175	7735654	Fvb2
RhMCRND_26256_283	7735923	Fvb2
RhK5_7160_502	7737571	Fvb2
RhK5_681_1166	7740642	Fvb2
Rh12GR_100251_997	7741236	Fvb2
RhK5_681_2092	7741918	Fvb2
Rh12GR_100251_2144	7743106	Fvb2
RhK5_681_3144	7744143	Fvb2
RhK5_681_3273	7744272	Fvb2
RhK5_681_3345	7744688	Fvb2
Rh12GR_26515_1531	7762214	Fvb2
Rh12GR_5497_294	7771212	Fvb2
Rh12GR_57562_3413	7794844	Fvb2
RhMCRND_33086_43	7794912	Fvb2
RhMCRND_13114_105	7817489	Fvb2
Rh12GR_18320_260	7819324	Fvb2
RhMCRND_14482_238	7819433	Fvb2
Rh12GR_26960_6665	7890775	Fvb2
RhK5_508_358	7891118	Fvb2
RhK5_508_490	7891346	Fvb2
RhK5_508_916	7893023	Fvb2
RhK5_508_1381	7895135	Fvb2
RhK5_508_1612	7896509	Fvb2
Rh12GR_26960_3594	7899910	Fvb2
RhK5_508_3140	7899954	Fvb2
Rh12GR_26960_3356	7900129	Fvb2
RhK5_7055_402	7900665	Fvb2
Rh12GR_26960_2919	7901533	Fvb2
Rh12GR_26960_2852	7901608	Fvb2
Rh12GR_26960_2665	7901973	Fvb2
RhK5_7055_1038	7902968	Fvb2
Rh12GR_26960_2379	7903020	Fvb2
Rh12GR_26960_2194	7903386	Fvb2
Rh12GR_26960_1790	7904491	Fvb2
Rh12GR_26960_1491	7904887	Fvb2
Rh12GR_26960_1443	7904935	Fvb2
Rh12GR_26960_939	7905589	Fvb2
Rh12GR_26960_864	7905664	Fvb2
Rh12GR_26960_828	7905700	Fvb2
Rh12GR_63571_410	7923729	Fvb2
Rh12GR_44911_618	7927045	Fvb2
RhK5_7328_106	7928280	Fvb2
RhMCRND_16669_308	7930805	Fvb2
RhK5_5429_598	7933347	Fvb2
Rh12GR_59243_1336	7934853	Fvb2
Rh12GR_19923_1687	7954811	Fvb2
Rh88_13118_153	7990210	Fvb2
RhK5_12389_1852	7994619	Fvb2
RhK5_12389_878	7999918	Fvb2
Rh12GR_22914_2425	8001882	Fvb2
Rh12GR_8371_383	8007329	Fvb2
Rh12GR_49030_171	8008222	Fvb2
Rh12GR_29350_157	8027573	Fvb2
RhK5_3386_358	8064798	Fvb2
RhK5_3386_597	8073039	Fvb2
RhK5_3386_1039	8073889	Fvb2
RhMCRND_35498_1189	8074094	Fvb2
RhK5_3386_1453	8074501	Fvb2
RhK5_6547_269	8099950	Fvb2
RhK5_6547_775	8105230	Fvb2
RhK5_2158_1784	8119623	Fvb2
RhK5_2158_1675	8120601	Fvb2
RhK5_2158_1038	8122309	Fvb2
Rh12GR_34590_693	8123879	Fvb2
RhMCRND_13981_136	8126084	Fvb2
RhMCRND_13981_931	8126880	Fvb2
Rh12GR_4883_1330	8127271	Fvb2
RhMCRND_5359_757	8152449	Fvb2
Rh12GR_2923_1285	8153739	Fvb2
Rh12GR_70046_907	8166898	Fvb2
Rh12GR_13731_1091	8168038	Fvb2
Rh12GR_35710_577	8192114	Fvb2
RhK5_11047_1164	8193186	Fvb2
RhMCRND_246_1804	8194286	Fvb2
RhK5_5595_328	8205585	Fvb2
RhK5_5595_263	8205650	Fvb2
RhMCRND_12780_171	8210258	Fvb2
RhMCRND_15347_420	8239675	Fvb2
RhK5_3934_816	8241398	Fvb2
RhMCRND_6179_1232	8242964	Fvb2
RhK5_4383_1727	8247755	Fvb2
RhMCRND_6619_310	8249681	Fvb2
RhK5_4472_957	8249961	Fvb2
RhK5_4472_626	8250296	Fvb2
RhK5_15314_130	8251087	Fvb2
Rh12GR_53209_525	8256087	Fvb2
RhMCRND_29936_60	8256421	Fvb2
Rh12GR_86475_67	8256589	Fvb2
Rh12GR_27068_912	8259577	Fvb2
Rh12GR_61818_64	8261863	Fvb2
Rh12GR_53801_106	8264201	Fvb2
RhK5_6132_175	8264423	Fvb2
RhK5_15717_236	8290885	Fvb2
RhK5_7207_658	8292577	Fvb2
Rh12GR_53168_424	8298864	Fvb2
RhK5_4888_740	8312681	Fvb2
RhK5_4888_1048	8314083	Fvb2
RhK5_8839_1384	8315396	Fvb2
RhMCRND_5430_1354	8315436	Fvb2
RhMCRND_5430_828	8315967	Fvb2
Rh88_8541_739	8316228	Fvb2
Rh88_8541_682	8316285	Fvb2
RhK5_8839_447	8316345	Fvb2
RhMCRND_8013_475	8330892	Fvb2
RhK5_4725_558	8331452	Fvb2
RhK5_4725_1009	8332070	Fvb2
Rh12GR_7456_1336	8332876	Fvb2
RhMCRND_6772_430	8354474	Fvb2
RhMCRND_6772_193	8355502	Fvb2
RhK5_15856_317	8367298	Fvb2
RhK5_15856_406	8367387	Fvb2
RhK5_14109_125	8376065	Fvb2
Rh12GR_18704_485	8377051	Fvb2
Rh12GR_34371_1039	8380209	Fvb2
RhMCRND_1147_2720	8380451	Fvb2
Rh12GR_16758_86	8384533	Fvb2
RhK5_6711_338	8384891	Fvb2
RhMCRND_4297_1061	8385588	Fvb2
Rh88_8876_277	8385695	Fvb2
RhK5_20018_1006	8385732	Fvb2
Rh88_8876_161	8385811	Fvb2
RhK5_20018_768	8385976	Fvb2
RhK5_20018_43	8386786	Fvb2
RhK5_7311_774	8393867	Fvb2
RhK5_7311_819	8393912	Fvb2
RhK5_7633_807	8394866	Fvb2
RhK5_7633_768	8394895	Fvb2
RhMCRND_5611_1216	8395482	Fvb2
RhMCRND_12277_595	8395546	Fvb2
Rh12GR_79607_366	8395943	Fvb2
RhMCRND_9291_354	8396279	Fvb2
RhMCRND_19154_224	8397377	Fvb2
RhK5_661_5066	8399661	Fvb2
RhK5_661_4909	8399812	Fvb2
RhK5_661_4789	8402306	Fvb2
Rh12GR_49074_2359	8402809	Fvb2
RhK5_661_4066	8403024	Fvb2
RhK5_661_3982	8403102	Fvb2
RhK5_661_3340	8403742	Fvb2
Rh12GR_11197_686	8417173	Fvb2
Rh12GR_56652_635	8419873	Fvb2
RhMCRND_11572_580	8422969	Fvb2
RhK5_7068_687	8423230	Fvb2
RhMCRND_9731_1101	8423630	Fvb2
RhK5_7068_1105	8423681	Fvb2
RhMCRND_9731_915	8423822	Fvb2
Rh88_48413_400	8425839	Fvb2
RhMCRND_9731_415	8425903	Fvb2
RhK5_7068_1984	8427090	Fvb2
RhK5_13126_520	8449117	Fvb2
Rh12GR_4813_337	8452780	Fvb2
RhK5_13594_254	8455023	Fvb2
RhK5_13126_795	8455438	Fvb2
Rh12GR_58875_149	8465291	Fvb2
Rh12GR_73731_195	8469574	Fvb2
RhMCRND_24857_2614	8477712	Fvb2
Rh12GR_347_1122	8479444	Fvb2
Rh12GR_347_835	8479692	Fvb2
Rh12GR_347_127	8480400	Fvb2
Rh12GR_71299_1315	8482145	Fvb2
RhK5_6189_114	8500213	Fvb2
RhMCRND_14813_343	8503942	Fvb2
Rh12GR_15235_486	8504000	Fvb2
RhK5_8745_635	8511566	Fvb2
Rh88_37545_93	8511592	Fvb2
Rh12GR_13994_534	8512497	Fvb2
Rh12GR_53117_247	8514308	Fvb2
RhK5_8135_299	8514502	Fvb2
RhK5_8135_349	8514552	Fvb2
Rh12GR_38764_628	8514735	Fvb2
Rh88_6951_2380	8515872	Fvb2
RhK5_10693_153	8531249	Fvb2
RhK5_10693_487	8531904	Fvb2
RhMCRND_12019_792	8534170	Fvb2
RhK5_13640_93	8536224	Fvb2
RhK5_4724_805	8536847	Fvb2
Rh12GR_22685_355	8538222	Fvb2
RhK5_4724_1109	8539530	Fvb2
RhMCRND_23305_130	8540461	Fvb2
RhK5_7925_202	8541405	Fvb2
RhK5_2298_146	8542957	Fvb2
RhK5_2298_928	8545050	Fvb2
RhMCRND_6012_1273	8545404	Fvb2
RhMCRND_13281_181	8548461	Fvb2
RhMCRND_6335_1295	8558210	Fvb2
RhMCRND_11946_336	8561960	Fvb2
Rh12GR_16917_658	8580745	Fvb2
RhK5_1698_948	8617854	Fvb2
RhK5_8228_557	8623803	Fvb2
RhMCRND_3777_797	8623860	Fvb2
RhMCRND_3777_1008	8624169	Fvb2
Rh12GR_14914_1268	8624969	Fvb2
RhK5_1068_945	8629135	Fvb2
RhK5_1068_472	8631683	Fvb2
RhK5_1068_105	8632023	Fvb2
RhMCRND_19362_326	8640131	Fvb2
RhMCRND_10783_300	8660954	Fvb2
Rh12GR_7755_286	8661105	Fvb2
RhMCRND_10059_594	8666537	Fvb2
Rh12GR_80322_95	8674200	Fvb2
RhMCRND_34969_173	8675775	Fvb2
Rh12GR_94559_133	8676410	Fvb2
Rh12GR_14771_723	8677435	Fvb2
RhK5_3948_312	8679626	Fvb2
RhMCRND_33573_84	8681080	Fvb2
Rh12GR_49087_273	8681900	Fvb2
RhK5_3948_1035	8709887	Fvb2
Rh12GR_13592_707	8714808	Fvb2
RhMCRND_27438_57	8715282	Fvb2
RhMCRND_13364_221	8715429	Fvb2
RhMCRND_5033_325	8727928	Fvb2
Rh12GR_32639_1458	8727972	Fvb2
RhK5_20359_1038	8728260	Fvb2
RhK5_20359_690	8728689	Fvb2
RhK5_9725_550	8733750	Fvb2
Rh12GR_82098_732	8735265	Fvb2
Rh12GR_82098_312	8735688	Fvb2
RhMCRND_23993_183	8737681	Fvb2
Rh12GR_42731_577	8739143	Fvb2
RhK5_5394_234	8744104	Fvb2
Rh12GR_22668_1394	8745030	Fvb2
RhMCRND_2330_1438	8745128	Fvb2
RhK5_5394_1459	8745628	Fvb2
RhK5_17167_113	8746242	Fvb2
RhK5_17167_536	8746665	Fvb2
Rh12GR_426_3641	8747483	Fvb2
RhMCRND_5389_869	8748154	Fvb2
RhMCRND_7270_471	8750972	Fvb2
RhK5_2946_427	8751306	Fvb2
RhK5_17674_791	8755056	Fvb2
RhK5_17674_1344	8755609	Fvb2
RhMCRND_704_536	8756581	Fvb2
RhK5_13014_327	8765809	Fvb2
RhK5_13014_275	8765871	Fvb2
Rh12GR_13780_623	8765974	Fvb2
RhMCRND_5834_591	8769246	Fvb2
RhK5_10755_149	8774323	Fvb2
Rh12GR_2739_392	8787955	Fvb2
Rh12GR_6644_1623	8802342	Fvb2
Rh12GR_13574_446	8803187	Fvb2
RhK5_6677_922	8814218	Fvb2
RhMCRND_4850_1161	8817288	Fvb2
Rh12GR_30481_1274	8818327	Fvb2
Rh12GR_71773_107	8825159	Fvb2
RhK5_6035_477	8825546	Fvb2
RhK5_6035_973	8826042	Fvb2
Rh12GR_86629_659	8826644	Fvb2
RhMCRND_33572_57	8832347	Fvb2
RhMCRND_35383_728	8832717	Fvb2
RhK5_6441_764	8913627	Fvb2
RhK5_6441_552	8913935	Fvb2
RhK5_271_3130	8922706	Fvb2
RhMCRND_305_1189	8922895	Fvb2
RhK5_271_2704	8923132	Fvb2
RhK5_271_2317	8923519	Fvb2
RhK5_271_1843	8923993	Fvb2
RhK5_271_1678	8924158	Fvb2
RhK5_271_835	8925001	Fvb2
RhK5_271_640	8925196	Fvb2
Rh12GR_32573_127	8928955	Fvb2
RhK5_8276_208	8946004	Fvb2
RhMCRND_722_1063	8946640	Fvb2
RhK5_8276_583	8948707	Fvb2
RhMCRND_22764_202	8956712	Fvb2
Rh12GR_34281_2855	8956904	Fvb2
Rh12GR_54927_770	8958356	Fvb2
RhMCRND_32961_161	8960844	Fvb2
RhMCRND_28406_115	8960921	Fvb2
RhMCRND_12634_560	8973877	Fvb2
RhMCRND_6833_1240	8977607	Fvb2
RhMCRND_6833_813	8978016	Fvb2
RhK5_2951_981	8978245	Fvb2
RhK5_2951_1162	8978516	Fvb2
RhMCRND_32891_285	8983783	Fvb2
Rh12GR_74962_1227	8990646	Fvb2
RhK5_16621_83	9000230	Fvb2
RhMCRND_13377_2122	9001175	Fvb2
Rh12GR_15189_636	9002122	Fvb2
RhK5_15250_782	9002432	Fvb2
RhMCRND_12431_462	9014258	Fvb2
RhMCRND_16489_967	9025570	Fvb2
Rh12GR_61426_82	9035704	Fvb2
RhK5_1959_911	9041072	Fvb2
RhK5_1959_1288	9042122	Fvb2
RhK5_1959_1980	9042979	Fvb2
Rh12GR_9759_286	9051650	Fvb2
Rh12GR_77525_462	9054257	Fvb2
RhMCRND_12244_74	9059251	Fvb2
RhMCRND_12244_123	9059300	Fvb2
RhK5_10255_640	9066788	Fvb2
RhK5_10255_404	9067024	Fvb2
RhK5_17984_378	9075465	Fvb2
RhK5_4093_1081	9078969	Fvb2
Rh12GR_33119_90	9079027	Fvb2
RhK5_4093_853	9079191	Fvb2
RhK5_4093_772	9079278	Fvb2
RhK5_4093_666	9079374	Fvb2
RhK5_10343_154	9106542	Fvb2
Rh12GR_73110_641	9106587	Fvb2
RhK5_19619_179	9106722	Fvb2
RhK5_6820_581	9115966	Fvb2
RhMCRND_22756_100	9136660	Fvb2
RhMCRND_6278_751	9149553	Fvb2
Rh88_37101_138	9149674	Fvb2
Rh12GR_6384_1144	9149926	Fvb2
RhK5_237_611	9154968	Fvb2
RhK5_237_650	9155007	Fvb2
RhMCRND_433_3179	9155071	Fvb2
Rh12GR_23357_1142	9155700	Fvb2
RhK5_237_1436	9156198	Fvb2
RhK5_237_2115	9156876	Fvb2
RhK5_237_2157	9156918	Fvb2
RhK5_237_2340	9157101	Fvb2
RhMCRND_433_1191	9157462	Fvb2
RhK5_237_2860	9157620	Fvb2
RhK5_237_3033	9157793	Fvb2
Rh12GR_3402_2658	9186023	Fvb2
Rh12GR_73462_164	9192950	Fvb2
Rh12GR_73462_697	9197416	Fvb2
Rh12GR_16942_994	9198660	Fvb2
RhMCRND_9734_288	9198719	Fvb2
Rh88_39890_377	9216101	Fvb2
RhMCRND_7157_1051	9221426	Fvb2
Rh12GR_31711_1135	9263354	Fvb2
Rh12GR_20848_1091	9263481	Fvb2
RhMCRND_10835_596	9264051	Fvb2
RhK5_7615_226	9264278	Fvb2
Rh12GR_38874_234	9300765	Fvb2
RhMCRND_21825_364	9306117	Fvb2
RhMCRND_21825_1095	9306846	Fvb2
RhK5_12816_653	9308335	Fvb2
RhK5_18346_399	9309420	Fvb2
RhK5_7453_322	9314694	Fvb2
Rh88_15650_104	9315814	Fvb2
RhK5_6994_296	9323781	Fvb2
RhMCRND_33068_728	9324309	Fvb2
RhK5_14196_187	9324468	Fvb2
RhMCRND_33068_1366	9325642	Fvb2
RhK5_5791_987	9326577	Fvb2
RhK5_5791_487	9327862	Fvb2
RhK5_3748_1015	9329571	Fvb2
RhK5_3748_924	9329654	Fvb2
Rh12GR_78769_626	9331037	Fvb2
Rh12GR_18051_887	9331851	Fvb2
RhMCRND_6068_1508	9333080	Fvb2
RhMCRND_12811_207	9334310	Fvb2
Rh12GR_36675_455	9380504	Fvb2
Rh12GR_36675_409	9381516	Fvb2
RhMCRND_6278_1012	9406710	Fvb2
Rh88_7755_875	9415900	Fvb2
RhK5_2214_903	9416616	Fvb2
RhK5_2214_954	9416667	Fvb2
RhK5_2214_1059	9416772	Fvb2
RhMCRND_2351_1147	9417172	Fvb2
Rh12GR_15675_1077	9417931	Fvb2
Rh12GR_64102_493	9420873	Fvb2
RhK5_1604_75	9425803	Fvb2
Rh12GR_2090_1889	9426603	Fvb2
RhK5_1604_357	9426638	Fvb2
RhMCRND_1569_1457	9428508	Fvb2
RhK5_1604_1539	9431009	Fvb2
RhK5_3694_1019	9432870	Fvb2
Rh12GR_5413_1137	9435761	Fvb2
RhK5_1408_2014	9437900	Fvb2
RhK5_1408_1351	9438787	Fvb2
RhMCRND_1909_1068	9440679	Fvb2
RhK5_1408_760	9440712	Fvb2
RhK5_1408_556	9440922	Fvb2
RhMCRND_1909_765	9440979	Fvb2
RhMCRND_19334_353	9442197	Fvb2
Rh12GR_3146_1101	9452621	Fvb2
RhMCRND_3294_1057	9452658	Fvb2
RhK5_3117_739	9453055	Fvb2
RhK5_3117_801	9453240	Fvb2
RhK5_3117_1177	9453716	Fvb2
Rh12GR_3146_348	9454319	Fvb2
RhK5_14928_79	9459837	Fvb2
Rh12GR_3367_1173	9460205	Fvb2
RhMCRND_4053_1546	9460542	Fvb2
RhK5_3879_540	9461374	Fvb2
Rh12GR_17779_573	9464408	Fvb2
RhK5_2051_1267	9474417	Fvb2
RhK5_2051_801	9476834	Fvb2
RhK5_2051_759	9476876	Fvb2
RhMCRND_3414_136	9477307	Fvb2
RhMCRND_2510_532	9477661	Fvb2
Rh12GR_36199_864	9479219	Fvb2
RhK5_21812_360	9479668	Fvb2
Rh12GR_53308_953	9486909	Fvb2
Rh12GR_53308_1181	9487137	Fvb2
RhMCRND_17058_114	9543626	Fvb2
RhMCRND_7195_1048	9544790	Fvb2
RhMCRND_33046_105	9544814	Fvb2
RhK5_16051_43	9552628	Fvb2
RhK5_16051_124	9553116	Fvb2
RhMCRND_7195_708	9553953	Fvb2
Rh12GR_39515_296	9556877	Fvb2
RhMCRND_468_1133	9558376	Fvb2
RhMCRND_468_1208	9558609	Fvb2
RhK5_21749_73	9563751	Fvb2
Rh12GR_73313_208	9584261	Fvb2
Rh12GR_61286_186	9611880	Fvb2
Rh88_36694_423	9636030	Fvb2
RhMCRND_22823_271	9636377	Fvb2
RhK5_4761_458	9637784	Fvb2
RhK5_4761_1169	9639259	Fvb2
RhMCRND_5637_1556	9639601	Fvb2
Rh12GR_12241_1312	9641320	Fvb2
Rh88_8392_348	9642318	Fvb2
Rh88_8392_311	9642355	Fvb2
RhK5_833_463	9646882	Fvb2
Rh12GR_64358_153	9647531	Fvb2
RhK5_833_1200	9651557	Fvb2
Rh88_35499_495	9651594	Fvb2
RhK5_833_2587	9653042	Fvb2
Rh12GR_10865_884	9662603	Fvb2
Rh12GR_28738_1364	9664903	Fvb2
Rh12GR_3406_1034	9667564	Fvb2
Rh12GR_27307_1366	9668447	Fvb2
Rh12GR_62455_313	9702862	Fvb2
Rh12GR_8551_1126	9703047	Fvb2
Rh12GR_13538_532	9722221	Fvb2
Rh12GR_12806_187	9733361	Fvb2
RhMCRND_2449_2211	9743892	Fvb2
RhK5_21138_299	9745302	Fvb2
RhK5_21138_999	9745999	Fvb2
RhK5_8381_450	9746594	Fvb2
Rh12GR_2745_435	9746728	Fvb2
RhK5_8381_153	9746891	Fvb2
Rh88_37816_68	9748324	Fvb2
Rh12GR_77441_110	9748533	Fvb2
RhK5_2545_977	9748980	Fvb2
RhK5_2545_1550	9752851	Fvb2
RhK5_4576_1246	9754870	Fvb2
RhK5_4576_975	9755190	Fvb2
Rh88_47640_850	9755629	Fvb2
RhK5_9868_177	9764122	Fvb2
Rh12GR_78091_98	9764826	Fvb2
RhK5_21303_142	9769546	Fvb2
RhK5_21303_178	9769691	Fvb2
Rh12GR_23142_4601	9771772	Fvb2
RhK5_12771_5401	9773879	Fvb2
RhK5_12771_4640	9774700	Fvb2
Rh12GR_23126_1074	9774936	Fvb2
RhMCRND_15217_1212	9775053	Fvb2
Rh12GR_79109_817	9776257	Fvb2
RhK5_12771_3472	9776331	Fvb2
RhMCRND_120_2041	9779021	Fvb2
RhK5_17099_283	9779871	Fvb2
RhK5_12771_1417	9780534	Fvb2
RhMCRND_120_1067	9782424	Fvb2
RhMCRND_120_765	9783395	Fvb2
RhK5_12771_701	9783613	Fvb2
RhMCRND_26103_1108	9791354	Fvb2
RhMCRND_26103_581	9791890	Fvb2
RhMCRND_17304_409	9792592	Fvb2
RhK5_5301_1038	9793760	Fvb2
RhK5_5301_689	9795569	Fvb2
RhK5_352_1883	9795896	Fvb2
Rh12GR_66895_409	9814718	Fvb2
Rh12GR_60069_314	9818218	Fvb2
Rh12GR_53930_189	9822028	Fvb2
RhMCRND_8120_1032	9823118	Fvb2
Rh12GR_50227_913	9823567	Fvb2
Rh12GR_53447_295	9828417	Fvb2
Rh12GR_68542_349	9828878	Fvb2
RhK5_2229_1210	9850603	Fvb2
RhK5_2229_903	9851320	Fvb2
Rh12GR_53971_307	9853301	Fvb2
RhK5_8964_117	9854322	Fvb2
RhMCRND_13369_546	9854493	Fvb2
RhK5_8964_599	9855825	Fvb2
RhK5_4297_659	9856986	Fvb2
RhK5_4297_1125	9857443	Fvb2
Rh12GR_76469_617	9858996	Fvb2
RhMCRND_8719_1124	9862060	Fvb2
Rh12GR_5882_2489	9862334	Fvb2
RhMCRND_8719_670	9862509	Fvb2
RhK5_11800_225	9888085	Fvb2
RhK5_6237_172	9894242	Fvb2
Rh12GR_21409_759	9914173	Fvb2
Rh12GR_57721_898	9915527	Fvb2
RhMCRND_5614_534	9919068	Fvb2
RhK5_17132_449	9919571	Fvb2
RhMCRND_3705_297	9922763	Fvb2
RhK5_2238_657	9923307	Fvb2
RhK5_2238_882	9924110	Fvb2
RhK5_2238_1404	9926083	Fvb2
RhK5_3214_772	9959384	Fvb2
RhMCRND_8379_1073	9961046	Fvb2
RhK5_3214_1535	9962536	Fvb2
Rh12GR_33749_945	9963418	Fvb2
RhK5_21152_617	9971237	Fvb2
RhMCRND_11897_694	9971486	Fvb2
RhK5_21152_68	9971779	Fvb2
RhK5_1424_1268	9994818	Fvb2
RhK5_5797_680	9996480	Fvb2
RhK5_1424_464	9996538	Fvb2
RhK5_372_3170	9998275	Fvb2
RhK5_372_2801	9999116	Fvb2
RhK5_372_2219	10000167	Fvb2
RhK5_372_1644	10002571	Fvb2
RhK5_372_1203	10003993	Fvb2
RhK5_372_980	10005009	Fvb2
RhMCRND_9255_2171	10012489	Fvb2
RhK5_9966_140	10012557	Fvb2
Rh12GR_71016_694	10014038	Fvb2
Rh12GR_86059_302	10016558	Fvb2
RhMCRND_13609_366	10020691	Fvb2
Rh12GR_13066_1804	10021862	Fvb2
RhMCRND_2055_412	10022455	Fvb2
RhMCRND_31833_139	10028835	Fvb2
Rh12GR_22674_562	10036011	Fvb2
Rh88_43515_386	10057419	Fvb2
Rh88_43515_292	10057494	Fvb2
RhMCRND_12285_361	10057636	Fvb2
RhK5_13793_91	10057853	Fvb2
RhK5_13793_172	10057928	Fvb2
Rh12GR_88111_484	10070914	Fvb2
Rh12GR_3027_2194	10071297	Fvb2
RhMCRND_34514_267	10072409	Fvb2
RhK5_5480_389	10072796	Fvb2
RhK5_5480_715	10073125	Fvb2
Rh12GR_8165_1155	10078425	Fvb2
RhMCRND_398_1113	10081836	Fvb2
RhMCRND_398_1472	10082193	Fvb2
Rh12GR_91683_856	10082260	Fvb2
Rh12GR_20058_2201	10083987	Fvb2
RhMCRND_8408_809	10098665	Fvb2
RhK5_847_2445	10100906	Fvb2
RhK5_847_2235	10101165	Fvb2
RhK5_847_1758	10101593	Fvb2
RhK5_847_1686	10101687	Fvb2
Rh12GR_82124_224	10101918	Fvb2
Rh12GR_53867_1895	10104566	Fvb2
RhMCRND_7644_1013	10114326	Fvb2
RhMCRND_9194_1141	10119202	Fvb2
RhK5_5626_841	10119386	Fvb2
RhMCRND_7437_1064	10124603	Fvb2
RhMCRND_7236_436	10130602	Fvb2
Rh12GR_41807_551	10130646	Fvb2
Rh12GR_20534_444	10131185	Fvb2
Rh88_16103_95	10136092	Fvb2
RhMCRND_3617_579	10139634	Fvb2
RhK5_1961_916	10141212	Fvb2
RhK5_1961_1171	10141706	Fvb2
Rh12GR_2082_1197	10149260	Fvb2
RhK5_11473_339	10155442	Fvb2
RhK5_1898_1465	10160760	Fvb2
RhK5_1898_1180	10162949	Fvb2
RhK5_1898_442	10166475	Fvb2
RhK5_11107_252	10177390	Fvb2
RhMCRND_6827_1014	10177767	Fvb2
RhK5_9333_1099	10180553	Fvb2
RhMCRND_12339_1146	10180917	Fvb2
RhMCRND_33588_196	10182693	Fvb2
RhK5_4622_699	10207391	Fvb2
RhK5_4622_373	10208269	Fvb2
RhK5_20205_166	10208897	Fvb2
RhK5_20205_549	10209280	Fvb2
Rh12GR_105_3105	10211304	Fvb2
Rh12GR_105_802	10215035	Fvb2
Rh12GR_57882_1192	10221145	Fvb2
Rh12GR_6577_1433	10221991	Fvb2
RhK5_825_1694	10226517	Fvb2
RhMCRND_2504_1072	10228170	Fvb2
Rh88_27746_498	10228306	Fvb2
Rh12GR_25463_943	10229329	Fvb2
Rh12GR_8872_1611	10235723	Fvb2
RhMCRND_33010_414	10241059	Fvb2
Rh12GR_59145_61	10259814	Fvb2
Rh12GR_84415_750	10277714	Fvb2
Rh12GR_10255_638	10280570	Fvb2
RhK5_17321_152	10281002	Fvb2
RhK5_17321_227	10282446	Fvb2
Rh12GR_4380_1091	10321010	Fvb2
RhMCRND_4620_1455	10321377	Fvb2
Rh12GR_54226_228	10322792	Fvb2
RhMCRND_219_1420	10348981	Fvb2
Rh12GR_23761_1016	10349544	Fvb2
RhK5_137_431	10352246	Fvb2
RhMCRND_219_162	10352501	Fvb2
RhMCRND_36823_189	10352755	Fvb2
Rh12GR_56123_182	10380642	Fvb2
RhMCRND_7923_1069	10380996	Fvb2
RhK5_12311_923	10381792	Fvb2
RhMCRND_17651_370	10382316	Fvb2
Rh12GR_54828_463	10382897	Fvb2
RhMCRND_5765_959	10389979	Fvb2
RhK5_8748_1097	10390372	Fvb2
RhK5_8748_1176	10390451	Fvb2
RhK5_8748_1329	10390607	Fvb2
Rh12GR_74962_704	10420244	Fvb2
RhK5_21507_790	10422709	Fvb2
RhK5_21507_649	10423463	Fvb2
RhMCRND_12778_471	10428418	Fvb2
RhK5_11393_258	10428605	Fvb2
Rh88_28452_274	10429327	Fvb2
RhMCRND_6378_1028	10431429	Fvb2
RhK5_13842_1456	10433622	Fvb2
Rh12GR_4024_1359	10433728	Fvb2
RhMCRND_4338_247	10437808	Fvb2
RhK5_9502_1529	10438015	Fvb2
RhK5_9502_1059	10439310	Fvb2
RhK5_9502_1107	10439316	Fvb2
RhMCRND_4338_983	10441084	Fvb2
RhMCRND_4338_1187	10441702	Fvb2
Rh88_39413_130	10442530	Fvb2
Rh88_11844_167	10456765	Fvb2
RhMCRND_21235_273	10470917	Fvb2
Rh12GR_80550_566	10472649	Fvb2
RhK5_16178_186	10476640	Fvb2
RhK5_16178_80	10476870	Fvb2
RhK5_13476_486	10480014	Fvb2
Rh88_34112_978	10482693	Fvb2
RhK5_4617_587	10483711	Fvb2
Rh12GR_50244_271	10500307	Fvb2
RhK5_1721_718	10500480	Fvb2
RhK5_1721_1550	10501312	Fvb2
RhMCRND_3013_423	10501663	Fvb2
RhK5_1721_1996	10502209	Fvb2
RhMCRND_7587_1163	10517263	Fvb2
Rh12GR_8710_2816	10530828	Fvb2
RhK5_639_1084	10531644	Fvb2
RhK5_639_1447	10532007	Fvb2
RhK5_639_2562	10533128	Fvb2
RhMCRND_8434_1183	10563662	Fvb2
RhK5_4773_974	10572257	Fvb2
RhK5_4268_213	10580750	Fvb2
RhMCRND_18252_433	10581804	Fvb2
RhK5_4268_1077	10582467	Fvb2
RhK5_2972_1499	10584484	Fvb2
RhMCRND_29199_101	10584620	Fvb2
Rh12GR_51516_133	10584945	Fvb2
RhK5_2972_1330	10586107	Fvb2
RhK5_2972_997	10586446	Fvb2
RhK5_11920_936	10591293	Fvb2
Rh12GR_19728_1722	10591342	Fvb2
Rh12GR_19728_1647	10591633	Fvb2
RhK5_11920_102	10592849	Fvb2
RhMCRND_2236_1644	10592989	Fvb2
RhK5_10762_265	10594422	Fvb2
RhK5_10762_503	10595167	Fvb2
RhK5_4711_83	10604491	Fvb2
RhMCRND_5285_1143	10605004	Fvb2
RhK5_4711_911	10605303	Fvb2
RhK5_4711_1259	10605651	Fvb2
Rh12GR_72003_331	10606358	Fvb2
RhK5_4711_1688	10607787	Fvb2
RhK5_1208_1920	10613709	Fvb2
Rh12GR_53545_320	10616619	Fvb2
RhK5_1208_1002	10617344	Fvb2
RhK5_1208_882	10617458	Fvb2
RhK5_1208_718	10617780	Fvb2
Rh12GR_63225_2123	10618272	Fvb2
Rh12GR_29789_2835	10620472	Fvb2
Rh12GR_19642_1018	10622712	Fvb2
Rh12GR_63769_250	10625235	Fvb2
RhMCRND_21029_142	10625323	Fvb2
Rh12GR_33432_199	10625358	Fvb2
Rh12GR_6142_1324	10627016	Fvb2
RhK5_21270_212	10628270	Fvb2
RhK5_16515_356	10638658	Fvb2
RhK5_18464_670	10638778	Fvb2
RhMCRND_6440_1167	10641359	Fvb2
RhK5_19218_373	10671412	Fvb2
RhMCRND_26344_161	10671678	Fvb2
Rh12GR_27059_1610	10678244	Fvb2
RhK5_19968_127	10678510	Fvb2
RhK5_3573_835	10681539	Fvb2
RhK5_3573_220	10682126	Fvb2
RhMCRND_17385_726	10700765	Fvb2
Rh12GR_82767_167	10701765	Fvb2
RhMCRND_21859_81	10702062	Fvb2
Rh12GR_46833_111	10702093	Fvb2
RhK5_18749_337	10713107	Fvb2
Rh88_38854_305	10713356	Fvb2
RhMCRND_15133_180	10716045	Fvb2
RhMCRND_24637_463	10719151	Fvb2
RhK5_12107_876	10719543	Fvb2
Rh12GR_65726_606	10722724	Fvb2
Rh12GR_100807_105	10724628	Fvb2
RhK5_2268_1320	10726948	Fvb2
Rh12GR_50744_219	10728726	Fvb2
RhK5_2268_929	10729358	Fvb2
RhK5_2268_355	10733494	Fvb2
RhK5_8825_359	10735271	Fvb2
RhK5_4305_763	10738435	Fvb2
RhMCRND_9519_690	10738644	Fvb2
RhK5_4305_589	10738786	Fvb2
Rh12GR_4280_1219	10744745	Fvb2
RhMCRND_875_1089	10745418	Fvb2
Rh88_37587_176	10758903	Fvb2
RhK5_8045_791	10758940	Fvb2
RhK5_8045_634	10759867	Fvb2
RhK5_8045_354	10760869	Fvb2
RhK5_2748_1507	10763177	Fvb2
RhK5_18793_94	10765767	Fvb2
RhK5_2748_739	10766958	Fvb2
RhMCRND_17434_1106	10786115	Fvb2
Rh12GR_7108_1048	10789012	Fvb2
RhMCRND_17434_643	10789393	Fvb2
RhMCRND_4556_1167	10816557	Fvb2
RhK5_12226_251	10817295	Fvb2
Rh12GR_80312_1402	10818452	Fvb2
Rh12GR_57425_428	10820498	Fvb2
RhMCRND_34343_722	10822311	Fvb2
RhMCRND_34343_938	10822756	Fvb2
RhK5_9403_126	10825162	Fvb2
RhMCRND_12125_522	10826199	Fvb2
RhK5_9403_892	10827769	Fvb2
Rh12GR_3189_1591	10832619	Fvb2
RhK5_2438_1111	10833158	Fvb2
RhK5_2438_762	10833507	Fvb2
RhMCRND_3550_722	10833553	Fvb2
RhMCRND_3550_111	10834153	Fvb2
Rh12GR_17705_1047	10837051	Fvb2
RhK5_1619_1124	10840272	Fvb2
RhK5_1619_875	10840689	Fvb2
RhK5_1619_749	10840835	Fvb2
RhMCRND_1777_1914	10841261	Fvb2
Rh12GR_96226_191	10841757	Fvb2
RhK5_12748_325	10842973	Fvb2
RhK5_12106_285	10845743	Fvb2
RhMCRND_7087_331	10845788	Fvb2
RhK5_12106_1218	10846682	Fvb2
RhMCRND_15445_669	10847476	Fvb2
RhMCRND_23435_45	10848516	Fvb2
RhMCRND_22122_213	10848680	Fvb2
RhK5_8757_1293	10848746	Fvb2
RhK5_8757_1043	10849058	Fvb2
Rh12GR_21846_579	10850452	Fvb2
RhMCRND_9860_787	10851555	Fvb2
RhK5_489_2683	10855385	Fvb2
RhK5_489_2120	10855948	Fvb2
Rh12GR_9178_858	10859418	Fvb2
RhMCRND_3503_949	10859454	Fvb2
RhMCRND_3503_1036	10859541	Fvb2
Rh12GR_81682_173	10861168	Fvb2
RhMCRND_34685_1146	10870155	Fvb2
Rh12GR_70718_910	10921045	Fvb2
RhK5_11102_403	10934175	Fvb2
RhMCRND_17225_546	10953042	Fvb2
RhK5_2477_1732	10953131	Fvb2
Rh12GR_18668_1052	10954225	Fvb2
RhK5_1852_244	10954687	Fvb2
RhMCRND_4008_738	10955803	Fvb2
RhMCRND_4514_1259	10969398	Fvb2
RhK5_14257_220	10969808	Fvb2
RhK5_6911_793	10979872	Fvb2
RhK5_6911_279	10981527	Fvb2
Rh12GR_88254_222	10982000	Fvb2
RhK5_14947_197	10983171	Fvb2
RhK5_14947_263	10983237	Fvb2
RhMCRND_12374_105	10989407	Fvb2
RhK5_4383_1255	11023116	Fvb2
RhK5_4383_64	11025866	Fvb2
RhK5_1109_465	11028577	Fvb2
RhK5_1109_777	11029819	Fvb2
RhK5_1109_1038	11031800	Fvb2
RhK5_14852_606	11038063	Fvb2
RhK5_14852_1011	11039935	Fvb2
Rh88_47426_612	11040326	Fvb2
Rh12GR_85733_969	11047824	Fvb2
RhMCRND_30183_1083	11053747	Fvb2
Rh12GR_78483_78	11053849	Fvb2
Rh12GR_5057_1066	11053900	Fvb2
RhMCRND_10506_145	11060745	Fvb2
Rh88_48266_416	11060818	Fvb2
RhK5_17119_498	11061514	Fvb2
RhK5_13698_274	11062856	Fvb2
Rh12GR_87028_267	11064135	Fvb2
Rh12GR_16992_950	11067445	Fvb2
RhK5_15187_415	11069340	Fvb2
RhK5_4792_881	11070541	Fvb2
RhK5_4792_1065	11070655	Fvb2
Rh12GR_7095_1232	11070726	Fvb2
RhK5_21427_129	11074884	Fvb2
RhK5_20072_137	11075409	Fvb2
RhMCRND_32883_760	11127637	Fvb2
RhK5_10481_851	11127794	Fvb2
RhMCRND_32883_1499	11128378	Fvb2
RhMCRND_16886_476	11128850	Fvb2
RhK5_10481_1627	11129010	Fvb2
RhMCRND_20209_271	11129683	Fvb2
Rh12GR_3585_167	11159254	Fvb2
Rh12GR_36360_372	11159764	Fvb2
Rh12GR_36360_770	11160307	Fvb2
RhK5_6391_522	11164550	Fvb2
RhK5_6391_471	11164602	Fvb2
Rh12GR_1450_407	11167277	Fvb2
RhMCRND_9782_481	11167448	Fvb2
RhMCRND_9782_430	11167495	Fvb2
RhMCRND_9782_347	11167690	Fvb2
RhK5_3158_2153	11167692	Fvb2
RhMCRND_9782_132	11167797	Fvb2
RhMCRND_3574_266	11168037	Fvb2
RhK5_3158_1471	11168365	Fvb2
RhK5_3158_1299	11168543	Fvb2
Rh12GR_19353_364	11172131	Fvb2
Rh12GR_19353_457	11172239	Fvb2
RhK5_3150_1141	11172709	Fvb2
RhMCRND_35059_1043	11172854	Fvb2
RhK5_3150_877	11172967	Fvb2
RhK5_20759_78	11177640	Fvb2
RhK5_20759_237	11177799	Fvb2
Rh12GR_61836_321	11183937	Fvb2
RhMCRND_13517_1678	11185567	Fvb2
Rh12GR_21068_910	11186969	Fvb2
Rh12GR_7591_1286	11193701	Fvb2
Rh12GR_3648_2202	11204874	Fvb2
Rh12GR_3648_1675	11205400	Fvb2
RhK5_5552_193	11208510	Fvb2
RhMCRND_23173_128	11221145	Fvb2
Rh12GR_21761_207	11301445	Fvb2
Rh12GR_21751_130	11310912	Fvb2
Rh12GR_48126_325	11325885	Fvb2
RhMCRND_33090_360	11326483	Fvb2
Rh12GR_79395_1333	11326762	Fvb2
Rh12GR_41829_116	11327931	Fvb2
Rh12GR_78555_885	11328163	Fvb2
Rh12GR_61139_97	11328430	Fvb2
Rh12GR_96983_173	11328909	Fvb2
Rh12GR_84521_279	11328998	Fvb2
RhK5_7758_677	11329012	Fvb2
Rh88_51050_253	11329341	Fvb2
Rh12GR_84521_769	11329482	Fvb2
Rh12GR_4770_1189	11334254	Fvb2
Rh12GR_57614_669	11341023	Fvb2
Rh12GR_91081_137	11343210	Fvb2
Rh12GR_1843_1048	11349906	Fvb2
Rh12GR_36221_1807	11349925	Fvb2
Rh12GR_35114_183	11356708	Fvb2
RhK5_19065_708	11361092	Fvb2
RhK5_11221_447	11371657	Fvb2
Rh12GR_70615_206	11373842	Fvb2
RhMCRND_34723_135	11377375	Fvb2
Rh12GR_3264_1956	11377789	Fvb2
RhMCRND_4101_1547	11379605	Fvb2
Rh12GR_88304_1581	11380701	Fvb2
RhK5_591_108	11381755	Fvb2
RhK5_591_2982	11389169	Fvb2
Rh12GR_14797_268	11392587	Fvb2
Rh88_37814_223	11392719	Fvb2
RhK5_5895_1059	11396566	Fvb2
RhK5_5895_952	11396759	Fvb2
RhK5_18872_1065	11400329	Fvb2
RhMCRND_31017_717	11400548	Fvb2
RhK5_4749_610	11400782	Fvb2
Rh12GR_81669_587	11400850	Fvb2
RhK5_8539_215	11403196	Fvb2
RhK5_8539_299	11403280	Fvb2
RhK5_8539_338	11403319	Fvb2
RhMCRND_3562_117	11419911	Fvb2
RhK5_15425_282	11420032	Fvb2
Rh12GR_36438_1541	11420076	Fvb2
RhK5_13248_217	11421334	Fvb2
RhMCRND_24777_1542	11421385	Fvb2
Rh88_38702_851	11421680	Fvb2
RhMCRND_18971_190	11440622	Fvb2
RhK5_20968_341	11447284	Fvb2
RhK5_13060_520	11460139	Fvb2
Rh12GR_681_1923	11500679	Fvb2
RhMCRND_562_1220	11501807	Fvb2
RhMCRND_562_808	11502218	Fvb2
RhMCRND_8429_921	11504002	Fvb2
Rh12GR_14348_1220	11514400	Fvb2
RhK5_13796_466	11515088	Fvb2
RhK5_14874_299	11523381	Fvb2
RhK5_3903_1380	11525004	Fvb2
Rh12GR_5682_379	11525112	Fvb2
RhMCRND_19911_147	11525141	Fvb2
RhK5_3903_723	11525632	Fvb2
RhK5_3903_96	11526246	Fvb2
RhMCRND_9077_428	11527694	Fvb2
RhMCRND_9077_951	11529279	Fvb2
Rh12GR_78851_537	11544588	Fvb2
RhK5_530_345	11607348	Fvb2
RhK5_530_478	11607559	Fvb2
RhMCRND_7223_905	11609531	Fvb2
RhK5_530_909	11609558	Fvb2
RhK5_530_947	11609596	Fvb2
Rh88_35323_295	11610730	Fvb2
RhK5_530_2270	11611358	Fvb2
Rh12GR_3723_1425	11611500	Fvb2
RhK5_530_2539	11611704	Fvb2
RhMCRND_1646_2170	11612754	Fvb2
Rh12GR_54019_754	11622435	Fvb2
Rh12GR_3392_1294	11622629	Fvb2
Rh12GR_4357_1118	11622651	Fvb2
RhMCRND_5821_339	11623991	Fvb2
Rh12GR_2290_1113	11630849	Fvb2
RhK5_6816_560	11652619	Fvb2
RhK5_941_388	11656870	Fvb2
RhK5_941_706	11657440	Fvb2
RhMCRND_1334_1253	11658638	Fvb2
RhK5_941_1386	11659282	Fvb2
RhK5_16246_176	11660673	Fvb2
Rh12GR_10094_1012	11678541	Fvb2
RhK5_11208_567	11678588	Fvb2
RhK5_1394_263	11680101	Fvb2
RhK5_1394_453	11680291	Fvb2
RhK5_1394_548	11680519	Fvb2
RhK5_1394_617	11681183	Fvb2
RhK5_1394_1001	11682194	Fvb2
RhMCRND_2060_1334	11683888	Fvb2
RhK5_1394_1925	11688761	Fvb2
RhK5_21294_258	11690779	Fvb2
Rh12GR_17288_887	11690991	Fvb2
RhK5_9575_393	11696428	Fvb2
RhK5_9575_338	11696658	Fvb2
RhMCRND_8592_1171	11748302	Fvb2
Rh12GR_53298_210	11760879	Fvb2
RhK5_4788_3618	11761719	Fvb2
RhK5_4788_3362	11762317	Fvb2
Rh12GR_53107_228	11762576	Fvb2
RhK5_4788_3287	11762790	Fvb2
RhK5_4788_3247	11762977	Fvb2
RhK5_4788_3207	11763017	Fvb2
RhK5_4788_3170	11763049	Fvb2
Rh12GR_56699_867	11763332	Fvb2
RhK5_4788_3029	11765242	Fvb2
Rh12GR_20321_364	11765696	Fvb2
RhK5_4788_2828	11767103	Fvb2
RhK5_4788_2744	11767536	Fvb2
Rh12GR_4479_1275	11767553	Fvb2
RhK5_4788_2686	11767776	Fvb2
RhK5_4788_2168	11768427	Fvb2
RhK5_10800_141	11812180	Fvb2
RhK5_10800_49	11812629	Fvb2
RhK5_16511_159	11813500	Fvb2
Rh12GR_31370_1285	11819843	Fvb2
RhMCRND_2025_1753	11842522	Fvb2
Rh12GR_1670_1693	11842964	Fvb2
Rh88_9949_1371	11853529	Fvb2
RhK5_6656_1126	11854251	Fvb2
RhMCRND_19007_1010	11854473	Fvb2
Rh12GR_78386_2499	11854606	Fvb2
RhK5_6656_565	11854953	Fvb2
RhMCRND_8380_500	11858167	Fvb2
Rh12GR_68328_1056	11862798	Fvb2
Rh12GR_17481_518	11864531	Fvb2
Rh12GR_17481_221	11865023	Fvb2
Rh12GR_31409_1063	11892699	Fvb2
RhMCRND_2790_1460	11892746	Fvb2
RhK5_1653_1480	11892795	Fvb2
RhK5_8101_298	11900225	Fvb2
RhK5_1653_985	11900844	Fvb2
RhK5_11871_447	11904311	Fvb2
RhK5_11582_47	11908209	Fvb2
Rh12GR_47586_1103	11908787	Fvb2
RhMCRND_4903_1549	11909342	Fvb2
Rh12GR_66181_208	11920764	Fvb2
Rh88_26645_939	11920946	Fvb2
RhMCRND_6873_1087	11920997	Fvb2
Rh12GR_27841_1070	11921171	Fvb2
RhMCRND_21092_582	11944831	Fvb2
Rh12GR_27253_1506	11944959	Fvb2
RhK5_3061_1222	11945918	Fvb2
Rh12GR_83594_477	11953737	Fvb2
RhMCRND_5961_1087	11954769	Fvb2
RhMCRND_2648_419	11967036	Fvb2
RhK5_2879_1131	11968579	Fvb2
RhMCRND_2648_1438	11969732	Fvb2
RhK5_2879_93	11971926	Fvb2
RhK5_10465_536	11972379	Fvb2
RhK5_10465_106	11974077	Fvb2
RhK5_14047_142	11974396	Fvb2
Rh12GR_12084_845	11976055	Fvb2
RhK5_13515_1221	11983926	Fvb2
RhMCRND_3371_1648	11983989	Fvb2
RhK5_13515_723	11984424	Fvb2
RhMCRND_3371_1108	11984529	Fvb2
RhK5_13515_498	11984649	Fvb2
Rh12GR_59295_128	11986222	Fvb2
RhK5_3001_717	11986961	Fvb2
RhMCRND_8673_885	11987379	Fvb2
RhK5_3001_1270	11988074	Fvb2
Rh12GR_20580_1104	11988901	Fvb2
Rh12GR_59409_1597	11989221	Fvb2
RhK5_4594_317	11991176	Fvb2
Rh12GR_73375_78	11992056	Fvb2
RhMCRND_21770_1156	11992059	Fvb2
RhK5_4594_496	11992139	Fvb2
RhK5_2502_950	11996909	Fvb2
Rh12GR_86375_106	11998651	Fvb2
RhK5_5364_953	12005410	Fvb2
Rh12GR_32906_684	12006369	Fvb2
RhK5_5186_615	12006439	Fvb2
RhK5_5364_613	12006522	Fvb2
Rh12GR_55132_457	12007183	Fvb2
RhK5_8829_906	12009020	Fvb2
RhK5_8829_531	12009395	Fvb2
RhK5_8829_231	12009678	Fvb2
Rh88_37299_454	12026205	Fvb2
Rh88_37299_547	12026383	Fvb2
RhMCRND_24434_297	12027327	Fvb2
RhK5_14218_326	12027507	Fvb2
RhK5_21251_70	12027730	Fvb2
Rh12GR_58860_310	12093143	Fvb2
RhK5_9348_693	12097773	Fvb2
Rh12GR_6758_1509	12098068	Fvb2
RhK5_13705_92	12098167	Fvb2
Rh12GR_40952_146	12144589	Fvb2
RhMCRND_504_471	12155493	Fvb2
RhMCRND_504_2025	12157800	Fvb2
Rh12GR_24141_493	12159936	Fvb2
RhMCRND_6040_342	12161365	Fvb2
RhK5_105_4294	12164733	Fvb2
RhK5_105_3952	12165075	Fvb2
RhMCRND_1111_973	12165281	Fvb2
RhK5_105_3568	12165459	Fvb2
RhMCRND_1111_1219	12165526	Fvb2
RhMCRND_1111_1383	12165690	Fvb2
Rh12GR_3460_1858	12166031	Fvb2
RhK5_105_2950	12166067	Fvb2
RhK5_105_1333	12168197	Fvb2
RhK5_105_982	12168835	Fvb2
RhK5_105_892	12169090	Fvb2
RhK5_105_547	12169435	Fvb2
Rh88_41284_88	12170829	Fvb2
RhK5_14044_179	12170841	Fvb2
RhK5_14044_347	12171009	Fvb2
Rh88_41284_289	12171030	Fvb2
RhK5_6085_770	12186702	Fvb2
RhK5_6085_704	12186774	Fvb2
Rh88_9647_248	12190507	Fvb2
Rh12GR_12232_1055	12190732	Fvb2
RhMCRND_6323_1029	12191238	Fvb2
Rh12GR_320_4874	12195643	Fvb2
RhK5_1491_1660	12195713	Fvb2
RhK5_1491_1573	12195800	Fvb2
RhK5_1491_1372	12196001	Fvb2
RhK5_1491_979	12196397	Fvb2
Rh12GR_60744_197	12198171	Fvb2
RhMCRND_24210_736	12198559	Fvb2
RhK5_865_317	12198831	Fvb2
Rh12GR_34839_1125	12219348	Fvb2
RhMCRND_6901_987	12227064	Fvb2
RhMCRND_6901_1450	12227712	Fvb2
Rh12GR_34953_124	12231490	Fvb2
RhMCRND_8443_332	12232121	Fvb2
Rh12GR_35079_327	12232137	Fvb2
Rh12GR_818_1192	12233608	Fvb2
Rh12GR_77788_179	12234672	Fvb2
RhK5_13134_375	12235197	Fvb2
RhMCRND_17593_147	12235402	Fvb2
RhK5_16925_774	12275453	Fvb2
RhMCRND_2467_1652	12289307	Fvb2
RhMCRND_15817_161	12301741	Fvb2
RhMCRND_28541_1218	12305275	Fvb2
Rh12GR_24931_2334	12327925	Fvb2
RhMCRND_6694_1323	12327939	Fvb2
Rh12GR_46421_385	12348483	Fvb2
RhK5_335_2710	12357693	Fvb2
RhK5_795_364	12424022	Fvb2
RhK5_795_807	12424819	Fvb2
RhK5_795_870	12424966	Fvb2
Rh12GR_44845_169	12437105	Fvb2
Rh12GR_50335_223	12440185	Fvb2
RhK5_1314_997	12441452	Fvb2
RhK5_1314_1092	12442071	Fvb2
RhK5_1314_1436	12442732	Fvb2
RhK5_1314_1789	12443164	Fvb2
RhK5_3056_813	12449300	Fvb2
RhK5_2952_1069	12470328	Fvb2
RhMCRND_5250_1179	12473845	Fvb2
Rh12GR_4934_2439	12484392	Fvb2
Rh12GR_51207_213	12488267	Fvb2
Rh12GR_28404_538	12492543	Fvb2
RhMCRND_3221_1097	12493570	Fvb2
Rh12GR_62127_354	12495143	Fvb2
RhK5_1041_347	12561695	Fvb2
RhK5_8472_517	12562138	Fvb2
RhK5_8472_405	12562250	Fvb2
RhK5_8472_352	12562303	Fvb2
Rh12GR_52878_146	12562405	Fvb2
RhK5_1041_511	12564984	Fvb2
RhK5_1041_568	12565041	Fvb2
RhMCRND_13963_2039	12565417	Fvb2
RhK5_1041_972	12565798	Fvb2
RhK5_1041_1329	12567451	Fvb2
RhK5_1041_2013	12568789	Fvb2
RhK5_1041_2387	12569868	Fvb2
RhMCRND_15362_250	12574194	Fvb2
RhK5_6381_1086	12577801	Fvb2
RhK5_6381_481	12578661	Fvb2
Rh12GR_48850_396	12579100	Fvb2
RhMCRND_14121_196	12586420	Fvb2
RhK5_3671_931	12594908	Fvb2
RhK5_3671_1084	12595061	Fvb2
RhMCRND_18743_509	12636152	Fvb2
RhK5_6528_929	12639325	Fvb2
RhK5_6528_406	12639845	Fvb2
RhK5_6528_288	12639975	Fvb2
RhMCRND_21317_100	12640200	Fvb2
Rh88_39091_116	12640387	Fvb2
RhK5_7705_624	12640543	Fvb2
RhK5_7705_303	12640833	Fvb2
RhMCRND_12268_148	12641026	Fvb2
RhMCRND_9712_253	12644307	Fvb2
RhMCRND_4893_690	12650595	Fvb2
Rh12GR_56720_50	12652236	Fvb2
RhMCRND_22630_358	12652310	Fvb2
Rh12GR_47486_694	12652444	Fvb2
Rh12GR_62029_346	12691680	Fvb2
Rh12GR_11585_906	12694848	Fvb2
RhMCRND_18360_167	12706921	Fvb2
Rh12GR_38763_231	12706922	Fvb2
Rh12GR_82115_696	12711514	Fvb2
RhK5_3405_913	12714167	Fvb2
RhK5_3405_1126	12714479	Fvb2
Rh12GR_84806_469	12718320	Fvb2
Rh12GR_53853_1579	12720585	Fvb2
Rh12GR_67984_97	12720621	Fvb2
Rh12GR_969_2975	12722436	Fvb2
RhMCRND_1005_1308	12723410	Fvb2
RhMCRND_1048_1037	12724269	Fvb2
Rh12GR_1113_1897	12724737	Fvb2
Rh12GR_55481_348	12725836	Fvb2
RhMCRND_6966_1137	12733643	Fvb2
RhK5_4749_761	12736561	Fvb2
Rh88_40234_260	12737018	Fvb2
Rh12GR_17268_467	12739170	Fvb2
RhMCRND_23807_172	12739408	Fvb2
Rh88_7604_732	12739662	Fvb2
Rh12GR_34739_1174	12742177	Fvb2
RhMCRND_6260_1475	12742324	Fvb2
RhMCRND_10790_753	12754391	Fvb2
RhK5_1240_101	12755245	Fvb2
Rh12GR_468_2289	12755483	Fvb2
RhMCRND_23668_186	12755962	Fvb2
RhK5_1240_696	12756218	Fvb2
RhK5_1240_806	12756417	Fvb2
Rh12GR_95690_2157	12756705	Fvb2
RhMCRND_1470_1469	12757533	Fvb2
RhK5_8002_703	12771547	Fvb2
Rh12GR_10556_2768	12771628	Fvb2
RhMCRND_11443_185	12772124	Fvb2
RhMCRND_10306_440	12774694	Fvb2
RhK5_10624_1119	12774786	Fvb2
Rh12GR_11823_250	12775088	Fvb2
RhMCRND_30973_412	12775764	Fvb2
Rh12GR_15477_203	12784872	Fvb2
RhK5_719_1317	12785879	Fvb2
RhK5_719_1763	12787808	Fvb2
RhK5_719_2410	12788455	Fvb2
RhMCRND_16380_391	12808969	Fvb2
Rh88_21542_454	12809437	Fvb2
RhK5_4549_674	12810900	Fvb2
RhK5_4549_745	12810971	Fvb2
RhK5_2450_457	12814103	Fvb2
RhMCRND_9834_696	12814143	Fvb2
RhMCRND_9834_346	12815168	Fvb2
RhK5_2450_1032	12815456	Fvb2
RhMCRND_36689_325	12815484	Fvb2
Rh12GR_32499_1081	12833537	Fvb2
Rh12GR_7759_906	12834520	Fvb2
Rh12GR_20419_266	12836943	Fvb2
RhK5_9150_213	12865958	Fvb2
RhK5_3078_1075	12873489	Fvb2
RhK5_3078_758	12874791	Fvb2
RhK5_18451_285	12885068	Fvb2
Rh12GR_22500_1488	12886041	Fvb2
Rh12GR_20324_590	12888021	Fvb2
RhK5_5464_1050	12891747	Fvb2
Rh12GR_49656_256	12926946	Fvb2
Rh12GR_69166_590	12933021	Fvb2
Rh12GR_12639_227	12940594	Fvb2
RhK5_8063_345	12952804	Fvb2
RhK5_12195_320	12956696	Fvb2
Rh12GR_75909_192	12956904	Fvb2
RhK5_8953_605	12983041	Fvb2
RhK5_8953_372	12983297	Fvb2
Rh88_26981_81	12983364	Fvb2
Rh12GR_4213_396	12983466	Fvb2
Rh12GR_66092_598	13049091	Fvb2
RhMCRND_17685_1057	13059496	Fvb2
RhK5_1958_1219	13059806	Fvb2
RhMCRND_2811_402	13091025	Fvb2
Rh12GR_17716_1503	13096726	Fvb2
Rh12GR_17716_810	13097419	Fvb2
RhMCRND_2872_1583	13100634	Fvb2
RhK5_1745_836	13100792	Fvb2
RhK5_1745_1171	13101127	Fvb2
Rh12GR_4450_1446	13101374	Fvb2
RhMCRND_2872_705	13101510	Fvb2
RhK5_1745_1885	13101841	Fvb2
Rh12GR_86054_452	13119777	Fvb2
RhMCRND_15495_262	13121709	Fvb2
Rh12GR_81394_636	13125987	Fvb2
Rh12GR_2506_2805	13136738	Fvb2
RhMCRND_24296_187	13173923	Fvb2
RhK5_10785_359	13174149	Fvb2
RhK5_20806_893	13174446	Fvb2
RhK5_4458_296	13177857	Fvb2
Rh12GR_50127_780	13180733	Fvb2
RhMCRND_13113_433	13204283	Fvb2
RhK5_8728_468	13204343	Fvb2
RhK5_8728_639	13204514	Fvb2
RhK5_3041_1074	13211392	Fvb2
RhK5_3041_891	13211585	Fvb2
RhMCRND_3946_1307	13211885	Fvb2
Rh12GR_27631_1403	13211963	Fvb2
RhMCRND_24891_301	13212668	Fvb2
RhMCRND_19572_116	13213788	Fvb2
Rh12GR_80198_362	13214784	Fvb2
Rh88_33284_178	13221777	Fvb2
Rh12GR_38110_579	13222385	Fvb2
RhMCRND_3278_1589	13223955	Fvb2
RhK5_2047_1220	13224757	Fvb2
RhK5_2047_880	13225603	Fvb2
Rh12GR_86713_256	13237644	Fvb2
RhK5_8103_724	13249465	Fvb2
RhK5_8103_223	13250057	Fvb2
RhK5_15234_89	13250526	Fvb2
Rh12GR_55519_72	13252826	Fvb2
RhK5_5331_851	13252969	Fvb2
RhK5_9896_206	13256856	Fvb2
RhMCRND_2665_1360	13257232	Fvb2
RhK5_5954_847	13257765	Fvb2
RhK5_5954_751	13258000	Fvb2
RhK5_5954_482	13258360	Fvb2
RhMCRND_17352_171	13258568	Fvb2
RhMCRND_17352_539	13258934	Fvb2
RhMCRND_33219_243	13259416	Fvb2
Rh12GR_4550_411	13259741	Fvb2
RhK5_13395_666	13282202	Fvb2
RhK5_13395_764	13282300	Fvb2
RhK5_13395_966	13282602	Fvb2
RhK5_13395_1026	13282662	Fvb2
Rh12GR_23325_1145	13282755	Fvb2
RhMCRND_317_1898	13286395	Fvb2
RhMCRND_317_1389	13286903	Fvb2
RhK5_5479_934	13286972	Fvb2
RhK5_5479_285	13287647	Fvb2
RhK5_8809_574	13290307	Fvb2
Rh12GR_11105_309	13291137	Fvb2
RhK5_8809_391	13291926	Fvb2
RhK5_2233_1740	13292814	Fvb2
RhK5_2233_1011	13293855	Fvb2
RhK5_2233_285	13296824	Fvb2
RhMCRND_3674_127	13297081	Fvb2
Rh12GR_62906_216	13313847	Fvb2
RhMCRND_17929_328	13322987	Fvb2
RhMCRND_5873_1553	13328486	Fvb2
RhK5_21535_455	13329126	Fvb2
RhK5_21535_1384	13333245	Fvb2
Rh88_48014_1648	13348024	Fvb2
RhMCRND_15571_647	13348262	Fvb2
RhK5_1610_1182	13348914	Fvb2
RhK5_9414_350	13348967	Fvb2
RhK5_1610_898	13350115	Fvb2
RhK5_1610_444	13351450	Fvb2
RhK5_15048_177	13359319	Fvb2
RhMCRND_35750_1281	13360125	Fvb2
RhK5_11570_234	13360206	Fvb2
RhK5_11570_96	13360727	Fvb2
RhMCRND_28747_693	13362023	Fvb2
RhMCRND_28747_612	13362113	Fvb2
Rh12GR_69754_925	13364031	Fvb2
Rh12GR_51975_378	13365814	Fvb2
RhK5_8011_684	13367951	Fvb2
RhK5_8011_360	13368367	Fvb2
RhK5_2109_589	13373492	Fvb2
RhMCRND_3110_1016	13374305	Fvb2
RhK5_2109_1027	13374633	Fvb2
Rh88_41556_249	13376434	Fvb2
RhK5_1581_1568	13378532	Fvb2
RhK5_1581_1385	13378715	Fvb2
RhMCRND_17378_1354	13379003	Fvb2
RhK5_1581_966	13379404	Fvb2
Rh12GR_83502_273	13380396	Fvb2
RhK5_1581_221	13381120	Fvb2
RhK5_9941_466	13382852	Fvb2
RhMCRND_9574_467	13383072	Fvb2
RhMCRND_9574_308	13383340	Fvb2
RhK5_18023_946	13389730	Fvb2
RhK5_18023_1036	13389926	Fvb2
RhMCRND_769_1124	13395092	Fvb2
Rh12GR_769_1017	13395842	Fvb2
RhK5_16429_234	13400271	Fvb2
RhK5_17974_865	13411207	Fvb2
RhK5_17974_1059	13411401	Fvb2
Rh12GR_4493_107	13412075	Fvb2
Rh12GR_4790_1569	13413698	Fvb2
RhK5_3993_982	13414402	Fvb2
RhK5_3993_1018	13414438	Fvb2
Rh12GR_4790_705	13414553	Fvb2
Rh12GR_3182_1694	13433478	Fvb2
Rh12GR_90862_533	13459923	Fvb2
RhMCRND_2824_1291	13461386	Fvb2
Rh12GR_33371_809	13464697	Fvb2
Rh12GR_63043_1085	13466279	Fvb2
RhK5_4532_85	13469506	Fvb2
RhK5_4532_247	13469668	Fvb2
RhK5_4532_341	13469839	Fvb2
RhMCRND_6938_409	13469880	Fvb2
RhMCRND_6938_1073	13470543	Fvb2
RhK5_16585_176	13471205	Fvb2
Rh12GR_17016_2763	13474543	Fvb2
RhK5_12316_140	13474654	Fvb2
Rh12GR_17016_1219	13476178	Fvb2
RhK5_19934_186	13487666	Fvb2
RhMCRND_2661_511	13487928	Fvb2
RhK5_18284_199	13488081	Fvb2
RhMCRND_10550_871	13488627	Fvb2
RhMCRND_10550_489	13489006	Fvb2
Rh12GR_20865_534	13489088	Fvb2
Rh12GR_22757_2005	13494729	Fvb2
RhK5_10415_984	13495390	Fvb2
RhK5_10415_1116	13495522	Fvb2
RhMCRND_2942_1276	13495631	Fvb2
RhK5_10415_1740	13496146	Fvb2
Rh12GR_32454_835	13496357	Fvb2
RhK5_6331_499	13511808	Fvb2
RhK5_6331_777	13512562	Fvb2
Rh12GR_28459_1103	13513870	Fvb2
RhMCRND_13442_531	13514521	Fvb2
RhK5_6176_268	13527409	Fvb2
RhK5_6176_379	13527520	Fvb2
RhMCRND_9396_532	13527703	Fvb2
RhMCRND_9396_784	13528227	Fvb2
Rh12GR_7995_863	13529547	Fvb2
RhK5_3944_342	13531895	Fvb2
RhK5_3944_92	13532161	Fvb2
Rh12GR_48825_1034	13533102	Fvb2
RhMCRND_5180_141	13541877	Fvb2
Rh12GR_100429_347	13544813	Fvb2
RhK5_3180_1001	13582934	Fvb2
RhK5_3180_878	13583057	Fvb2
Rh12GR_1144_778	13584620	Fvb2
RhK5_122_4586	13589356	Fvb2
RhK5_122_3459	13590982	Fvb2
Rh12GR_150_3364	13591162	Fvb2
Rh12GR_150_3256	13591270	Fvb2
RhK5_122_3069	13591372	Fvb2
Rh12GR_150_3109	13591416	Fvb2
Rh12GR_150_2933	13591591	Fvb2
RhMCRND_813_1129	13591999	Fvb2
Rh12GR_150_2473	13592047	Fvb2
Rh12GR_150_2225	13592295	Fvb2
Rh12GR_150_2173	13592347	Fvb2
RhK5_122_1970	13592471	Fvb2
Rh12GR_150_1987	13592533	Fvb2
Rh12GR_150_1674	13593561	Fvb2
RhK5_122_1215	13594342	Fvb2
RhMCRND_10058_1027	13594441	Fvb2
RhK5_122_972	13594641	Fvb2
RhK5_122_1015	13594643	Fvb2
Rh12GR_150_789	13595196	Fvb2
Rh12GR_150_480	13595490	Fvb2
Rh12GR_150_383	13595590	Fvb2
RhK5_122_173	13595822	Fvb2
RhMCRND_6106_1003	13597950	Fvb2
Rh12GR_16635_1195	13598846	Fvb2
RhMCRND_11995_804	13599091	Fvb2
RhK5_3648_315	13599280	Fvb2
RhK5_156_200	13600010	Fvb2
RhK5_156_618	13600427	Fvb2
RhK5_156_879	13600846	Fvb2
RhK5_156_1032	13600999	Fvb2
RhK5_156_1191	13601359	Fvb2
RhK5_156_1251	13601419	Fvb2
RhMCRND_26622_1395	13601563	Fvb2
RhK5_8424_412	13607008	Fvb2
RhMCRND_4430_1507	13612378	Fvb2
Rh12GR_20584_174	13612889	Fvb2
Rh12GR_73902_134	13620809	Fvb2
Rh88_7970_1090	13623476	Fvb2
RhK5_9657_471	13623693	Fvb2
RhK5_9657_570	13623907	Fvb2
RhK5_14107_282	13629201	Fvb2
RhMCRND_8692_505	13629726	Fvb2
RhK5_10708_247	13629930	Fvb2
RhK5_10708_148	13630035	Fvb2
Rh12GR_54804_1020	13638464	Fvb2
Rh12GR_76025_1243	13641713	Fvb2
RhMCRND_4112_1187	13641794	Fvb2
Rh12GR_6071_1231	13657379	Fvb2
RhMCRND_4694_1172	13671700	Fvb2
RhMCRND_856_3029	13679607	Fvb2
RhMCRND_856_1808	13682337	Fvb2
RhK5_14803_119	13685643	Fvb2
RhK5_14803_67	13685695	Fvb2
RhMCRND_23408_141	13688636	Fvb2
Rh12GR_15248_294	13690158	Fvb2
RhK5_10447_451	13692820	Fvb2
RhK5_10447_266	13693094	Fvb2
Rh12GR_27301_1357	13739950	Fvb2
Rh12GR_7210_852	13797779	Fvb2
Rh12GR_7210_1077	13798007	Fvb2
RhMCRND_9172_1035	13798910	Fvb2
RhMCRND_9172_902	13799043	Fvb2
Rh12GR_56673_837	13840081	Fvb2
Rh12GR_28134_605	13858956	Fvb2
Rh12GR_81288_187	13880975	Fvb2
RhK5_9428_894	13881480	Fvb2
RhMCRND_29592_162	13882095	Fvb2
RhMCRND_10368_1043	13882803	Fvb2
RhMCRND_29759_1152	13890682	Fvb2
RhMCRND_6742_282	13936701	Fvb2
RhK5_3620_550	13937424	Fvb2
Rh12GR_10205_1001	13938696	Fvb2
RhK5_3620_1300	13939107	Fvb2
Rh88_20148_485	13940030	Fvb2
Rh88_20148_171	13940268	Fvb2
RhMCRND_8366_1297	13941979	Fvb2
RhMCRND_2061_954	13942014	Fvb2
RhMCRND_8366_863	13942999	Fvb2
Rh12GR_54195_241	13943780	Fvb2
RhK5_4078_808	13969526	Fvb2
RhK5_4078_892	13969706	Fvb2
RhK5_4078_1015	13970281	Fvb2
RhMCRND_6706_1208	13970530	Fvb2
RhK5_3299_331	13972531	Fvb2
RhMCRND_34633_419	13973150	Fvb2
RhK5_3299_1177	13974592	Fvb2
RhK5_3299_1454	13975391	Fvb2
RhK5_4351_1704	13976873	Fvb2
RhMCRND_2737_1569	13977924	Fvb2
RhK5_4351_1043	13978438	Fvb2
RhK5_4351_993	13979050	Fvb2
RhK5_4351_894	13979236	Fvb2
RhK5_4351_846	13980130	Fvb2
RhK5_4351_666	13980616	Fvb2
Rh12GR_80524_328	13981654	Fvb2
Rh12GR_80524_274	13981700	Fvb2
RhMCRND_5300_1128	13992182	Fvb2
RhK5_3437_456	14004616	Fvb2
RhMCRND_11731_884	14006561	Fvb2
Rh88_14552_1050	14016337	Fvb2
RhK5_4458_211	14034175	Fvb2
Rh12GR_26487_1235	14056252	Fvb2
Rh12GR_26487_910	14056791	Fvb2
Rh12GR_16969_654	14060929	Fvb2
Rh12GR_49408_650	14065190	Fvb2
RhMCRND_3667_1343	14066345	Fvb2
RhMCRND_14629_456	14066597	Fvb2
RhK5_3676_491	14066625	Fvb2
Rh12GR_72077_741	14066867	Fvb2
Rh12GR_3469_1758	14066882	Fvb2
RhK5_3676_78	14067038	Fvb2
RhK5_1487_1205	14069058	Fvb2
RhK5_1487_1099	14069164	Fvb2
RhK5_1487_899	14069364	Fvb2
RhK5_1487_855	14069408	Fvb2
RhK5_1487_476	14069787	Fvb2
RhMCRND_10978_151	14071042	Fvb2
Rh12GR_48310_1580	14071390	Fvb2
RhK5_10656_209	14072453	Fvb2
Rh88_11815_630	14085835	Fvb2
RhMCRND_4444_1042	14087219	Fvb2
RhK5_3348_1013	14088200	Fvb2
Rh12GR_16456_1584	14090523	Fvb2
RhMCRND_14512_642	14095521	Fvb2
RhMCRND_320_3726	14112402	Fvb2
Rh12GR_67191_274	14113501	Fvb2
RhK5_7013_847	14113794	Fvb2
RhK5_16420_169	14118850	Fvb2
Rh12GR_59365_657	14119760	Fvb2
Rh12GR_30774_599	14122017	Fvb2
Rh12GR_1708_2409	14126608	Fvb2
RhK5_1549_1021	14128548	Fvb2
RhMCRND_1818_1007	14128630	Fvb2
RhK5_1549_743	14128820	Fvb2
RhK5_11195_94	14138713	Fvb2
RhK5_13937_135	14143173	Fvb2
RhK5_7909_585	14144923	Fvb2
RhMCRND_10902_188	14146110	Fvb2
RhK5_7909_655	14146268	Fvb2
Rh12GR_57072_1576	14157671	Fvb2
Rh12GR_24212_253	14166610	Fvb2
RhK5_190_3640	14169247	Fvb2
RhMCRND_320_2893	14172202	Fvb2
RhMCRND_320_2692	14173465	Fvb2
Rh12GR_83298_752	14180498	Fvb2
RhK5_190_518	14180551	Fvb2
RhK5_190_482	14180586	Fvb2
RhK5_1638_202	14199063	Fvb2
Rh12GR_65251_485	14199417	Fvb2
RhK5_1638_403	14200034	Fvb2
RhMCRND_2719_621	14200187	Fvb2
RhK5_1638_1241	14200872	Fvb2
Rh12GR_2459_1494	14201068	Fvb2
RhMCRND_2719_1513	14201171	Fvb2
RhK5_3458_1308	14204256	Fvb2
RhMCRND_26148_1182	14204861	Fvb2
RhK5_3458_533	14205411	Fvb2
RhK5_10367_557	14209843	Fvb2
RhK5_2522_1060	14211059	Fvb2
RhK5_2522_776	14211856	Fvb2
RhK5_2522_173	14214699	Fvb2
RhK5_2522_48	14214774	Fvb2
RhK5_6645_866	14217504	Fvb2
RhK5_6645_336	14219147	Fvb2
RhMCRND_9634_1128	14220979	Fvb2
Rh88_12670_511	14222449	Fvb2
RhMCRND_6523_1450	14231719	Fvb2
Rh12GR_76858_170	14231789	Fvb2
Rh12GR_29202_705	14232368	Fvb2
RhMCRND_6211_1138	14239490	Fvb2
Rh12GR_25548_417	14241127	Fvb2
Rh12GR_25548_1464	14245821	Fvb2
RhK5_13991_619	14249049	Fvb2
RhMCRND_4382_585	14249113	Fvb2
RhMCRND_4382_1000	14249527	Fvb2
RhK5_20292_1014	14254994	Fvb2
RhK5_20292_809	14255340	Fvb2
RhK5_20292_737	14255913	Fvb2
RhMCRND_30286_326	14257293	Fvb2
RhK5_3439_1764	14259193	Fvb2
RhK5_3439_1163	14261913	Fvb2
RhMCRND_5231_1094	14262128	Fvb2
Rh12GR_21317_137	14264067	Fvb2
Rh12GR_17302_1061	14266685	Fvb2
Rh12GR_17302_1249	14266867	Fvb2
RhK5_1454_192	14267178	Fvb2
RhK5_2612_993	14267249	Fvb2
RhK5_1454_629	14267868	Fvb2
RhK5_1454_863	14268102	Fvb2
Rh12GR_77813_234	14268351	Fvb2
Rh12GR_4110_1552	14273342	Fvb2
Rh12GR_15465_422	14276050	Fvb2
RhMCRND_24974_206	14278637	Fvb2
RhK5_13494_580	14278904	Fvb2
RhK5_3850_999	14280294	Fvb2
RhK5_3850_963	14280330	Fvb2
RhK5_13494_3220	14281515	Fvb2
Rh12GR_38120_155	14282087	Fvb2
RhK5_11243_244	14286004	Fvb2
RhK5_11243_385	14286145	Fvb2
Rh12GR_4968_1724	14286278	Fvb2
RhK5_7704_730	14287068	Fvb2
Rh88_29090_38	14293093	Fvb2
Rh12GR_36394_1155	14295915	Fvb2
Rh12GR_14860_1042	14308495	Fvb2
RhMCRND_6702_1025	14310064	Fvb2
RhK5_3453_736	14329740	Fvb2
RhK5_3453_664	14329812	Fvb2
Rh12GR_4993_414	14338146	Fvb2
RhK5_17465_732	14340228	Fvb2
RhK5_17465_651	14340315	Fvb2
Rh12GR_11653_563	14340420	Fvb2
RhMCRND_8320_136	14340842	Fvb2
Rh12GR_30801_1108	14346169	Fvb2
Rh12GR_4661_1308	14346205	Fvb2
RhK5_5239_924	14346315	Fvb2
RhMCRND_15461_1540	14346772	Fvb2
Rh12GR_28042_46	14347769	Fvb2
Rh12GR_82606_141	14348471	Fvb2
RhK5_5104_759	14352885	Fvb2
Rh12GR_8596_466	14354441	Fvb2
RhK5_3644_836	14355719	Fvb2
RhK5_3644_1026	14356234	Fvb2
RhMCRND_25374_1192	14356291	Fvb2
Rh88_8727_377	14356615	Fvb2
Rh12GR_31769_1050	14357838	Fvb2
Rh12GR_31769_854	14358123	Fvb2
RhK5_14994_210	14364177	Fvb2
Rh12GR_15572_1933	14369826	Fvb2
RhK5_4091_249	14370407	Fvb2
Rh12GR_83270_640	14370784	Fvb2
Rh12GR_83270_684	14371433	Fvb2
RhK5_4091_672	14372498	Fvb2
RhK5_4091_1035	14372953	Fvb2
Rh12GR_76951_333	14396002	Fvb2
Rh12GR_48898_496	14400210	Fvb2
Rh12GR_13651_1031	14402314	Fvb2
Rh12GR_13651_571	14403317	Fvb2
RhMCRND_10064_422	14406364	Fvb2
Rh12GR_19886_142	14406653	Fvb2
RhK5_2401_696	14408653	Fvb2
RhK5_2401_734	14408691	Fvb2
RhK5_2401_975	14408932	Fvb2
RhK5_2401_1028	14408985	Fvb2
RhK5_2401_1638	14410813	Fvb2
RhK5_2401_1687	14410862	Fvb2
Rh12GR_35846_881	14414408	Fvb2
RhK5_2742_923	14418663	Fvb2
Rh12GR_31596_1009	14419638	Fvb2
RhK5_7495_373	14429387	Fvb2
Rh12GR_863_499	14430788	Fvb2
RhMCRND_14692_297	14433486	Fvb2
Rh12GR_2548_1940	14434502	Fvb2
RhK5_2742_842	14445114	Fvb2
Rh12GR_2062_1083	14478696	Fvb2
Rh12GR_10360_4053	14487276	Fvb2
Rh12GR_10360_3973	14487356	Fvb2
Rh12GR_10360_3678	14487650	Fvb2
RhMCRND_3707_1101	14488097	Fvb2
Rh12GR_10360_2873	14488649	Fvb2
Rh12GR_10360_2804	14488718	Fvb2
Rh12GR_10360_2690	14488832	Fvb2
Rh12GR_10360_2462	14489060	Fvb2
Rh12GR_10360_2168	14489441	Fvb2
Rh12GR_10360_1999	14489609	Fvb2
RhMCRND_11329_364	14489985	Fvb2
RhMCRND_12914_284	14490734	Fvb2
Rh12GR_10360_856	14490834	Fvb2
Rh12GR_10360_747	14490942	Fvb2
Rh12GR_10360_357	14491322	Fvb2
RhK5_11238_386	14491970	Fvb2
Rh12GR_49729_281	14492769	Fvb2
RhMCRND_18199_521	14492847	Fvb2
Rh12GR_77917_87	14493700	Fvb2
RhMCRND_34240_1560	14495583	Fvb2
RhK5_5960_1052	14495755	Fvb2
RhK5_5960_854	14495941	Fvb2
RhK5_15597_1691	14500710	Fvb2
RhK5_15597_1460	14500941	Fvb2
RhMCRND_2320_1751	14501759	Fvb2
RhK5_5485_421	14502517	Fvb2
Rh12GR_56972_341	14509988	Fvb2
Rh12GR_14184_412	14520323	Fvb2
Rh12GR_25022_1057	14524912	Fvb2
Rh12GR_8193_1199	14526896	Fvb2
Rh12GR_8193_996	14527099	Fvb2
RhK5_5700_467	14527217	Fvb2
RhMCRND_9475_772	14527578	Fvb2
RhMCRND_9475_1011	14527817	Fvb2
RhMCRND_28067_505	14529020	Fvb2
RhMCRND_28067_361	14529164	Fvb2
Rh12GR_55053_67	14539635	Fvb2
RhK5_7407_577	14539802	Fvb2
RhMCRND_28279_172	14542269	Fvb2
RhK5_21756_818	14542427	Fvb2
RhK5_17347_424	14547615	Fvb2
RhK5_17347_208	14548129	Fvb2
RhK5_10411_815	14552812	Fvb2
RhMCRND_25878_702	14553087	Fvb2
RhK5_10411_191	14554039	Fvb2
RhK5_10411_131	14554209	Fvb2
RhMCRND_20130_166	14555215	Fvb2
Rh12GR_4478_1744	14559249	Fvb2
RhK5_2404_1041	14560027	Fvb2
RhK5_2404_457	14561522	Fvb2
Rh12GR_58191_1033	14567050	Fvb2
Rh12GR_57894_74	14568718	Fvb2
Rh12GR_47864_601	14572183	Fvb2
Rh12GR_74293_306	14573064	Fvb2
Rh88_34144_179	14581635	Fvb2
RhK5_2784_879	14582404	Fvb2
RhK5_2784_1067	14582592	Fvb2
RhK5_10342_240	14588400	Fvb2
RhK5_6463_630	14592133	Fvb2
RhMCRND_11343_286	14593473	Fvb2
RhK5_4997_801	14598478	Fvb2
Rh12GR_21901_673	14603846	Fvb2
RhMCRND_17151_452	14604346	Fvb2
Rh12GR_31129_880	14604690	Fvb2
Rh12GR_12989_1505	14608946	Fvb2
Rh12GR_31129_683	14613688	Fvb2
RhK5_16040_789	14635290	Fvb2
RhMCRND_9440_829	14635326	Fvb2
RhK5_16040_956	14635463	Fvb2
RhMCRND_9440_1236	14635733	Fvb2
RhMCRND_13160_1367	14637227	Fvb2
RhK5_14247_1169	14637737	Fvb2
RhK5_14247_916	14637990	Fvb2
Rh12GR_37750_866	14638927	Fvb2
RhK5_6988_99	14642757	Fvb2
RhK5_14202_249	14645075	Fvb2
Rh12GR_7113_1038	14647865	Fvb2
RhK5_20172_249	14649877	Fvb2
Rh12GR_20503_1043	14655048	Fvb2
Rh12GR_18727_605	14659152	Fvb2
RhK5_4836_329	14663226	Fvb2
Rh12GR_41304_558	14664247	Fvb2
RhK5_15943_350	14667590	Fvb2
RhK5_15943_510	14667746	Fvb2
RhMCRND_32865_46	14669573	Fvb2
RhK5_4836_798	14669664	Fvb2
RhK5_1874_554	14675700	Fvb2
RhK5_1874_1115	14676260	Fvb2
Rh12GR_55506_1450	14681587	Fvb2
RhK5_6649_359	14683272	Fvb2
Rh12GR_15642_55	14683470	Fvb2
Rh88_49567_131	14684498	Fvb2
RhK5_6649_1140	14685066	Fvb2
RhMCRND_33860_538	14688484	Fvb2
Rh12GR_21191_268	14688492	Fvb2
RhMCRND_33860_358	14688775	Fvb2
Rh12GR_38636_472	14690510	Fvb2
RhK5_3087_1150	14695389	Fvb2
Rh12GR_85326_593	14695499	Fvb2
RhK5_125_2596	14700051	Fvb2
RhK5_125_2412	14700242	Fvb2
RhMCRND_6235_1047	14707079	Fvb2
Rh12GR_20790_325	14708085	Fvb2
Rh12GR_14901_478	14709671	Fvb2
Rh12GR_15042_1364	14737094	Fvb2
Rh12GR_180_671	14741651	Fvb2
RhMCRND_8287_1556	14742113	Fvb2
Rh12GR_70115_218	14744252	Fvb2
Rh12GR_60471_148	14757193	Fvb2
Rh12GR_54862_390	14759072	Fvb2
RhK5_16086_203	14759985	Fvb2
RhMCRND_35502_334	14761266	Fvb2
RhK5_13320_693	14765966	Fvb2
RhK5_13320_1128	14766418	Fvb2
Rh12GR_70918_922	14766913	Fvb2
Rh12GR_68478_322	14766971	Fvb2
RhK5_21135_666	14767107	Fvb2
Rh12GR_73418_157	14767273	Fvb2
RhK5_21135_291	14768511	Fvb2
Rh88_21010_203	14775987	Fvb2
RhMCRND_18541_1468	14779384	Fvb2
RhK5_5967_837	14780486	Fvb2
RhK5_5967_1031	14780674	Fvb2
Rh12GR_35730_460	14784345	Fvb2
Rh12GR_81130_164	14802774	Fvb2
Rh12GR_18899_322	14806540	Fvb2
Rh12GR_41898_79	14824927	Fvb2
Rh12GR_12945_1405	14828604	Fvb2
RhMCRND_15808_1229	14828998	Fvb2
Rh12GR_12945_937	14829619	Fvb2
RhMCRND_3446_1598	14833133	Fvb2
RhK5_1037_1473	14835723	Fvb2
RhK5_1037_1035	14836167	Fvb2
RhK5_1037_855	14836347	Fvb2
RhMCRND_480_1837	14836540	Fvb2
RhK5_1037_301	14836875	Fvb2
RhK5_2485_1111	14838887	Fvb2
RhK5_2485_935	14839101	Fvb2
RhMCRND_8103_1096	14839303	Fvb2
RhMCRND_3717_1200	14839434	Fvb2
RhK5_2485_679	14839579	Fvb2
RhK5_1748_1032	14844079	Fvb2
Rh12GR_3209_1293	14844262	Fvb2
RhK5_1748_1769	14845265	Fvb2
RhK5_13666_411	14866808	Fvb2
RhK5_13666_316	14867016	Fvb2
RhMCRND_5638_455	14867234	Fvb2
Rh12GR_18785_1607	14867723	Fvb2
Rh12GR_18785_1659	14867794	Fvb2
RhK5_6452_584	14891266	Fvb2
RhK5_6452_536	14891320	Fvb2
RhK5_6452_425	14891431	Fvb2
RhK5_6394_110	14897083	Fvb2
RhK5_6394_173	14897226	Fvb2
RhMCRND_1976_1014	14899033	Fvb2
Rh12GR_24546_1537	14899727	Fvb2
Rh12GR_16032_455	14905236	Fvb2
RhMCRND_7470_1485	14907917	Fvb2
RhK5_11779_572	14912049	Fvb2
RhK5_11779_149	14912675	Fvb2
RhK5_11779_89	14912739	Fvb2
RhMCRND_16024_336	14927086	Fvb2
RhMCRND_11638_455	14942314	Fvb2
RhMCRND_11638_143	14942796	Fvb2
Rh12GR_2590_2002	14958964	Fvb2
RhK5_1749_555	14959873	Fvb2
Rh88_44455_144	14960552	Fvb2
RhK5_1749_984	14962678	Fvb2
RhK5_1749_1143	14963390	Fvb2
RhK5_7110_601	14972267	Fvb2
RhK5_7110_738	14972546	Fvb2
RhMCRND_7312_1290	14975978	Fvb2
Rh12GR_66323_1112	15029338	Fvb2
Rh12GR_53291_434	15031007	Fvb2
RhK5_18221_1019	15035730	Fvb2
RhK5_18221_758	15037152	Fvb2
Rh88_10162_358	15037233	Fvb2
Rh88_6077_1328	15038589	Fvb2
RhK5_411_2900	15038650	Fvb2
RhMCRND_612_2738	15038821	Fvb2
RhK5_411_2548	15039011	Fvb2
RhK5_411_2108	15039637	Fvb2
RhK5_411_1645	15040853	Fvb2
RhK5_411_1012	15042200	Fvb2
RhMCRND_612_844	15042435	Fvb2
RhK5_411_747	15042645	Fvb2
RhK5_411_663	15042846	Fvb2
RhK5_411_289	15043496	Fvb2
RhK5_4081_1146	15050080	Fvb2
RhK5_4081_937	15050289	Fvb2
RhMCRND_4006_880	15050654	Fvb2
RhMCRND_4006_1077	15051039	Fvb2
RhK5_4081_520	15051123	Fvb2
RhK5_4081_249	15057666	Fvb2
RhMCRND_12939_430	15080051	Fvb2
Rh12GR_22454_873	15086592	Fvb2
Rh12GR_79050_176	15091188	Fvb2
RhK5_8934_545	15091818	Fvb2
RhK5_5818_240	15092979	Fvb2
RhMCRND_9978_378	15096168	Fvb2
Rh12GR_21147_191	15096719	Fvb2
RhK5_2779_488	15100145	Fvb2
Rh12GR_61623_679	15100593	Fvb2
RhK5_10907_289	15113525	Fvb2
RhMCRND_30705_1209	15114171	Fvb2
Rh12GR_52182_1149	15116710	Fvb2
RhK5_11646_46	15135785	Fvb2
RhMCRND_20496_897	15136421	Fvb2
Rh12GR_11024_1166	15136640	Fvb2
RhMCRND_13334_663	15137158	Fvb2
RhK5_16654_201	15148657	Fvb2
RhK5_16654_249	15148705	Fvb2
RhK5_1585_1681	15149456	Fvb2
RhMCRND_14269_721	15149730	Fvb2
RhMCRND_1546_1799	15150681	Fvb2
RhK5_12010_133	15150827	Fvb2
RhK5_1585_1114	15150872	Fvb2
RhK5_7441_226	15151359	Fvb2
RhK5_1585_793	15151411	Fvb2
RhK5_7441_568	15151692	Fvb2
Rh12GR_15096_121	15153289	Fvb2
RhK5_6694_88	15153990	Fvb2
RhK5_5685_1763	15163876	Fvb2
RhK5_2289_779	15164714	Fvb2
RhK5_2289_991	15165056	Fvb2
RhK5_6210_340	15168302	Fvb2
RhK5_7641_100	15172557	Fvb2
RhK5_7641_59	15172732	Fvb2
RhK5_8654_70	15190528	Fvb2
RhMCRND_3098_966	15190587	Fvb2
RhK5_11065_895	15190902	Fvb2
Rh88_32961_197	15191175	Fvb2
Rh88_32961_154	15191218	Fvb2
Rh12GR_15891_469	15191407	Fvb2
Rh12GR_75678_200	15192750	Fvb2
RhK5_8654_792	15207587	Fvb2
RhMCRND_3098_214	15207625	Fvb2
RhK5_8654_367	15208305	Fvb2
RhK5_11065_325	15209726	Fvb2
Rh12GR_50349_485	15213759	Fvb2
Rh12GR_59716_202	15226615	Fvb2
Rh12GR_55112_387	15231055	Fvb2
Rh88_14215_139	15241159	Fvb2
RhK5_9454_689	15242836	Fvb2
RhK5_9454_177	15243348	Fvb2
RhMCRND_22832_132	15245332	Fvb2
Rh12GR_54599_149	15246332	Fvb2
RhMCRND_8711_1139	15258825	Fvb2
RhMCRND_8711_1181	15258867	Fvb2
RhMCRND_22170_662	15278436	Fvb2
Rh12GR_33457_172	15308611	Fvb2
RhK5_18345_125	15311824	Fvb2
Rh12GR_51573_294	15319208	Fvb2
RhMCRND_12961_473	15342088	Fvb2
RhMCRND_21794_258	15343751	Fvb2
Rh12GR_10580_2155	15353249	Fvb2
RhMCRND_15025_168	15353288	Fvb2
Rh12GR_6042_461	15357278	Fvb2
Rh12GR_29279_1635	15358121	Fvb2
RhK5_1559_440	15358611	Fvb2
RhMCRND_30272_367	15358731	Fvb2
RhMCRND_9650_568	15363450	Fvb2
RhK5_5605_1279	15363675	Fvb2
RhK5_5605_810	15364144	Fvb2
Rh12GR_16687_1649	15364364	Fvb2
RhMCRND_3271_1460	15364454	Fvb2
RhK5_5605_556	15365360	Fvb2
RhK5_21231_505	15375070	Fvb2
Rh12GR_23063_142	15376525	Fvb2
Rh12GR_23063_379	15376763	Fvb2
RhK5_10470_212	15377863	Fvb2
RhK5_10470_86	15378298	Fvb2
Rh12GR_20453_242	15404309	Fvb2
RhK5_12704_556	15404503	Fvb2
Rh12GR_80112_190	15408015	Fvb2
RhMCRND_32562_125	15425705	Fvb2
Rh12GR_100506_347	15425940	Fvb2
RhMCRND_33446_128	15427044	Fvb2
RhMCRND_3009_107	15441360	Fvb2
RhK5_12358_1042	15443828	Fvb2
Rh12GR_55936_547	15446045	Fvb2
Rh12GR_58718_255	15446637	Fvb2
RhK5_14066_642	15447627	Fvb2
Rh12GR_44105_228	15447677	Fvb2
RhK5_14066_180	15448201	Fvb2
Rh12GR_2024_1613	15450062	Fvb2
RhK5_19709_902	15450133	Fvb2
RhMCRND_2644_858	15450172	Fvb2
RhK5_19709_1085	15450316	Fvb2
Rh12GR_2024_784	15450845	Fvb2
Rh12GR_83368_183	15451402	Fvb2
Rh12GR_3422_431	15463054	Fvb2
Rh12GR_3422_665	15463288	Fvb2
RhK5_11305_1167	15463534	Fvb2
RhK5_11305_943	15463762	Fvb2
RhMCRND_3713_1189	15463986	Fvb2
Rh12GR_46390_366	15476496	Fvb2
Rh12GR_14679_505	15494096	Fvb2
RhK5_12137_428	15496266	Fvb2
RhMCRND_11094_906	15500890	Fvb2
Rh12GR_34552_725	15501493	Fvb2
RhK5_5663_830	15502544	Fvb2
RhK5_8394_792	15506153	Fvb2
Rh12GR_11846_623	15506450	Fvb2
Rh12GR_20245_324	15506924	Fvb2
RhK5_15251_271	15508215	Fvb2
Rh12GR_82802_218	15511145	Fvb2
RhK5_15251_883	15512147	Fvb2
RhK5_20705_111	15512282	Fvb2
RhK5_20705_216	15512387	Fvb2
Rh12GR_55659_104	15513930	Fvb2
RhMCRND_3601_248	15517059	Fvb2
RhMCRND_3601_452	15518262	Fvb2
RhK5_17854_542	15518427	Fvb2
RhK5_17854_671	15518556	Fvb2
RhK5_17854_782	15518667	Fvb2
Rh12GR_2865_1120	15518777	Fvb2
RhK5_6609_134	15519704	Fvb2
RhK5_6609_74	15519760	Fvb2
Rh12GR_10164_187	15520623	Fvb2
Rh12GR_10164_634	15521081	Fvb2
Rh12GR_79712_139	15522852	Fvb2
RhK5_1529_2074	15536901	Fvb2
Rh12GR_50836_107	15547437	Fvb2
RhK5_4467_301	15551997	Fvb2
Rh12GR_2947_469	15553095	Fvb2
Rh12GR_75059_262	15553388	Fvb2
Rh12GR_85437_788	15554755	Fvb2
RhMCRND_6648_102	15557950	Fvb2
RhK5_4364_1106	15558263	Fvb2
RhK5_4364_852	15558860	Fvb2
Rh12GR_60066_192	15559528	Fvb2
Rh12GR_60066_334	15559816	Fvb2
Rh12GR_28704_1441	15562046	Fvb2
RhMCRND_8998_135	15567502	Fvb2
RhMCRND_20771_389	15568245	Fvb2
Rh12GR_11782_260	15569952	Fvb2
RhK5_14305_262	15571888	Fvb2
RhK5_1561_236	15575788	Fvb2
RhK5_1561_277	15575898	Fvb2
RhMCRND_7761_1008	15577247	Fvb2
RhK5_1561_1357	15579337	Fvb2
RhK5_1561_1777	15581341	Fvb2
RhK5_1561_1847	15581411	Fvb2
Rh12GR_58767_377	15588333	Fvb2
RhK5_6450_430	15588869	Fvb2
RhK5_6450_874	15590775	Fvb2
RhMCRND_10229_1088	15590963	Fvb2
RhK5_913_341	15597403	Fvb2
RhK5_913_674	15598580	Fvb2
RhK5_913_716	15598622	Fvb2
RhK5_913_891	15598797	Fvb2
RhK5_913_938	15598844	Fvb2
RhK5_913_1292	15599198	Fvb2
Rh12GR_8712_1448	15599237	Fvb2
RhK5_913_1538	15599444	Fvb2
RhK5_913_1661	15599774	Fvb2
RhMCRND_13541_667	15601478	Fvb2
RhMCRND_22736_525	15617334	Fvb2
RhK5_15338_175	15618301	Fvb2
RhK5_6570_942	15618919	Fvb2
RhK5_6570_510	15620645	Fvb2
Rh12GR_15085_1012	15621074	Fvb2
RhK5_21231_1104	15627905	Fvb2
RhMCRND_2658_1709	15640649	Fvb2
RhK5_16131_601	15640706	Fvb2
Rh88_6856_1080	15641130	Fvb2
RhK5_16131_1117	15641421	Fvb2
Rh12GR_57684_112	15641592	Fvb2
RhMCRND_28011_60	15642777	Fvb2
RhK5_15295_62	15644147	Fvb2
RhK5_15295_125	15644156	Fvb2
RhK5_11355_530	15644757	Fvb2
Rh12GR_32657_823	15645081	Fvb2
Rh12GR_35384_658	15649567	Fvb2
RhK5_9196_242	15649618	Fvb2
RhMCRND_13074_681	15649916	Fvb2
Rh12GR_45884_423	15656125	Fvb2
RhK5_1806_1956	15656491	Fvb2
Rh88_20721_212	15656599	Fvb2
RhK5_4100_332	15666689	Fvb2
RhK5_4100_218	15666879	Fvb2
RhK5_3440_620	15677867	Fvb2
Rh12GR_11501_373	15680312	Fvb2
RhK5_107_1914	15681750	Fvb2
RhK5_107_2027	15681951	Fvb2
RhK5_107_2120	15682151	Fvb2
RhK5_107_2439	15682470	Fvb2
RhK5_107_2787	15682816	Fvb2
RhK5_107_3275	15683304	Fvb2
RhK5_107_3610	15683721	Fvb2
RhK5_107_3682	15683927	Fvb2
RhK5_107_3948	15684399	Fvb2
RhK5_107_4506	15685700	Fvb2
RhK5_107_5083	15686951	Fvb2
RhK5_107_5161	15687239	Fvb2
RhK5_107_5290	15687511	Fvb2
Rh12GR_54253_198	15688423	Fvb2
RhK5_107_5428	15688624	Fvb2
RhK5_107_5617	15688937	Fvb2
RhK5_107_5816	15689260	Fvb2
RhK5_107_6043	15689484	Fvb2
RhK5_107_6181	15690400	Fvb2
RhK5_107_6800	15691010	Fvb2
RhK5_107_6895	15691105	Fvb2
RhK5_107_7006	15691216	Fvb2
RhK5_107_7234	15691432	Fvb2
RhK5_107_7283	15691481	Fvb2
RhMCRND_141_1073	15691544	Fvb2
RhK5_107_7936	15692485	Fvb2
RhK5_16306_84	15729472	Fvb2
RhMCRND_1990_1037	15730366	Fvb2
RhK5_9609_940	15730738	Fvb2
RhK5_9609_109	15731569	Fvb2
RhK5_4690_1027	15733499	Fvb2
RhK5_4690_805	15733721	Fvb2
RhMCRND_7234_1249	15734380	Fvb2
RhK5_1398_1227	15738180	Fvb2
RhK5_1398_931	15739023	Fvb2
RhK5_1398_739	15739403	Fvb2
RhK5_1398_617	15739525	Fvb2
RhK5_1398_558	15739532	Fvb2
RhK5_1398_132	15740874	Fvb2
Rh12GR_29997_3422	15746733	Fvb2
Rh12GR_85858_211	15751412	Fvb2
RhMCRND_1185_1511	15761655	Fvb2
RhK5_10139_540	15770271	Fvb2
RhK5_10139_474	15770333	Fvb2
Rh12GR_37331_280	15771222	Fvb2
Rh12GR_3266_1035	15772615	Fvb2
RhMCRND_2021_462	15776463	Fvb2
Rh12GR_4390_1132	15777196	Fvb2
RhK5_6703_597	15785915	Fvb2
RhMCRND_22878_98	15817581	Fvb2
Rh12GR_51358_324	15817798	Fvb2
Rh12GR_3215_118	15820267	Fvb2
RhMCRND_11789_933	15847314	Fvb2
RhK5_12624_1786	15847353	Fvb2
Rh12GR_34945_386	15857945	Fvb2
Rh12GR_21627_389	15859333	Fvb2
RhMCRND_12661_557	15859565	Fvb2
RhK5_8924_369	15860850	Fvb2
RhMCRND_11652_457	15863997	Fvb2
Rh88_12178_147	15864454	Fvb2
RhK5_4002_185	15885449	Fvb2
Rh12GR_92454_764	15886024	Fvb2
RhK5_4002_737	15887349	Fvb2
Rh88_7086_653	15887676	Fvb2
RhK5_931_263	15917623	Fvb2
RhK5_931_911	15919227	Fvb2
RhK5_931_976	15919292	Fvb2
RhK5_931_1111	15919521	Fvb2
RhK5_931_1376	15920149	Fvb2
RhK5_931_2086	15922050	Fvb2
RhK5_931_2138	15922102	Fvb2
RhK5_5320_909	15928035	Fvb2
RhK5_5320_864	15928070	Fvb2
RhMCRND_4127_132	15944787	Fvb2
Rh12GR_37507_1714	15944922	Fvb2
Rh12GR_3912_1221	15947102	Fvb2
RhK5_289_912	15947435	Fvb2
RhK5_289_1266	15947789	Fvb2
RhMCRND_18516_134	15950094	Fvb2
RhMCRND_6582_1063	15954222	Fvb2
Rh12GR_4819_1225	15954809	Fvb2
Rh12GR_65315_183	15956300	Fvb2
Rh12GR_15925_1129	15958535	Fvb2
Rh12GR_15925_972	15958784	Fvb2
RhMCRND_17584_253	15966240	Fvb2
Rh12GR_21514_334	15966848	Fvb2
RhMCRND_12633_695	15970015	Fvb2
RhMCRND_12633_608	15970112	Fvb2
Rh12GR_45898_1020	15977028	Fvb2
RhK5_5076_402	15978832	Fvb2
RhK5_5076_965	15981249	Fvb2
RhK5_5076_1004	15981288	Fvb2
Rh12GR_10025_319	15988713	Fvb2
RhMCRND_11302_331	15988827	Fvb2
RhK5_7980_732	15990744	Fvb2
Rh12GR_58747_125	16000496	Fvb2
RhK5_19087_188	16004888	Fvb2
Rh88_8269_293	16004935	Fvb2
Rh12GR_85076_167	16006531	Fvb2
RhK5_5532_477	16006886	Fvb2
RhK5_5051_474	16021915	Fvb2
Rh12GR_14178_1052	16022921	Fvb2
Rh12GR_40763_556	16025238	Fvb2
Rh12GR_20719_351	16026725	Fvb2
Rh12GR_79556_666	16028101	Fvb2
RhMCRND_13532_169	16036993	Fvb2
Rh12GR_37710_367	16037242	Fvb2
Rh88_9257_225	16037855	Fvb2
Rh12GR_33667_790	16039964	Fvb2
Rh12GR_8011_1446	16044114	Fvb2
Rh12GR_20373_2144	16044931	Fvb2
RhMCRND_7266_566	16045067	Fvb2
RhMCRND_15343_291	16051393	Fvb2
RhK5_18728_148	16051472	Fvb2
RhK5_12987_349	16051729	Fvb2
Rh12GR_8709_378	16051837	Fvb2
RhMCRND_7764_827	16052352	Fvb2
RhMCRND_7764_1081	16058100	Fvb2
Rh12GR_31046_76	16058186	Fvb2
RhK5_19628_1186	16060993	Fvb2
RhK5_19628_997	16061182	Fvb2
Rh12GR_14620_45	16062607	Fvb2
Rh12GR_49615_1753	16074203	Fvb2
RhMCRND_11165_1167	16078261	Fvb2
RhK5_5492_601	16079031	Fvb2
RhK5_5492_556	16079201	Fvb2
RhK5_15217_139	16109876	Fvb2
RhMCRND_16127_89	16110655	Fvb2
RhK5_10313_1115	16110673	Fvb2
Rh12GR_100239_436	16120449	Fvb2
RhMCRND_4329_1129	16121902	Fvb2
RhK5_14366_1127	16130047	Fvb2
RhK5_14366_666	16130508	Fvb2
RhMCRND_27604_1294	16147218	Fvb2
RhK5_1075_1191	16147624	Fvb2
RhK5_1075_1272	16147932	Fvb2
RhK5_1075_1815	16149964	Fvb2
RhK5_1075_2061	16151585	Fvb2
Rh12GR_11123_591	16153683	Fvb2
Rh12GR_2245_835	16172118	Fvb2
RhK5_4593_567	16172193	Fvb2
RhK5_4593_962	16173299	Fvb2
Rh12GR_2245_1839	16173827	Fvb2
RhMCRND_2136_1957	16173951	Fvb2
RhMCRND_15674_426	16177709	Fvb2
Rh12GR_11626_139	16180995	Fvb2
RhK5_6409_859	16181137	Fvb2
RhK5_6409_463	16181704	Fvb2
RhMCRND_7119_1005	16182385	Fvb2
Rh12GR_32582_2311	16184503	Fvb2
Rh12GR_62777_332	16189772	Fvb2
RhK5_1729_974	16217608	Fvb2
Rh12GR_85304_278	16220294	Fvb2
RhMCRND_23589_305	16233170	Fvb2
Rh12GR_84056_238	16233237	Fvb2
RhMCRND_18285_589	16236069	Fvb2
RhK5_15246_63	16293871	Fvb2
Rh12GR_19652_2306	16320967	Fvb2
Rh12GR_52351_322	16322943	Fvb2
RhK5_11208_389	16323064	Fvb2
RhK5_10790_779	16323886	Fvb2
RhMCRND_13873_740	16324949	Fvb2
RhK5_3718_80	16365097	Fvb2
RhK5_3718_506	16366603	Fvb2
RhK5_3727_1059	16371088	Fvb2
RhK5_3727_798	16371988	Fvb2
RhMCRND_8472_255	16373571	Fvb2
RhK5_5541_935	16373673	Fvb2
RhK5_5541_636	16374888	Fvb2
Rh12GR_7539_327	16376164	Fvb2
RhK5_10692_802	16378640	Fvb2
RhK5_15488_234	16383841	Fvb2
RhK5_16505_1160	16385219	Fvb2
RhK5_18222_477	16386001	Fvb2
RhMCRND_10333_723	16386919	Fvb2
RhK5_16505_788	16387007	Fvb2
RhMCRND_7218_840	16392387	Fvb2
RhK5_5457_893	16393240	Fvb2
RhK5_5457_1110	16393456	Fvb2
RhK5_8071_578	16394312	Fvb2
RhK5_6260_330	16394742	Fvb2
RhK5_6260_170	16394898	Fvb2
Rh12GR_213_5973	16395104	Fvb2
RhMCRND_10734_551	16397231	Fvb2
Rh12GR_5012_1938	16415252	Fvb2
RhK5_9200_755	16416149	Fvb2
RhK5_9200_877	16416648	Fvb2
RhK5_9200_946	16416717	Fvb2
Rh12GR_5631_1001	16419106	Fvb2
RhK5_12146_97	16426954	Fvb2
Rh12GR_2191_2418	16427053	Fvb2
RhK5_3833_201	16427595	Fvb2
RhK5_3833_304	16427698	Fvb2
RhMCRND_17365_320	16429234	Fvb2
RhK5_3833_892	16429667	Fvb2
RhMCRND_3272_451	16446654	Fvb2
RhK5_1881_1319	16446997	Fvb2
RhK5_1881_1004	16447312	Fvb2
RhK5_1881_962	16447354	Fvb2
RhMCRND_3272_1735	16447933	Fvb2
RhK5_9998_376	16449802	Fvb2
RhK5_9998_495	16449921	Fvb2
RhMCRND_2159_1127	16452549	Fvb2
RhK5_2061_1036	16452935	Fvb2
RhK5_2061_796	16453987	Fvb2
RhMCRND_25738_127	16458063	Fvb2
Rh12GR_57470_1541	16460744	Fvb2
Rh12GR_15529_67	16461187	Fvb2
RhMCRND_3564_1001	16462714	Fvb2
Rh12GR_3334_2280	16464126	Fvb2
Rh12GR_3334_3074	16464901	Fvb2
Rh12GR_18263_1287	16471674	Fvb2
Rh12GR_61047_210	16504158	Fvb2
RhMCRND_10623_783	16507809	Fvb2
RhK5_4097_992	16509535	Fvb2
RhMCRND_4984_1042	16518050	Fvb2
RhMCRND_35958_227	16533450	Fvb2
Rh12GR_8430_1089	16535482	Fvb2
Rh12GR_27907_1054	16538094	Fvb2
RhK5_12395_83	16544375	Fvb2
Rh12GR_16770_518	16544662	Fvb2
Rh12GR_49872_114	16546149	Fvb2
RhK5_12395_373	16546363	Fvb2
RhMCRND_16283_615	16552549	Fvb2
RhMCRND_14975_1263	16553207	Fvb2
RhK5_2484_1159	16553440	Fvb2
RhK5_4785_1061	16566085	Fvb2
RhK5_4785_278	16566975	Fvb2
Rh12GR_77537_297	16570874	Fvb2
Rh12GR_72812_269	16578257	Fvb2
Rh12GR_19708_337	16582505	Fvb2
Rh12GR_19708_533	16582701	Fvb2
Rh12GR_11502_284	16586848	Fvb2
RhK5_13261_1917	16590583	Fvb2
Rh12GR_17143_1378	16590993	Fvb2
RhK5_13261_1161	16591327	Fvb2
RhK5_11405_1775	16591506	Fvb2
RhK5_13261_401	16592057	Fvb2
RhMCRND_33300_1080	16596366	Fvb2
Rh12GR_59456_594	16599367	Fvb2
RhK5_6268_899	16600610	Fvb2
RhK5_15322_263	16603538	Fvb2
Rh88_37620_254	16603912	Fvb2
RhK5_12002_154	16604241	Fvb2
RhK5_12002_213	16604300	Fvb2
RhMCRND_4364_1432	16604958	Fvb2
Rh12GR_1565_2387	16605030	Fvb2
RhK5_18669_343	16605031	Fvb2
Rh88_8450_147	16606423	Fvb2
RhMCRND_19971_1008	16635628	Fvb2
Rh12GR_31924_1095	16641373	Fvb2
RhK5_1650_1922	16642035	Fvb2
RhK5_1650_2002	16642115	Fvb2
Rh12GR_42071_305	16643184	Fvb2
Rh12GR_19768_266	16672794	Fvb2
Rh12GR_8491_681	16674203	Fvb2
RhMCRND_17796_759	16674383	Fvb2
RhMCRND_13477_111	16674969	Fvb2
Rh12GR_28103_1362	16678300	Fvb2
Rh12GR_39649_597	16682359	Fvb2
Rh12GR_4461_2239	16683167	Fvb2
Rh12GR_22892_694	16689996	Fvb2
Rh12GR_22892_128	16690563	Fvb2
Rh12GR_44056_269	16695931	Fvb2
RhK5_8531_351	16699867	Fvb2
RhK5_8531_315	16700029	Fvb2
RhK5_8531_159	16700717	Fvb2
RhK5_2961_190	16705783	Fvb2
RhK5_6237_859	16711004	Fvb2
RhK5_6237_616	16711488	Fvb2
RhMCRND_1445_1681	16724352	Fvb2
RhK5_3382_1074	16726565	Fvb2
RhK5_3382_952	16726901	Fvb2
RhK5_3382_512	16727710	Fvb2
Rh12GR_69967_572	16727886	Fvb2
RhK5_3382_451	16727947	Fvb2
RhK5_3382_414	16727984	Fvb2
Rh12GR_56671_148	16728192	Fvb2
RhK5_50_5088	16736711	Fvb2
Rh12GR_281_1534	16740055	Fvb2
RhMCRND_8804_985	16742421	Fvb2
Rh88_47400_665	16755232	Fvb2
RhK5_21597_444	16764287	Fvb2
RhK5_19719_118	16766151	Fvb2
Rh12GR_7075_1101	16772032	Fvb2
RhK5_6853_759	16790432	Fvb2
Rh12GR_52305_1131	16804891	Fvb2
RhK5_6853_293	16805033	Fvb2
Rh12GR_58825_221	16807673	Fvb2
Rh12GR_12520_1169	16808458	Fvb2
RhMCRND_6737_347	16810643	Fvb2
Rh12GR_7481_1964	16811050	Fvb2
Rh12GR_39413_732	16817873	Fvb2
RhK5_3414_1132	16820345	Fvb2
RhMCRND_1963_1434	16821951	Fvb2
RhK5_3414_175	16822016	Fvb2
RhK5_16398_245	16822391	Fvb2
RhMCRND_17293_263	16826029	Fvb2
Rh12GR_49619_897	16845570	Fvb2
Rh12GR_49619_1302	16846161	Fvb2
RhK5_1673_879	16865025	Fvb2
RhK5_1673_378	16865612	Fvb2
Rh12GR_12202_1058	16872781	Fvb2
Rh12GR_58648_157	16874644	Fvb2
RhK5_11901_244	16876139	Fvb2
RhK5_11901_325	16876220	Fvb2
RhK5_11901_381	16876276	Fvb2
RhK5_7723_668	16877189	Fvb2
RhK5_7723_749	16877819	Fvb2
RhK5_7723_1478	16879428	Fvb2
RhMCRND_711_1113	16879855	Fvb2
RhK5_1474_53	16881504	Fvb2
RhK5_1474_731	16882179	Fvb2
RhK5_1474_932	16882380	Fvb2
Rh12GR_64115_1233	16882508	Fvb2
RhMCRND_2708_1198	16882534	Fvb2
Rh12GR_18736_207	16896629	Fvb2
RhK5_4434_577	16900874	Fvb2
RhK5_4434_1073	16902721	Fvb2
RhK5_5409_392	16921370	Fvb2
Rh12GR_46595_1138	16921545	Fvb2
RhK5_5409_936	16921914	Fvb2
RhMCRND_8293_178	16922222	Fvb2
Rh12GR_46140_337	16925092	Fvb2
Rh12GR_44647_459	16937912	Fvb2
Rh88_9902_581	16949192	Fvb2
Rh12GR_48916_59	16973485	Fvb2
RhMCRND_3670_1160	16973506	Fvb2
RhK5_16092_1557	16973858	Fvb2
Rh88_34236_770	16976641	Fvb2
RhK5_16092_1346	16976821	Fvb2
Rh12GR_48916_419	16977019	Fvb2
RhMCRND_10432_444	16978586	Fvb2
RhMCRND_10432_365	16978671	Fvb2
RhK5_8106_373	16982037	Fvb2
RhK5_8106_504	16982625	Fvb2
Rh12GR_5172_1512	16984010	Fvb2
RhK5_4291_1176	16984322	Fvb2
RhMCRND_5983_1065	16985685	Fvb2
RhK5_4291_270	16985929	Fvb2
Rh12GR_12660_835	16991214	Fvb2
Rh12GR_36405_354	16992517	Fvb2
Rh12GR_15910_676	17013101	Fvb2
Rh88_21018_226	17021101	Fvb2
Rh88_27373_135	17021141	Fvb2
RhK5_3366_410	17021696	Fvb2
RhK5_3366_845	17023482	Fvb2
Rh12GR_100052_507	17024367	Fvb2
Rh12GR_54288_507	17025477	Fvb2
RhMCRND_10392_516	17031423	Fvb2
Rh12GR_42838_384	17049031	Fvb2
RhMCRND_7415_1015	17078914	Fvb2
Rh12GR_70991_1318	17079215	Fvb2
RhK5_151_4097	17080321	Fvb2
RhK5_151_3838	17080689	Fvb2
RhK5_151_3754	17080779	Fvb2
RhK5_151_3367	17081694	Fvb2
RhK5_151_2971	17082168	Fvb2
RhK5_151_2802	17082534	Fvb2
RhK5_151_1990	17085563	Fvb2
RhK5_151_1906	17086042	Fvb2
RhK5_151_1810	17086138	Fvb2
RhK5_151_1117	17087746	Fvb2
RhK5_151_989	17087874	Fvb2
RhK5_151_814	17088644	Fvb2
Rh12GR_23240_61	17089934	Fvb2
Rh12GR_55680_518	17092479	Fvb2
Rh12GR_31983_791	17100597	Fvb2
RhK5_6107_912	17100714	Fvb2
Rh88_9609_75	17102031	Fvb2
RhK5_10261_381	17103004	Fvb2
RhMCRND_17996_1178	17103127	Fvb2
Rh12GR_58763_1064	17103245	Fvb2
RhK5_12845_237	17106194	Fvb2
RhMCRND_9783_617	17106240	Fvb2
RhK5_12845_704	17106673	Fvb2
RhK5_1149_347	17120741	Fvb2
Rh12GR_14152_930	17120899	Fvb2
RhK5_1149_597	17121185	Fvb2
RhK5_1149_1248	17121836	Fvb2
Rh12GR_56362_225	17129548	Fvb2
RhMCRND_20494_321	17130616	Fvb2
RhK5_6621_597	17138954	Fvb2
RhK5_6621_897	17139334	Fvb2
RhMCRND_9275_1067	17139582	Fvb2
RhK5_6621_1394	17139931	Fvb2
Rh12GR_53994_3340	17140254	Fvb2
RhK5_7998_98	17140654	Fvb2
RhK5_7998_1142	17141801	Fvb2
Rh12GR_73356_391	17144211	Fvb2
Rh12GR_24386_1612	17162861	Fvb2
RhK5_8502_186	17166772	Fvb2
RhK5_8502_226	17166812	Fvb2
Rh12GR_37131_668	17167178	Fvb2
Rh12GR_69155_1110	17167286	Fvb2
RhK5_6142_627	17196000	Fvb2
RhK5_6142_680	17196053	Fvb2
RhK5_6142_855	17196969	Fvb2
RhMCRND_16701_205	17199225	Fvb2
RhMCRND_19484_185	17202218	Fvb2
RhK5_1719_217	17202846	Fvb2
RhK5_1719_179	17202884	Fvb2
RhK5_4232_1162	17211220	Fvb2
RhMCRND_21212_124	17211578	Fvb2
RhMCRND_13836_792	17211711	Fvb2
RhK5_4232_245	17212170	Fvb2
RhK5_11535_404	17217572	Fvb2
Rh12GR_57200_299	17218596	Fvb2
RhK5_4634_1276	17219982	Fvb2
RhK5_1530_121	17220794	Fvb2
RhMCRND_357_1602	17222354	Fvb2
RhK5_1530_2343	17223705	Fvb2
RhK5_1530_3143	17224993	Fvb2
RhK5_4095_1260	17229016	Fvb2
Rh12GR_79989_99	17229809	Fvb2
RhMCRND_26601_151	17229891	Fvb2
RhMCRND_26601_76	17229976	Fvb2
Rh88_19384_127	17230609	Fvb2
RhK5_4095_234	17230969	Fvb2
RhMCRND_16490_353	17232854	Fvb2
RhK5_4524_750	17233155	Fvb2
RhK5_1179_1732	17233594	Fvb2
RhMCRND_8090_913	17233659	Fvb2
RhMCRND_11184_161	17235281	Fvb2
Rh12GR_53626_709	17235667	Fvb2
RhK5_4430_963	17246291	Fvb2
RhK5_4430_1050	17246584	Fvb2
RhK5_4430_1089	17246844	Fvb2
Rh12GR_3494_5099	17247825	Fvb2
RhMCRND_32435_2311	17249712	Fvb2
RhK5_4232_316	17250086	Fvb2
Rh12GR_31120_255	17250155	Fvb2
Rh12GR_58284_76	17255201	Fvb2
Rh88_10393_178	17257477	Fvb2
RhMCRND_10387_723	17262645	Fvb2
RhMCRND_9341_1054	17264152	Fvb2
RhMCRND_5813_1175	17264768	Fvb2
RhK5_3953_956	17265220	Fvb2
RhK5_3953_1051	17265308	Fvb2
Rh12GR_62871_231	17266166	Fvb2
Rh12GR_48269_383	17266541	Fvb2
Rh88_13761_558	17269551	Fvb2
RhK5_2977_918	17270341	Fvb2
Rh12GR_31111_422	17270433	Fvb2
RhK5_8691_491	17271381	Fvb2
RhK5_8691_647	17271537	Fvb2
RhK5_8691_688	17271578	Fvb2
RhMCRND_11874_965	17287106	Fvb2
RhMCRND_11874_191	17288224	Fvb2
Rh12GR_51423_69	17290019	Fvb2
Rh12GR_52844_1082	17302920	Fvb2
RhK5_13038_685	17304375	Fvb2
RhK5_13038_1085	17304889	Fvb2
RhK5_9878_1339	17306598	Fvb2
RhK5_108_748	17315374	Fvb2
Rh12GR_60664_216	17316139	Fvb2
Rh12GR_1484_183	17323085	Fvb2
Rh12GR_49553_58	17325727	Fvb2
RhK5_3377_389	17327906	Fvb2
RhK5_9878_264	17347642	Fvb2
Rh12GR_27624_1606	17347884	Fvb2
RhK5_997_2396	17352506	Fvb2
RhK5_997_1866	17354010	Fvb2
RhK5_997_1396	17354480	Fvb2
RhK5_997_724	17355152	Fvb2
RhK5_3377_426	17356555	Fvb2
RhK5_3377_1070	17358409	Fvb2
RhMCRND_5311_1342	17359246	Fvb2
Rh12GR_19138_121	17362657	Fvb2
RhMCRND_16855_333	17362735	Fvb2
RhMCRND_9573_683	17364495	Fvb2
RhMCRND_9573_383	17364853	Fvb2
RhK5_8351_780	17367224	Fvb2
RhMCRND_7702_1118	17367281	Fvb2
RhK5_8351_547	17368364	Fvb2
RhK5_8351_429	17368581	Fvb2
Rh12GR_23034_1147	17369014	Fvb2
RhK5_15077_955	17374314	Fvb2
Rh12GR_71423_1160	17375147	Fvb2
RhK5_4694_97	17376210	Fvb2
RhK5_4694_185	17376298	Fvb2
RhMCRND_29483_1085	17376708	Fvb2
RhMCRND_29483_928	17376863	Fvb2
RhMCRND_4467_982	17380085	Fvb2
RhMCRND_4467_1306	17380702	Fvb2
RhMCRND_12318_856	17404317	Fvb2
RhK5_8731_738	17404329	Fvb2
RhK5_8731_129	17405917	Fvb2
RhK5_8731_84	17405962	Fvb2
RhK5_659_2505	17407625	Fvb2
RhMCRND_12563_166	17415555	Fvb2
RhK5_6563_325	17418089	Fvb2
Rh12GR_2768_1116	17418914	Fvb2
Rh12GR_65792_245	17420246	Fvb2
RhK5_6563_1159	17421495	Fvb2
Rh88_16663_179	17422788	Fvb2
Rh12GR_15712_1049	17426402	Fvb2
RhMCRND_1089_1333	17426805	Fvb2
Rh12GR_55449_365	17427698	Fvb2
RhK5_16534_126	17428994	Fvb2
Rh12GR_99559_559	17430602	Fvb2
Rh12GR_22147_357	17432560	Fvb2
Rh12GR_1772_339	17438598	Fvb2
RhMCRND_26567_1062	17440443	Fvb2
RhK5_10320_121	17443314	Fvb2
RhK5_12756_415	17443619	Fvb2
RhK5_12756_170	17443860	Fvb2
RhMCRND_585_2137	17454197	Fvb2
Rh12GR_17556_514	17455347	Fvb2
RhK5_4958_102	17466501	Fvb2
RhK5_4958_431	17466824	Fvb2
Rh88_9703_570	17467759	Fvb2
RhMCRND_17691_205	17467890	Fvb2
RhK5_10843_324	17468834	Fvb2
RhMCRND_11020_192	17474669	Fvb2
Rh88_14070_378	17476084	Fvb2
Rh12GR_48138_145	17476331	Fvb2
RhMCRND_11788_1390	17478021	Fvb2
RhK5_610_2084	17478123	Fvb2
Rh12GR_1181_1327	17478194	Fvb2
RhK5_10192_682	17479390	Fvb2
Rh12GR_37383_439	17491524	Fvb2
RhK5_610_1439	17527477	Fvb2
RhK5_610_1276	17527640	Fvb2
RhMCRND_18648_265	17528728	Fvb2
RhK5_10138_3642	17529822	Fvb2
RhK5_612_1187	17531545	Fvb2
RhMCRND_8162_802	17533060	Fvb2
RhMCRND_8162_1048	17533513	Fvb2
RhMCRND_35468_94	17535157	Fvb2
RhK5_2052_1059	17537083	Fvb2
Rh12GR_48685_1654	17537781	Fvb2
RhK5_2052_426	17537823	Fvb2
RhK5_2052_462	17537823	Fvb2
RhMCRND_20093_1930	17538033	Fvb2
Rh12GR_52684_224	17538711	Fvb2
RhMCRND_11180_228	17540631	Fvb2
RhK5_7477_443	17541029	Fvb2
Rh12GR_33687_819	17541635	Fvb2
RhMCRND_11180_782	17541666	Fvb2
RhK5_12231_1579	17543228	Fvb2
RhK5_12231_1316	17543513	Fvb2
Rh12GR_53075_235	17544446	Fvb2
RhMCRND_12788_354	17556641	Fvb2
RhK5_11100_1011	17560134	Fvb2
RhK5_3806_837	17562393	Fvb2
RhMCRND_441_2172	17562776	Fvb2
RhK5_20714_403	17563706	Fvb2
RhK5_20714_843	17564370	Fvb2
RhK5_20714_978	17564505	Fvb2
RhK5_3042_702	17567378	Fvb2
Rh88_9542_845	17567507	Fvb2
RhK5_3042_987	17567663	Fvb2
RhK5_3042_1023	17567699	Fvb2
RhK5_3042_1123	17567799	Fvb2
RhMCRND_20457_75	17570367	Fvb2
Rh12GR_4287_1240	17577158	Fvb2
RhK5_9566_423	17598063	Fvb2
RhMCRND_15594_268	17598070	Fvb2
Rh12GR_42698_198	17613874	Fvb2
RhK5_5794_1132	17618059	Fvb2
RhK5_5794_786	17619187	Fvb2
Rh12GR_23623_1922	17622298	Fvb2
RhK5_3035_326	17625071	Fvb2
RhK5_2248_903	17627835	Fvb2
RhMCRND_21828_1464	17628682	Fvb2
RhK5_2248_102	17630206	Fvb2
Rh12GR_40857_273	17634937	Fvb2
RhMCRND_18571_180	17641537	Fvb2
RhK5_2924_78	17643511	Fvb2
RhK5_2924_348	17643781	Fvb2
RhK5_2924_384	17643817	Fvb2
RhK5_2924_1236	17644667	Fvb2
Rh88_40948_776	17646736	Fvb2
RhMCRND_6139_713	17654019	Fvb2
Rh12GR_10256_315	17654645	Fvb2
RhK5_397_468	17657545	Fvb2
RhK5_397_591	17657668	Fvb2
RhK5_6494_2621	17657972	Fvb2
RhK5_397_1112	17658285	Fvb2
RhK5_397_1851	17659024	Fvb2
RhMCRND_652_1636	17659063	Fvb2
Rh12GR_18002_1277	17659424	Fvb2
RhK5_397_2844	17660017	Fvb2
RhMCRND_6939_1341	17663923	Fvb2
RhK5_6979_484	17671422	Fvb2
RhMCRND_10960_147	17671781	Fvb2
Rh12GR_71257_1138	17673938	Fvb2
Rh12GR_11112_633	17683239	Fvb2
RhMCRND_13444_166	17717421	Fvb2
Rh12GR_1697_58	17726001	Fvb2
RhMCRND_1740_1032	17727679	Fvb2
Rh12GR_1697_2222	17728193	Fvb2
RhK5_3541_903	17734259	Fvb2
RhMCRND_5153_1640	17736689	Fvb2
Rh12GR_20569_207	17737730	Fvb2
Rh12GR_20569_354	17737882	Fvb2
Rh12GR_27789_95	17741469	Fvb2
RhK5_12366_741	17741675	Fvb2
RhK5_12366_897	17741971	Fvb2
RhK5_12366_1063	17742235	Fvb2
RhK5_2954_1267	17757477	Fvb2
RhMCRND_4908_687	17757935	Fvb2
Rh12GR_39228_106	17759808	Fvb2
Rh12GR_50156_1228	17764445	Fvb2
RhK5_597_596	17765860	Fvb2
Rh12GR_46951_116	17779516	Fvb2
RhK5_1608_832	17782177	Fvb2
RhK5_1608_406	17783005	Fvb2
RhK5_1608_130	17783571	Fvb2
Rh12GR_27063_2174	17790164	Fvb2
RhMCRND_4784_585	17790762	Fvb2
RhMCRND_4784_1070	17791705	Fvb2
RhK5_2437_1118	17792114	Fvb2
RhK5_19488_70	17793576	Fvb2
RhK5_14275_346	17793759	Fvb2
RhK5_15641_295	17793879	Fvb2
Rh88_43310_249	17794688	Fvb2
RhMCRND_5458_500	17797646	Fvb2
Rh12GR_12629_1266	17800742	Fvb2
RhK5_2104_1093	17809608	Fvb2
RhK5_2104_891	17809805	Fvb2
Rh12GR_96567_201	17811385	Fvb2
RhMCRND_18777_727	17813385	Fvb2
Rh12GR_70168_724	17817424	Fvb2
Rh12GR_81411_155	17820954	Fvb2
Rh12GR_7930_1050	17821329	Fvb2
RhK5_4387_817	17822295	Fvb2
RhK5_4387_1213	17823336	Fvb2
Rh12GR_15579_302	17832516	Fvb2
RhK5_500_2626	17846859	Fvb2
Rh12GR_24089_2230	17847445	Fvb2
RhMCRND_1433_1109	17848988	Fvb2
RhK5_5996_827	17849446	Fvb2
RhK5_500_1018	17849648	Fvb2
Rh12GR_87560_411	17853255	Fvb2
RhK5_1416_598	17853496	Fvb2
RhK5_1416_661	17853559	Fvb2
RhK5_1416_871	17853769	Fvb2
RhK5_1416_1261	17855097	Fvb2
RhMCRND_21210_555	17856048	Fvb2
RhK5_840_46	17859882	Fvb2
RhK5_840_184	17860029	Fvb2
RhK5_840_266	17860234	Fvb2
RhMCRND_35525_938	17861402	Fvb2
Rh12GR_62902_1051	17861516	Fvb2
RhMCRND_35525_1209	17861673	Fvb2
RhK5_17671_759	17870235	Fvb2
Rh88_35864_291	17870855	Fvb2
RhK5_17671_240	17872822	Fvb2
Rh12GR_37573_1032	17874402	Fvb2
Rh12GR_60446_229	17883185	Fvb2
Rh12GR_83301_1250	17894431	Fvb2
RhK5_217_4926	17898319	Fvb2
RhK5_217_4882	17898363	Fvb2
RhK5_217_4554	17899046	Fvb2
RhK5_217_4224	17899738	Fvb2
RhK5_217_4146	17899764	Fvb2
RhK5_217_3292	17902532	Fvb2
RhK5_217_3223	17902745	Fvb2
RhK5_3665_995	17904003	Fvb2
RhK5_217_2740	17904191	Fvb2
RhK5_217_2362	17904895	Fvb2
RhK5_217_2108	17905953	Fvb2
RhK5_217_1750	17906695	Fvb2
RhK5_217_1677	17906918	Fvb2
RhK5_217_1600	17907096	Fvb2
Rh12GR_58776_529	17907408	Fvb2
RhK5_217_1366	17907770	Fvb2
RhK5_217_1302	17907828	Fvb2
RhK5_217_1255	17908012	Fvb2
RhK5_217_1120	17908141	Fvb2
RhK5_217_547	17909854	Fvb2
RhK5_217_430	17910086	Fvb2
RhK5_217_122	17910392	Fvb2
Rh12GR_5031_449	17924758	Fvb2
Rh12GR_5031_255	17924951	Fvb2
RhK5_8973_723	17932738	Fvb2
RhK5_8973_507	17933133	Fvb2
RhK5_7720_604	17933910	Fvb2
Rh12GR_14162_834	17934134	Fvb2
RhK5_3792_947	17934890	Fvb2
RhK5_3287_874	17938400	Fvb2
RhK5_3287_1014	17938540	Fvb2
Rh12GR_43301_956	17939014	Fvb2
RhK5_11888_893	17942650	Fvb2
Rh12GR_54539_152	17944837	Fvb2
Rh12GR_26919_1598	17947032	Fvb2
RhK5_4929_465	17947816	Fvb2
Rh12GR_51544_420	17949168	Fvb2
Rh12GR_36092_919	17950975	Fvb2
RhK5_19234_836	17951035	Fvb2
RhK5_19234_627	17951229	Fvb2
Rh12GR_7686_525	17979167	Fvb2
Rh12GR_45219_1254	17982370	Fvb2
Rh12GR_45219_1163	17982455	Fvb2
Rh12GR_58117_237	17983282	Fvb2
RhK5_6749_211	17994278	Fvb2
Rh12GR_43145_347	17995200	Fvb2
RhMCRND_19686_428	18000971	Fvb2
RhK5_5927_193	18004345	Fvb2
RhMCRND_5626_330	18005122	Fvb2
RhMCRND_9253_1008	18008446	Fvb2
RhMCRND_9253_640	18009301	Fvb2
Rh12GR_37626_100	18011268	Fvb2
Rh12GR_53097_218	18011867	Fvb2
RhMCRND_12420_511	18017228	Fvb2
Rh12GR_37789_1094	18017481	Fvb2
RhMCRND_940_861	18031858	Fvb2
Rh12GR_928_2370	18031925	Fvb2
RhMCRND_940_1587	18032583	Fvb2
RhK5_15129_1090	18033669	Fvb2
RhK5_15129_760	18034098	Fvb2
RhK5_15129_664	18034194	Fvb2
RhK5_15129_502	18034356	Fvb2
RhMCRND_940_3121	18034775	Fvb2
Rh12GR_6077_815	18039328	Fvb2
RhMCRND_14541_280	18039863	Fvb2
RhMCRND_32530_1180	18045064	Fvb2
Rh12GR_78923_155	18045491	Fvb2
RhK5_4834_602	18046490	Fvb2
RhK5_20378_40	18049864	Fvb2
RhMCRND_27942_128	18050658	Fvb2
Rh12GR_22727_1264	18051042	Fvb2
RhK5_11666_152	18052070	Fvb2
RhMCRND_15754_681	18052558	Fvb2
RhK5_2880_1031	18055953	Fvb2
Rh12GR_1246_1801	18059581	Fvb2
RhMCRND_1264_795	18060655	Fvb2
RhK5_19295_1709	18078282	Fvb2
RhK5_19295_1824	18078397	Fvb2
RhK5_19295_2075	18079348	Fvb2
RhK5_19295_2120	18079393	Fvb2
RhK5_19295_2285	18079957	Fvb2
RhMCRND_2800_1052	18080017	Fvb2
RhK5_19295_2730	18081380	Fvb2
RhK5_19295_3017	18082043	Fvb2
RhK5_19295_3113	18082139	Fvb2
RhK5_19295_3201	18082307	Fvb2
RhK5_19295_3377	18082483	Fvb2
RhK5_19295_3889	18083197	Fvb2
RhK5_19295_4025	18083333	Fvb2
RhK5_19295_4273	18083581	Fvb2
RhK5_19295_4603	18083911	Fvb2
RhK5_19295_4702	18084010	Fvb2
RhK5_19295_4765	18084073	Fvb2
RhK5_19295_4805	18084113	Fvb2
RhK5_19295_5027	18084335	Fvb2
RhK5_19295_5102	18084410	Fvb2
RhK5_19295_5162	18084470	Fvb2
RhK5_19295_5242	18084550	Fvb2
RhK5_19295_5524	18085945	Fvb2
Rh12GR_86288_182	18099990	Fvb2
RhK5_16604_127	18106436	Fvb2
RhMCRND_12004_303	18116823	Fvb2
RhMCRND_12004_939	18117580	Fvb2
Rh12GR_56777_1580	18118987	Fvb2
RhMCRND_17594_362	18119495	Fvb2
RhK5_8036_460	18123054	Fvb2
RhK5_8036_295	18141233	Fvb2
RhK5_8718_630	18144623	Fvb2
Rh12GR_84705_1032	18159861	Fvb2
Rh12GR_6203_1048	18160234	Fvb2
Rh12GR_75525_614	18160691	Fvb2
RhK5_14084_363	18161936	Fvb2
RhK5_14084_770	18162576	Fvb2
RhK5_14084_1164	18163509	Fvb2
RhMCRND_4255_1585	18164691	Fvb2
RhMCRND_2575_1753	18200576	Fvb2
RhK5_1560_1342	18230583	Fvb2
RhK5_1560_895	18231808	Fvb2
Rh12GR_21004_408	18237800	Fvb2
RhK5_10517_661	18266224	Fvb2
Rh12GR_5045_1571	18266321	Fvb2
RhK5_10517_474	18266399	Fvb2
RhK5_10517_133	18266991	Fvb2
Rh12GR_56003_241	18267689	Fvb2
RhK5_9028_359	18282023	Fvb2
RhMCRND_13191_275	18282268	Fvb2
RhMCRND_8235_218	18284135	Fvb2
Rh12GR_22603_173	18285924	Fvb2
RhMCRND_1120_2381	18291851	Fvb2
RhMCRND_1120_1829	18293212	Fvb2
RhK5_4656_1611	18293332	Fvb2
RhK5_4656_899	18294044	Fvb2
Rh12GR_79911_67	18305372	Fvb2
RhK5_13164_261	18307066	Fvb2
RhK5_3715_1051	18317136	Fvb2
RhK5_3715_919	18317268	Fvb2
RhK5_3335_805	18317871	Fvb2
RhK5_3715_454	18318101	Fvb2
Rh12GR_5970_176	18318862	Fvb2
RhK5_3154_972	18320626	Fvb2
RhK5_3154_1175	18320968	Fvb2
RhMCRND_2075_2007	18322083	Fvb2
RhK5_9001_366	18322238	Fvb2
RhMCRND_2075_2117	18322369	Fvb2
Rh12GR_77309_661	18323242	Fvb2
RhK5_3154_2407	18324565	Fvb2
RhMCRND_3309_1080	18335499	Fvb2
Rh12GR_50073_1501	18335794	Fvb2
Rh12GR_50073_1683	18335975	Fvb2
Rh88_10406_188	18337020	Fvb2
Rh12GR_52313_217	18349581	Fvb2
Rh12GR_85129_291	18350868	Fvb2
Rh12GR_20_900	18352523	Fvb2
Rh12GR_20_1010	18352633	Fvb2
Rh12GR_20_1099	18352722	Fvb2
RhK5_14128_10740	18352801	Fvb2
RhK5_14128_10266	18353275	Fvb2
RhK5_14128_9891	18354163	Fvb2
RhK5_14128_9738	18354701	Fvb2
Rh12GR_20_2283	18354790	Fvb2
RhK5_14128_9552	18354887	Fvb2
RhK5_14128_9420	18355284	Fvb2
RhK5_14128_8651	18356399	Fvb2
RhK5_14128_8376	18356674	Fvb2
Rh12GR_20_4120	18357229	Fvb2
RhMCRND_12135_7450	18357350	Fvb2
RhK5_14128_7621	18357438	Fvb2
RhK5_14128_7421	18357636	Fvb2
Rh12GR_20_4669	18357775	Fvb2
RhK5_14128_7148	18357911	Fvb2
Rh12GR_20_4922	18358027	Fvb2
RhK5_14128_6902	18358157	Fvb2
RhK5_14128_6833	18358226	Fvb2
RhK5_14128_6242	18358803	Fvb2
RhK5_14128_5990	18359235	Fvb2
Rh12GR_20_6002	18359279	Fvb2
Rh12GR_20_6038	18359315	Fvb2
RhK5_14128_5855	18359382	Fvb2
RhK5_14128_5096	18360129	Fvb2
RhK5_14128_4922	18360315	Fvb2
RhK5_14128_4811	18360426	Fvb2
Rh12GR_20_7396	18360671	Fvb2
Rh12GR_20_7468	18360743	Fvb2
RhK5_14128_4334	18361052	Fvb2
Rh12GR_20_8001	18361423	Fvb2
Rh12GR_20_8073	18361495	Fvb2
RhK5_14128_3632	18361754	Fvb2
RhK5_14128_3368	18362213	Fvb2
RhK5_14128_3220	18362448	Fvb2
RhK5_14128_3159	18362509	Fvb2
Rh12GR_20_8944	18362647	Fvb2
Rh12GR_20_9253	18362955	Fvb2
Rh12GR_20_9392	18363094	Fvb2
RhK5_14128_2330	18363557	Fvb2
RhK5_14128_2144	18363743	Fvb2
RhK5_14128_1775	18364112	Fvb2
RhK5_14128_1607	18364280	Fvb2
RhK5_14128_1460	18364409	Fvb2
RhK5_14128_1262	18364708	Fvb2
RhK5_14128_501	18367477	Fvb2
RhK5_14128_95	18368803	Fvb2
Rh12GR_21248_179	18373847	Fvb2
RhMCRND_13014_454	18374325	Fvb2
Rh12GR_61461_1009	18375604	Fvb2
Rh12GR_45023_414	18375827	Fvb2
RhMCRND_11010_409	18377293	Fvb2
Rh12GR_41656_281	18378486	Fvb2
Rh12GR_17079_1859	18380753	Fvb2
RhMCRND_10384_468	18385056	Fvb2
Rh12GR_38881_1064	18385323	Fvb2
Rh12GR_15985_285	18387940	Fvb2
Rh12GR_11594_1018	18422025	Fvb2
Rh12GR_57887_655	18429988	Fvb2
RhMCRND_1140_652	18437465	Fvb2
RhMCRND_758_531	18439760	Fvb2
RhK5_471_637	18439933	Fvb2
RhK5_471_685	18439981	Fvb2
RhK5_471_1161	18441040	Fvb2
RhK5_471_1315	18441194	Fvb2
RhK5_471_1906	18441785	Fvb2
RhMCRND_758_2109	18441905	Fvb2
RhK5_471_2408	18442289	Fvb2
RhK5_471_2663	18442544	Fvb2
Rh12GR_23508_220	18443220	Fvb2
RhK5_8640_225	18455043	Fvb2
RhMCRND_10653_243	18455625	Fvb2
RhK5_8640_711	18455750	Fvb2
RhK5_5935_234	18457941	Fvb2
Rh12GR_41881_508	18464781	Fvb2
RhK5_5935_653	18464812	Fvb2
Rh12GR_41881_283	18465166	Fvb2
Rh12GR_91535_287	18467201	Fvb2
RhMCRND_25524_1083	18473088	Fvb2
RhMCRND_8985_1071	18473900	Fvb2
RhK5_15756_1237	18474011	Fvb2
Rh12GR_50667_172	18475482	Fvb2
RhK5_15756_313	18475941	Fvb2
RhMCRND_12005_495	18477242	Fvb2
Rh12GR_24055_2723	18490654	Fvb2
Rh12GR_47488_350	18491784	Fvb2
RhK5_1778_1346	18493213	Fvb2
RhK5_1778_509	18494865	Fvb2
RhK5_11244_499	18497806	Fvb2
RhK5_11244_1078	18498382	Fvb2
RhK5_2411_913	18500151	Fvb2
RhK5_2411_1172	18500410	Fvb2
Rh12GR_4695_1071	18500582	Fvb2
RhK5_2411_1612	18501314	Fvb2
RhK5_337_666	18502244	Fvb2
RhK5_337_1260	18502838	Fvb2
RhK5_337_2084	18503662	Fvb2
RhMCRND_21189_134	18505984	Fvb2
RhK5_1148_1114	18515152	Fvb2
RhK5_1148_810	18515526	Fvb2
RhK5_2488_240	18518388	Fvb2
RhK5_2488_484	18518632	Fvb2
Rh12GR_54493_1146	18519832	Fvb2
RhK5_2488_947	18519862	Fvb2
RhK5_2488_1180	18520183	Fvb2
RhMCRND_10094_221	18522542	Fvb2
RhK5_5073_1042	18522816	Fvb2
RhK5_5073_784	18523211	Fvb2
RhK5_5073_375	18524487	Fvb2
Rh12GR_10081_626	18526553	Fvb2
RhMCRND_31769_70	18527497	Fvb2
RhK5_929_1154	18543157	Fvb2
Rh12GR_48311_227	18543244	Fvb2
RhK5_929_785	18543530	Fvb2
Rh12GR_8070_1246	18543540	Fvb2
RhK5_929_743	18543824	Fvb2
RhK5_929_334	18544554	Fvb2
Rh12GR_49745_382	18555430	Fvb2
Rh12GR_31657_1239	18558653	Fvb2
RhK5_8085_180	18559802	Fvb2
Rh12GR_56897_881	18559810	Fvb2
RhK5_8085_218	18559841	Fvb2
RhK5_13683_1881	18563211	Fvb2
RhK5_13683_1374	18563719	Fvb2
Rh12GR_57901_1228	18564067	Fvb2
RhMCRND_19710_330	18565414	Fvb2
RhK5_13763_1060	18580436	Fvb2
RhK5_13763_868	18580628	Fvb2
RhK5_13763_820	18580676	Fvb2
RhMCRND_5094_394	18581051	Fvb2
Rh12GR_85324_1549	18581098	Fvb2
RhMCRND_6336_1144	18590231	Fvb2
RhK5_3824_613	18592086	Fvb2
RhK5_3824_357	18592335	Fvb2
RhK5_3824_86	18592608	Fvb2
RhK5_3745_1448	18598414	Fvb2
RhK5_3745_876	18599080	Fvb2
RhMCRND_3163_1575	18599383	Fvb2
RhK5_4349_1913	18602381	Fvb2
RhK5_4349_1010	18603207	Fvb2
RhK5_4349_769	18603444	Fvb2
RhK5_4349_478	18603718	Fvb2
RhMCRND_16140_305	18612915	Fvb2
RhK5_7296_448	18627204	Fvb2
RhK5_7296_705	18627455	Fvb2
RhMCRND_12228_226	18632459	Fvb2
Rh88_36343_193	18634526	Fvb2
RhK5_10596_1480	18639996	Fvb2
RhK5_10596_877	18641037	Fvb2
RhK5_10596_494	18641411	Fvb2
Rh12GR_12621_951	18642011	Fvb2
RhMCRND_23499_232	18642257	Fvb2
RhK5_12368_150	18642331	Fvb2
Rh12GR_83258_116	18645503	Fvb2
RhMCRND_11715_420	18645709	Fvb2
RhK5_7690_546	18646478	Fvb2
Rh88_8606_387	18667184	Fvb2
Rh88_8606_426	18667223	Fvb2
Rh88_8606_931	18667728	Fvb2
RhMCRND_4319_1009	18671320	Fvb2
RhK5_5330_1102	18671921	Fvb2
Rh12GR_37172_582	18674696	Fvb2
RhK5_10235_175	18675490	Fvb2
Rh88_15037_226	18675541	Fvb2
RhMCRND_15161_364	18676006	Fvb2
RhK5_4988_362	18678055	Fvb2
RhMCRND_6078_1102	18679183	Fvb2
RhK5_14293_72	18679798	Fvb2
RhK5_14293_378	18680539	Fvb2
Rh12GR_12017_324	18681890	Fvb2
Rh12GR_21500_1242	18683581	Fvb2
Rh12GR_33957_760	18739730	Fvb2
Rh12GR_41147_112	18775051	Fvb2
Rh12GR_58869_907	18905202	Fvb2
Rh12GR_20328_1138	18916798	Fvb2
RhK5_8114_924	18927637	Fvb2
RhK5_8114_111	18929691	Fvb2
RhMCRND_9779_735	18930966	Fvb2
RhMCRND_9779_1207	18931438	Fvb2
Rh12GR_544_1360	18932461	Fvb2
RhK5_6058_441	18953180	Fvb2
RhK5_6058_237	18953384	Fvb2
Rh12GR_34516_1736	18964572	Fvb2
RhMCRND_26487_1518	18966618	Fvb2
Rh12GR_9009_386	18969519	Fvb2
RhK5_5244_892	18970752	Fvb2
RhK5_5244_1097	18971136	Fvb2
RhK5_4525_452	18972560	Fvb2
Rh88_27524_42	18973336	Fvb2
RhK5_4322_1777	18977121	Fvb2
RhK5_4322_1390	18977506	Fvb2
RhK5_7593_828	18977727	Fvb2
RhMCRND_3416_1218	18977742	Fvb2
RhK5_15773_126	18979221	Fvb2
RhK5_15773_65	18979455	Fvb2
RhMCRND_7669_1048	18979505	Fvb2
RhK5_7616_79	18979587	Fvb2
RhK5_7616_364	18980022	Fvb2
RhK5_7616_563	18980519	Fvb2
Rh12GR_12503_704	18982603	Fvb2
Rh12GR_13764_606	18984744	Fvb2
Rh12GR_84583_249	18986818	Fvb2
RhK5_1423_1975	18988063	Fvb2
RhK5_1423_1225	18990151	Fvb2
RhK5_1423_560	18991439	Fvb2
RhK5_11152_239	18997434	Fvb2
RhK5_1632_787	19007089	Fvb2
RhK5_1632_842	19007273	Fvb2
RhK5_1632_896	19007636	Fvb2
RhK5_1632_1235	19008844	Fvb2
RhK5_1632_2000	19010098	Fvb2
Rh88_47301_1611	19010731	Fvb2
RhK5_5534_1021	19011603	Fvb2
RhK5_5534_937	19011691	Fvb2
Rh12GR_81135_758	19014394	Fvb2
Rh12GR_81135_436	19015553	Fvb2
RhK5_9003_828	19049745	Fvb2
RhK5_9003_608	19050537	Fvb2
Rh12GR_62182_134	19050921	Fvb2
RhK5_9003_393	19051222	Fvb2
Rh12GR_53916_786	19052725	Fvb2
RhMCRND_10561_271	19053412	Fvb2
RhK5_1152_1482	19056486	Fvb2
Rh12GR_53393_448	19057561	Fvb2
RhK5_1152_924	19057584	Fvb2
Rh12GR_2513_2422	19059166	Fvb2
RhMCRND_1913_296	19059542	Fvb2
RhMCRND_1913_256	19059560	Fvb2
RhK5_7363_192	19061870	Fvb2
RhMCRND_18173_830	19061950	Fvb2
RhK5_3073_1554	19062906	Fvb2
RhMCRND_18173_1934	19063732	Fvb2
RhMCRND_6081_1264	19084131	Fvb2
RhMCRND_6081_936	19084832	Fvb2
Rh12GR_5003_1419	19086134	Fvb2
Rh12GR_21115_177	19087618	Fvb2
RhMCRND_22266_444	19087753	Fvb2
RhK5_10505_700	19088845	Fvb2
RhK5_1677_3459	19090078	Fvb2
RhK5_1677_3917	19091379	Fvb2
RhK5_13890_226	19094095	Fvb2
Rh12GR_27359_1384	19095020	Fvb2
Rh12GR_77457_233	19095693	Fvb2
RhK5_18112_203	19097159	Fvb2
RhK5_9579_563	19100408	Fvb2
RhK5_9579_609	19100434	Fvb2
Rh12GR_41426_350	19100718	Fvb2
RhK5_1775_1225	19106062	Fvb2
RhK5_1775_868	19107158	Fvb2
RhMCRND_6321_1373	19113238	Fvb2
Rh12GR_28825_1225	19116059	Fvb2
Rh88_16768_196	19116631	Fvb2
RhK5_5498_737	19116691	Fvb2
Rh88_34826_494	19121970	Fvb2
RhMCRND_10296_225	19123575	Fvb2
RhMCRND_34075_446	19124555	Fvb2
Rh12GR_8395_916	19125275	Fvb2
RhK5_5498_1069	19127927	Fvb2
RhK5_126_627	19129311	Fvb2
Rh12GR_27612_731	19129647	Fvb2
RhK5_21284_468	19134481	Fvb2
RhMCRND_8439_260	19136260	Fvb2
RhK5_8334_290	19137409	Fvb2
RhK5_4586_860	19137624	Fvb2
Rh12GR_17166_720	19137931	Fvb2
RhK5_8334_598	19138818	Fvb2
RhK5_8334_822	19139674	Fvb2
Rh12GR_21094_356	19144783	Fvb2
Rh12GR_16490_793	19145195	Fvb2
RhMCRND_15424_247	19145321	Fvb2
Rh12GR_16490_601	19145385	Fvb2
Rh12GR_14006_466	19149666	Fvb2
Rh12GR_44993_209	19150867	Fvb2
Rh12GR_53454_267	19156578	Fvb2
RhK5_13245_204	19157891	Fvb2
RhK5_14073_228	19158349	Fvb2
RhMCRND_6954_1016	19158569	Fvb2
RhMCRND_20536_178	19159959	Fvb2
RhK5_14277_152	19160028	Fvb2
Rh12GR_18299_75	19160961	Fvb2
RhMCRND_25867_188	19161472	Fvb2
Rh12GR_57856_58	19162017	Fvb2
RhMCRND_12822_466	19162633	Fvb2
Rh12GR_14508_294	19163311	Fvb2
Rh88_7221_173	19166053	Fvb2
RhK5_4001_608	19167859	Fvb2
Rh12GR_4027_1355	19168245	Fvb2
RhK5_4001_685	19168276	Fvb2
RhK5_4001_809	19168400	Fvb2
RhK5_4001_1362	19169326	Fvb2
RhMCRND_14885_690	19202505	Fvb2
RhK5_9870_676	19202575	Fvb2
RhK5_432_242	19205087	Fvb2
RhK5_432_383	19205229	Fvb2
Rh12GR_1152_609	19205376	Fvb2
Rh12GR_1152_685	19205619	Fvb2
RhK5_432_677	19205701	Fvb2
Rh12GR_1152_854	19205889	Fvb2
RhK5_432_938	19206064	Fvb2
RhK5_432_1021	19206147	Fvb2
Rh12GR_1152_1678	19206797	Fvb2
Rh12GR_1152_1898	19207102	Fvb2
RhK5_432_1987	19207557	Fvb2
RhK5_432_2321	19208090	Fvb2
RhK5_432_2392	19208161	Fvb2
RhK5_432_2468	19208237	Fvb2
Rh12GR_1152_2712	19208563	Fvb2
RhK5_432_2763	19208758	Fvb2
Rh88_27659_620	19208807	Fvb2
Rh88_27659_525	19208888	Fvb2
RhK5_432_2948	19208942	Fvb2
RhK5_432_3021	19209012	Fvb2
Rh12GR_1152_3629	19209518	Fvb2
Rh12GR_1152_3701	19209590	Fvb2
RhK5_432_3671	19209662	Fvb2
RhK5_432_3713	19209704	Fvb2
RhK5_432_3866	19209857	Fvb2
RhK5_432_4349	19210340	Fvb2
Rh12GR_1152_4534	19210418	Fvb2
Rh12GR_1152_4664	19210547	Fvb2
RhMCRND_19886_390	19227230	Fvb2
Rh12GR_71957_1531	19234445	Fvb2
RhK5_8700_890	19239469	Fvb2
RhK5_8700_993	19239572	Fvb2
RhK5_1969_1833	19239909	Fvb2
RhK5_1969_565	19241177	Fvb2
RhMCRND_984_130	19241532	Fvb2
RhMCRND_984_86	19241577	Fvb2
RhMCRND_9803_1129	19246192	Fvb2
RhMCRND_9803_290	19255990	Fvb2
RhMCRND_1744_491	19258540	Fvb2
RhMCRND_1744_1146	19259191	Fvb2
RhMCRND_1744_1856	19260900	Fvb2
Rh12GR_1210_2792	19263017	Fvb2
RhMCRND_4597_444	19263397	Fvb2
RhMCRND_4597_1147	19265352	Fvb2
RhK5_1401_663	19265396	Fvb2
RhK5_1401_484	19266153	Fvb2
Rh12GR_30913_729	19275867	Fvb2
Rh12GR_50500_1141	19293303	Fvb2
Rh88_33998_523	19298100	Fvb2
RhK5_1413_1316	19298377	Fvb2
RhMCRND_25939_1703	19299018	Fvb2
RhMCRND_17190_1696	19299117	Fvb2
RhK5_9193_171	19301430	Fvb2
RhMCRND_4814_1354	19303898	Fvb2
RhK5_17698_617	19305821	Fvb2
RhK5_2149_799	19305848	Fvb2
RhK5_17698_347	19306085	Fvb2
RhMCRND_3409_1653	19312821	Fvb2
Rh12GR_93795_167	19313392	Fvb2
Rh12GR_25563_1554	19313554	Fvb2
RhMCRND_3409_1343	19313745	Fvb2
RhK5_3448_911	19313899	Fvb2
RhK5_3448_1115	19315061	Fvb2
RhMCRND_10609_375	19318235	Fvb2
RhK5_2145_1586	19320622	Fvb2
RhMCRND_2860_1197	19321575	Fvb2
RhK5_2145_908	19321992	Fvb2
RhK5_2145_752	19322667	Fvb2
RhK5_2145_480	19323101	Fvb2
RhK5_4489_1139	19325038	Fvb2
Rh12GR_27978_748	19325250	Fvb2
Rh12GR_88590_63	19325585	Fvb2
RhK5_4489_745	19326256	Fvb2
RhK5_12265_422	19329121	Fvb2
RhMCRND_6557_755	19329791	Fvb2
RhK5_1504_1365	19361195	Fvb2
Rh12GR_21930_1267	19361934	Fvb2
RhK5_1504_413	19362710	Fvb2
RhK5_2789_1594	19365364	Fvb2
RhMCRND_19826_46	19369320	Fvb2
RhMCRND_5018_271	19370060	Fvb2
Rh12GR_36413_648	19380586	Fvb2
RhK5_13283_462	19380971	Fvb2
RhK5_13283_576	19381272	Fvb2
Rh88_34958_331	19381584	Fvb2
RhMCRND_25029_586	19383389	Fvb2
Rh88_34679_241	19385291	Fvb2
RhK5_2760_511	19385575	Fvb2
RhK5_2760_1029	19386093	Fvb2
RhMCRND_19642_782	19386355	Fvb2
RhK5_10242_402	19390797	Fvb2
RhK5_10242_158	19391146	Fvb2
RhMCRND_53_1035	19394197	Fvb2
RhK5_12498_1053	19394661	Fvb2
RhMCRND_53_1237	19394941	Fvb2
RhK5_12498_1953	19396483	Fvb2
RhK5_12498_2028	19396558	Fvb2
RhMCRND_53_2164	19396601	Fvb2
Rh12GR_120_3651	19398766	Fvb2
RhK5_10448_884	19399243	Fvb2
RhK5_10448_1206	19399565	Fvb2
RhMCRND_53_5148	19399926	Fvb2
Rh12GR_120_1668	19400962	Fvb2
Rh12GR_54769_1481	19401718	Fvb2
RhMCRND_8288_684	19402408	Fvb2
RhMCRND_30310_241	19417906	Fvb2
RhK5_8478_367	19418180	Fvb2
RhK5_7929_66	19432569	Fvb2
Rh12GR_2318_1361	19432788	Fvb2
RhK5_7929_676	19433179	Fvb2
RhK5_7929_1219	19434141	Fvb2
RhMCRND_6517_195	19437689	Fvb2
Rh12GR_25149_1172	19438256	Fvb2
Rh12GR_17102_755	19439312	Fvb2
RhK5_16115_666	19439464	Fvb2
RhMCRND_26808_186	19462775	Fvb2
Rh12GR_26304_373	19466547	Fvb2
RhMCRND_3849_1261	19467133	Fvb2
RhK5_16054_787	19467474	Fvb2
RhK5_16054_463	19467801	Fvb2
RhMCRND_10317_203	19468532	Fvb2
Rh88_26643_221	19476381	Fvb2
Rh12GR_20295_1599	19483551	Fvb2
RhK5_13359_1325	19495032	Fvb2
Rh88_14547_328	19496551	Fvb2
Rh88_14547_219	19496748	Fvb2
RhK5_14694_39	19503224	Fvb2
RhMCRND_1800_1876	19503352	Fvb2
Rh88_26643_365	19503570	Fvb2
RhMCRND_23318_544	19508394	Fvb2
RhMCRND_36451_275	19508846	Fvb2
RhK5_3653_1266	19509837	Fvb2
RhK5_3653_1314	19509885	Fvb2
RhMCRND_5214_1189	19515735	Fvb2
Rh12GR_4381_1101	19516057	Fvb2
RhK5_19947_165	19517195	Fvb2
RhK5_19833_93	19520108	Fvb2
Rh12GR_52285_1176	19521594	Fvb2
RhK5_21952_1553	19523155	Fvb2
RhMCRND_786_1004	19523788	Fvb2
RhK5_10123_144	19530828	Fvb2
Rh12GR_62169_178	19534083	Fvb2
RhMCRND_5767_838	19535037	Fvb2
RhK5_3908_1115	19535309	Fvb2
RhK5_1921_1201	19550186	Fvb2
RhK5_1921_981	19550797	Fvb2
RhK5_1921_601	19551833	Fvb2
RhMCRND_28877_1421	19554488	Fvb2
Rh12GR_8033_623	19555940	Fvb2
RhMCRND_28877_510	19556495	Fvb2
RhMCRND_2273_1106	19561150	Fvb2
Rh12GR_11092_1004	19573357	Fvb2
Rh12GR_11092_873	19573460	Fvb2
Rh12GR_3395_1940	19595476	Fvb2
RhK5_17540_168	19595541	Fvb2
Rh12GR_99044_1106	19595667	Fvb2
RhK5_17540_354	19595727	Fvb2
Rh12GR_3395_1054	19596360	Fvb2
RhMCRND_6936_298	19596849	Fvb2
RhMCRND_22925_271	19599116	Fvb2
RhMCRND_14794_562	19600768	Fvb2
Rh12GR_22155_1121	19601753	Fvb2
RhK5_529_3083	19605399	Fvb2
RhK5_529_1894	19608887	Fvb2
RhK5_529_1511	19609418	Fvb2
RhK5_529_1163	19610195	Fvb2
Rh12GR_67488_1126	19610391	Fvb2
RhMCRND_35232_1044	19610484	Fvb2
Rh12GR_48705_268	19610956	Fvb2
RhK5_529_557	19611597	Fvb2
RhK5_529_367	19611918	Fvb2
RhMCRND_16976_227	19612637	Fvb2
RhK5_21123_170	19612854	Fvb2
Rh88_29056_330	19618771	Fvb2
RhK5_10769_474	19619100	Fvb2
RhK5_10769_555	19619343	Fvb2
Rh12GR_99248_1204	19619941	Fvb2
RhK5_10769_1160	19620231	Fvb2
RhMCRND_958_852	19623129	Fvb2
RhMCRND_958_351	19624444	Fvb2
Rh12GR_22360_459	19652572	Fvb2
RhK5_6398_473	19662426	Fvb2
RhK5_6398_749	19662702	Fvb2
Rh12GR_23024_1101	19667058	Fvb2
RhK5_1550_449	19670132	Fvb2
RhMCRND_35480_1266	19670754	Fvb2
RhK5_1550_939	19671095	Fvb2
RhK5_1550_1058	19671342	Fvb2
RhK5_1550_1651	19672178	Fvb2
Rh12GR_698_1101	19673913	Fvb2
Rh12GR_90352_155	19676934	Fvb2
RhK5_3164_176	19676977	Fvb2
RhK5_3164_603	19678895	Fvb2
RhK5_3164_705	19678997	Fvb2
RhK5_10490_565	19688884	Fvb2
Rh12GR_20338_758	19689982	Fvb2
RhMCRND_16801_492	19690234	Fvb2
RhMCRND_16801_532	19690280	Fvb2
Rh12GR_4270_163	19694502	Fvb2
RhK5_16412_142	19694786	Fvb2
RhK5_16412_241	19695259	Fvb2
Rh12GR_3969_540	19696249	Fvb2
RhK5_6642_1461	19699145	Fvb2
RhK5_6642_365	19700886	Fvb2
RhMCRND_5515_104	19702597	Fvb2
RhMCRND_7290_305	19707978	Fvb2
Rh88_26067_604	19708047	Fvb2
Rh12GR_43905_147	19708074	Fvb2
RhMCRND_13380_174	19712379	Fvb2
RhK5_14438_169	19713558	Fvb2
RhK5_14438_69	19713658	Fvb2
RhK5_11014_208	19714612	Fvb2
Rh12GR_20525_1011	19714671	Fvb2
Rh12GR_39432_566	19715664	Fvb2
Rh88_13585_143	19719111	Fvb2
RhK5_12059_145	19732516	Fvb2
RhK5_12059_486	19732946	Fvb2
RhMCRND_3224_1392	19734524	Fvb2
RhK5_8194_603	19740930	Fvb2
RhK5_6889_820	19746674	Fvb2
RhK5_6889_253	19748321	Fvb2
RhMCRND_36659_281	19748941	Fvb2
Rh12GR_7309_105	19748964	Fvb2
Rh12GR_2814_1201	19749131	Fvb2
RhK5_14369_78	19750227	Fvb2
Rh12GR_69356_135	19799049	Fvb2
Rh12GR_96354_510	19818929	Fvb2
Rh12GR_60316_1023	19842473	Fvb2
RhK5_9693_593	19845194	Fvb2
RhK5_9693_459	19845339	Fvb2
Rh12GR_41450_344	19846243	Fvb2
RhK5_2853_1070	19851824	Fvb2
RhK5_14037_1553	19851890	Fvb2
RhK5_14037_1512	19851931	Fvb2
Rh12GR_62668_437	19854179	Fvb2
RhK5_17075_105	19856406	Fvb2
RhK5_11449_296	19858423	Fvb2
RhK5_9942_118	19859660	Fvb2
RhK5_11551_355	19862550	Fvb2
RhK5_11139_949	19875353	Fvb2
RhK5_11139_1410	19876757	Fvb2
RhMCRND_3602_1200	19877114	Fvb2
Rh12GR_1378_2258	19877860	Fvb2
RhK5_11139_2722	19878189	Fvb2
RhMCRND_25138_234	19880717	Fvb2
RhMCRND_12610_251	19882179	Fvb2
RhK5_7896_464	19882420	Fvb2
RhK5_7896_556	19882667	Fvb2
Rh12GR_53873_302	19883475	Fvb2
RhK5_6978_312	19890758	Fvb2
RhK5_6978_950	19900657	Fvb2
Rh12GR_28419_1100	19900731	Fvb2
Rh12GR_11671_159	19906158	Fvb2
RhMCRND_34992_1774	19912262	Fvb2
Rh12GR_4125_1033	19912681	Fvb2
RhK5_3605_1109	19913526	Fvb2
RhK5_3605_685	19914103	Fvb2
RhMCRND_9149_217	19916195	Fvb2
RhMCRND_9149_866	19918257	Fvb2
RhK5_10000_137	19919879	Fvb2
RhMCRND_11071_497	19924151	Fvb2
Rh88_14276_170	19924742	Fvb2
Rh12GR_85582_458	19926969	Fvb2
RhK5_13990_568	19949298	Fvb2
Rh12GR_48360_2085	19950170	Fvb2
Rh12GR_24498_1571	19952744	Fvb2
RhMCRND_12871_249	19955150	Fvb2
Rh12GR_100520_352	19956046	Fvb2
RhK5_2120_1507	19965317	Fvb2
RhK5_2120_1448	19965373	Fvb2
RhMCRND_3902_1484	19967557	Fvb2
RhK5_2120_474	19968313	Fvb2
Rh12GR_5493_136	19971700	Fvb2
RhK5_12171_929	19972481	Fvb2
Rh12GR_37812_520	19973702	Fvb2
RhK5_864_255	19992219	Fvb2
RhK5_864_294	19992258	Fvb2
RhK5_864_525	19992913	Fvb2
RhK5_864_573	19993451	Fvb2
RhK5_864_739	19993784	Fvb2
RhK5_864_1902	19996162	Fvb2
RhK5_864_2353	19996798	Fvb2
Rh12GR_69523_375	20000417	Fvb2
RhMCRND_17109_285	20001220	Fvb2
RhK5_21417_439	20003568	Fvb2
RhK5_5893_789	20003942	Fvb2
RhMCRND_11607_220	20004093	Fvb2
Rh12GR_31301_1010	20006058	Fvb2
RhK5_636_359	20006467	Fvb2
RhK5_636_503	20006611	Fvb2
RhK5_636_680	20006788	Fvb2
RhK5_636_861	20006969	Fvb2
RhK5_636_1031	20007223	Fvb2
Rh12GR_819_1559	20009350	Fvb2
RhMCRND_6767_1943	20009635	Fvb2
RhK5_636_2470	20010792	Fvb2
RhK5_636_2815	20011796	Fvb2
RhK5_493_2969	20017902	Fvb2
Rh12GR_10782_6596	20018716	Fvb2
RhMCRND_605_1026	20019419	Fvb2
RhK5_493_1632	20020293	Fvb2
Rh88_7799_1669	20020490	Fvb2
RhK5_493_1363	20020578	Fvb2
RhK5_493_1033	20021072	Fvb2
RhK5_493_795	20021302	Fvb2
RhK5_493_463	20021742	Fvb2
RhMCRND_605_3094	20021837	Fvb2
RhK5_1013_397	20022942	Fvb2
RhK5_1013_743	20023285	Fvb2
Rh12GR_10782_2195	20024353	Fvb2
RhK5_1013_1166	20024435	Fvb2
RhMCRND_17561_120	20028944	Fvb2
RhMCRND_18872_471	20035039	Fvb2
Rh12GR_72530_630	20035079	Fvb2
RhK5_2614_580	20035574	Fvb2
RhMCRND_6312_366	20036003	Fvb2
Rh12GR_49573_191	20036008	Fvb2
RhK5_10197_560	20037918	Fvb2
RhMCRND_28812_370	20038186	Fvb2
Rh12GR_49196_794	20043830	Fvb2
RhK5_10008_886	20044115	Fvb2
RhK5_10008_1008	20044234	Fvb2
Rh12GR_10143_221	20044580	Fvb2
Rh12GR_15221_718	20046543	Fvb2
RhK5_11445_196	20050422	Fvb2
RhK5_11445_125	20050501	Fvb2
Rh12GR_71784_357	20053810	Fvb2
RhK5_21196_555	20058012	Fvb2
RhMCRND_12227_539	20084766	Fvb2
RhMCRND_1034_595	20088988	Fvb2
RhMCRND_1034_1004	20089393	Fvb2
RhMCRND_1034_1668	20090242	Fvb2
RhMCRND_5111_1436	20095299	Fvb2
RhK5_9439_140	20100118	Fvb2
RhK5_3766_1025	20119056	Fvb2
Rh12GR_44506_555	20120764	Fvb2
Rh12GR_41140_668	20121241	Fvb2
Rh12GR_71861_239	20121908	Fvb2
Rh12GR_12716_79	20122577	Fvb2
RhMCRND_14489_159	20122668	Fvb2
RhMCRND_13164_272	20127031	Fvb2
RhMCRND_15384_172	20135017	Fvb2
RhK5_6161_790	20135221	Fvb2
Rh12GR_37503_498	20139680	Fvb2
Rh12GR_13655_1271	20146239	Fvb2
RhK5_11858_433	20148175	Fvb2
RhK5_6897_352	20151439	Fvb2
RhK5_6897_617	20151707	Fvb2
RhMCRND_26886_260	20152052	Fvb2
RhMCRND_1841_1352	20157531	Fvb2
RhK5_3097_1128	20157651	Fvb2
RhK5_3097_706	20158069	Fvb2
RhK5_5148_733	20166588	Fvb2
RhK5_5148_832	20166687	Fvb2
RhMCRND_3454_271	20189265	Fvb2
RhMCRND_3454_984	20190245	Fvb2
RhMCRND_3454_1110	20190372	Fvb2
Rh12GR_3292_1365	20190621	Fvb2
RhK5_10399_176	20198526	Fvb2
RhK5_10399_232	20198582	Fvb2
RhK5_13403_352	20199578	Fvb2
RhMCRND_7097_258	20199814	Fvb2
Rh88_18400_159	20201028	Fvb2
Rh12GR_16145_121	20201377	Fvb2
RhMCRND_7603_458	20204271	Fvb2
Rh12GR_4923_1187	20204880	Fvb2
Rh12GR_7516_905	20204966	Fvb2
RhK5_4131_582	20207752	Fvb2
Rh12GR_62586_257	20207821	Fvb2
RhK5_4131_1065	20209013	Fvb2
RhK5_4131_1362	20209819	Fvb2
Rh88_16037_103	20213931	Fvb2
Rh12GR_55428_302	20214080	Fvb2
RhK5_6287_1060	20214694	Fvb2
RhMCRND_5683_442	20214817	Fvb2
RhK5_8373_155	20227866	Fvb2
RhK5_8373_194	20227887	Fvb2
Rh88_9764_543	20228300	Fvb2
RhK5_8373_736	20228428	Fvb2
RhK5_7949_197	20229602	Fvb2
RhK5_7949_372	20229777	Fvb2
RhMCRND_3355_572	20229837	Fvb2
RhMCRND_21594_414	20230255	Fvb2
RhK5_9375_241	20230557	Fvb2
RhK5_5756_975	20232049	Fvb2
Rh88_38260_620	20234545	Fvb2
RhK5_8563_383	20234905	Fvb2
RhK5_8563_542	20235064	Fvb2
RhMCRND_15679_604	20237158	Fvb2
RhK5_243_571	20240488	Fvb2
RhK5_243_623	20240540	Fvb2
RhMCRND_626_954	20240876	Fvb2
RhK5_243_1019	20240936	Fvb2
RhMCRND_626_1207	20241127	Fvb2
Rh12GR_12236_1162	20242661	Fvb2
RhK5_243_2804	20242721	Fvb2
RhK5_243_2844	20242761	Fvb2
RhK5_243_3030	20242947	Fvb2
RhMCRND_35619_1073	20244569	Fvb2
RhK5_81_123	20250907	Fvb2
RhK5_81_198	20251658	Fvb2
RhK5_81_416	20252145	Fvb2
RhK5_81_478	20252207	Fvb2
RhK5_81_828	20252557	Fvb2
RhK5_81_885	20252611	Fvb2
RhK5_81_1152	20253033	Fvb2
RhK5_81_1715	20254310	Fvb2
RhK5_81_2106	20255311	Fvb2
RhK5_81_2463	20256785	Fvb2
RhK5_81_2505	20256827	Fvb2
RhK5_222_1482	20256840	Fvb2
RhK5_6537_960	20257325	Fvb2
RhK5_222_1140	20257659	Fvb2
RhK5_17364_429	20260784	Fvb2
Rh12GR_18469_296	20261882	Fvb2
Rh12GR_18469_614	20262200	Fvb2
RhMCRND_6869_2259	20264765	Fvb2
RhK5_9124_625	20266888	Fvb2
RhK5_9124_550	20266963	Fvb2
RhK5_9124_442	20267358	Fvb2
RhK5_6746_702	20269414	Fvb2
Rh12GR_709_1313	20271120	Fvb2
RhK5_10122_980	20271234	Fvb2
RhK5_10122_935	20271275	Fvb2
RhK5_10122_585	20272227	Fvb2
RhK5_10122_240	20273010	Fvb2
Rh12GR_99810_362	20276161	Fvb2
RhMCRND_17297_306	20277363	Fvb2
Rh12GR_32426_508	20277588	Fvb2
RhMCRND_11696_216	20278343	Fvb2
RhK5_297_4627	20288405	Fvb2
RhK5_297_4498	20288504	Fvb2
RhK5_297_4306	20288732	Fvb2
RhK5_297_4252	20288748	Fvb2
RhK5_297_4114	20288897	Fvb2
RhMCRND_149_1164	20288944	Fvb2
RhK5_297_3646	20289371	Fvb2
RhK5_297_3474	20289541	Fvb2
RhK5_297_3316	20289701	Fvb2
RhK5_297_2359	20290926	Fvb2
RhK5_297_2317	20290968	Fvb2
RhK5_297_2140	20291145	Fvb2
RhK5_297_1985	20291300	Fvb2
RhK5_297_1689	20291676	Fvb2
RhK5_297_1492	20292057	Fvb2
RhK5_297_1102	20292680	Fvb2
RhK5_297_484	20293567	Fvb2
RhK5_297_386	20293665	Fvb2
RhK5_8481_98	20296349	Fvb2
RhK5_8481_572	20297560	Fvb2
RhMCRND_20471_179	20297664	Fvb2
RhMCRND_22422_335	20301240	Fvb2
RhK5_12246_375	20301468	Fvb2
Rh12GR_5261_271	20301604	Fvb2
RhMCRND_1026_1013	20301813	Fvb2
RhMCRND_5212_1621	20302957	Fvb2
RhK5_7122_682	20311874	Fvb2
RhK5_7122_568	20311944	Fvb2
RhK5_128_1041	20315042	Fvb2
RhMCRND_4177_826	20315879	Fvb2
RhMCRND_4177_1199	20316251	Fvb2
RhMCRND_25375_100	20317112	Fvb2
RhK5_9355_490	20317872	Fvb2
RhK5_9355_334	20318028	Fvb2
RhK5_9355_253	20318103	Fvb2
Rh12GR_3177_2768	20318449	Fvb2
RhMCRND_18480_254	20318534	Fvb2
RhK5_5451_982	20339544	Fvb2
Rh12GR_29905_1004	20340587	Fvb2
RhK5_5451_828	20341218	Fvb2
RhK5_5451_754	20341409	Fvb2
RhMCRND_9307_803	20344294	Fvb2
RhK5_10789_319	20354704	Fvb2
RhK5_12047_135	20355699	Fvb2
Rh12GR_3568_1483	20358036	Fvb2
RhMCRND_791_1324	20358114	Fvb2
RhMCRND_791_902	20359348	Fvb2
RhK5_11766_941	20359559	Fvb2
RhK5_11766_1227	20360104	Fvb2
RhK5_13931_229	20360916	Fvb2
RhK5_13931_80	20361091	Fvb2
RhK5_4572_1013	20364011	Fvb2
RhK5_4572_776	20364633	Fvb2
RhMCRND_7916_1087	20365370	Fvb2
RhK5_7990_517	20367289	Fvb2
RhMCRND_11382_454	20367387	Fvb2
Rh12GR_15084_654	20367601	Fvb2
RhK5_15118_260	20375798	Fvb2
RhK5_15118_494	20376029	Fvb2
Rh12GR_74559_1082	20377536	Fvb2
Rh12GR_53518_73	20378173	Fvb2
Rh12GR_21093_1544	20379064	Fvb2
RhMCRND_627_1431	20379184	Fvb2
Rh12GR_94967_95	20380448	Fvb2
RhK5_9647_565	20385131	Fvb2
Rh12GR_57959_448	20385232	Fvb2
Rh12GR_80480_123	20385411	Fvb2
Rh12GR_63815_504	20397974	Fvb2
RhMCRND_13437_492	20399816	Fvb2
Rh12GR_17779_346	20402414	Fvb2
RhK5_10004_416	20402474	Fvb2
RhK5_10004_556	20402614	Fvb2
RhMCRND_32858_195	20413904	Fvb2
Rh12GR_66805_233	20413905	Fvb2
RhMCRND_5724_347	20416306	Fvb2
RhK5_6577_1288	20416838	Fvb2
RhK5_6577_894	20417800	Fvb2
RhK5_11022_967	20420043	Fvb2
RhMCRND_31574_1078	20420358	Fvb2
RhMCRND_31574_916	20420605	Fvb2
RhK5_11022_119	20421886	Fvb2
RhK5_15687_310	20422625	Fvb2
RhK5_15687_1021	20424507	Fvb2
RhMCRND_33239_2054	20427026	Fvb2
Rh12GR_99568_718	20429075	Fvb2
Rh12GR_46335_819	20429131	Fvb2
RhMCRND_8442_819	20430669	Fvb2
RhMCRND_8442_1009	20430944	Fvb2
RhK5_654_1761	20431364	Fvb2
RhK5_654_1369	20431982	Fvb2
Rh12GR_22728_1778	20432114	Fvb2
RhK5_654_1081	20432425	Fvb2
RhK5_654_547	20433158	Fvb2
RhMCRND_33496_1255	20433208	Fvb2
RhK5_654_313	20433617	Fvb2
RhMCRND_26283_97	20435351	Fvb2
Rh12GR_5936_1451	20447788	Fvb2
Rh12GR_5936_1521	20447858	Fvb2
RhMCRND_10488_115	20450174	Fvb2
RhK5_5611_528	20450579	Fvb2
RhK5_5611_381	20451852	Fvb2
Rh12GR_38218_576	20473534	Fvb2
RhK5_9277_242	20476799	Fvb2
RhK5_9469_215	20485924	Fvb2
RhK5_9469_455	20486164	Fvb2
RhMCRND_13886_255	20486247	Fvb2
Rh12GR_44066_987	20487345	Fvb2
Rh88_13634_454	20488315	Fvb2
Rh88_21242_71	20492136	Fvb2
Rh12GR_1191_2923	20492567	Fvb2
RhK5_8306_921	20493516	Fvb2
RhK5_8306_1143	20493738	Fvb2
RhK5_8306_1461	20494056	Fvb2
Rh12GR_12607_929	20497373	Fvb2
RhMCRND_13177_118	20497565	Fvb2
RhK5_8556_671	20497710	Fvb2
RhK5_8556_123	20499085	Fvb2
Rh12GR_14168_951	20511145	Fvb2
RhMCRND_9095_1010	20511774	Fvb2
Rh12GR_14168_1341	20520903	Fvb2
RhK5_2155_1805	20529776	Fvb2
RhK5_2155_1022	20530655	Fvb2
RhMCRND_3366_1023	20533007	Fvb2
Rh12GR_2975_1481	20533157	Fvb2
RhK5_1935_1039	20537292	Fvb2
RhK5_1935_81	20538479	Fvb2
RhK5_7171_255	20540518	Fvb2
RhK5_7171_193	20540580	Fvb2
RhK5_2364_1028	20542809	Fvb2
Rh12GR_81551_253	20543261	Fvb2
RhK5_2364_719	20543380	Fvb2
RhK5_2364_272	20544405	Fvb2
Rh12GR_23235_2117	20544640	Fvb2
RhMCRND_4489_1129	20551743	Fvb2
RhK5_19861_393	20559180	Fvb2
RhK5_5510_701	20564957	Fvb2
RhK5_5510_1320	20565914	Fvb2
RhMCRND_6430_1088	20568601	Fvb2
RhMCRND_6430_755	20569029	Fvb2
RhK5_7908_347	20569459	Fvb2
RhK5_7908_240	20569566	Fvb2
RhK5_10440_306	20572435	Fvb2
RhK5_10440_432	20572561	Fvb2
RhK5_5632_308	20577473	Fvb2
Rh12GR_15953_535	20577764	Fvb2
RhK5_5632_557	20577818	Fvb2
RhK5_5632_882	20578134	Fvb2
RhK5_9450_106	20581817	Fvb2
RhK5_9450_152	20581863	Fvb2
RhK5_4032_1430	20582690	Fvb2
RhMCRND_3033_1055	20596196	Fvb2
Rh12GR_55688_1785	20596947	Fvb2
RhK5_659_964	20597291	Fvb2
RhK5_2306_1401	20601008	Fvb2
RhMCRND_22923_132	20601070	Fvb2
RhK5_2306_998	20602031	Fvb2
RhMCRND_22923_54	20605404	Fvb2
Rh12GR_4402_663	20605947	Fvb2
Rh12GR_25269_951	20607470	Fvb2
RhK5_2306_548	20607895	Fvb2
Rh12GR_22298_3464	20613930	Fvb2
Rh12GR_11799_590	20615083	Fvb2
Rh12GR_78708_1307	20620048	Fvb2
RhK5_393_1026	20620602	Fvb2
RhK5_393_924	20621105	Fvb2
Rh12GR_78708_763	20621512	Fvb2
RhK5_393_615	20621562	Fvb2
RhK5_352_3087	20621808	Fvb2
RhK5_393_417	20621839	Fvb2
RhMCRND_7510_773	20654262	Fvb2
RhK5_4798_173	20655427	Fvb2
RhK5_9685_59	20656160	Fvb2
RhK5_9685_411	20657734	Fvb2
RhK5_9685_605	20657928	Fvb2
Rh12GR_30928_325	20679131	Fvb2
RhMCRND_9374_1022	20682057	Fvb2
RhK5_17909_341	20683019	Fvb2
RhK5_6967_538	20692936	Fvb2
RhMCRND_11822_1675	20693420	Fvb2
RhMCRND_24926_90	20693738	Fvb2
Rh12GR_459_2434	20694895	Fvb2
RhK5_11998_439	20697028	Fvb2
RhK5_1047_1233	20709571	Fvb2
RhMCRND_32910_1153	20713223	Fvb2
Rh12GR_23616_1150	20713379	Fvb2
RhK5_12993_256	20714338	Fvb2
Rh12GR_39384_513	20719212	Fvb2
RhK5_19108_662	20722972	Fvb2
RhK5_19108_934	20723653	Fvb2
RhK5_19108_1159	20724046	Fvb2
RhMCRND_18116_120	20724526	Fvb2
RhK5_3245_261	20728454	Fvb2
RhMCRND_18116_627	20730201	Fvb2
RhK5_3245_1001	20730715	Fvb2
Rh12GR_73718_216	20731147	Fvb2
Rh12GR_65770_119	20731752	Fvb2
Rh12GR_10463_1053	20757869	Fvb2
Rh12GR_83190_774	20767406	Fvb2
RhK5_1757_1933	20771905	Fvb2
RhK5_1757_1343	20773100	Fvb2
RhK5_1757_1070	20773492	Fvb2
Rh12GR_2250_1933	20775422	Fvb2
RhK5_1757_389	20775528	Fvb2
RhK5_2923_523	20793546	Fvb2
RhMCRND_4821_1011	20794330	Fvb2
RhK5_2923_1207	20794653	Fvb2
RhMCRND_5299_1067	20794681	Fvb2
Rh12GR_23710_2641	20794899	Fvb2
RhMCRND_17451_557	20801171	Fvb2
RhK5_11429_1052	20801429	Fvb2
RhMCRND_17451_170	20801558	Fvb2
Rh12GR_35330_606	20808626	Fvb2
RhK5_6965_68	20809434	Fvb2
RhK5_4261_1125	20811346	Fvb2
RhK5_4261_869	20811712	Fvb2
RhK5_9385_683	20828412	Fvb2
RhK5_9385_639	20828440	Fvb2
RhMCRND_15796_453	20828893	Fvb2
Rh12GR_85162_626	20829146	Fvb2
RhMCRND_16864_1846	20829434	Fvb2
Rh12GR_13794_753	20831481	Fvb2
RhK5_2572_1535	20833147	Fvb2
RhMCRND_4867_1388	20833580	Fvb2
RhK5_2572_760	20834544	Fvb2
RhK5_2572_562	20834736	Fvb2
RhK5_2572_112	20835426	Fvb2
Rh12GR_58157_209	20840256	Fvb2
RhK5_6921_221	20848109	Fvb2
RhK5_10744_361	20854577	Fvb2
RhK5_10744_505	20854721	Fvb2
RhK5_11791_219	20855213	Fvb2
RhMCRND_3455_1097	20855980	Fvb2
RhK5_11791_1187	20856418	Fvb2
Rh12GR_49669_2134	20856892	Fvb2
RhMCRND_23294_1598	20857332	Fvb2
RhK5_2234_1105	20857634	Fvb2
Rh12GR_17464_1025	20860793	Fvb2
RhK5_8609_574	20866041	Fvb2
RhK5_8609_183	20866398	Fvb2
Rh12GR_76966_341	20866446	Fvb2
RhK5_11906_463	20868950	Fvb2
RhK5_3233_968	20887099	Fvb2
RhK5_3233_465	20887602	Fvb2
Rh12GR_26208_1900	20889360	Fvb2
RhK5_4831_1200	20897253	Fvb2
RhK5_4831_846	20897607	Fvb2
RhMCRND_11862_795	20898079	Fvb2
RhK5_4831_321	20898738	Fvb2
Rh12GR_94825_850	20907275	Fvb2
Rh12GR_94825_678	20907441	Fvb2
RhK5_4906_1038	20908404	Fvb2
Rh12GR_41554_708	20914279	Fvb2
RhK5_4906_941	20925127	Fvb2
RhK5_4906_452	20926668	Fvb2
Rh12GR_6014_385	20927333	Fvb2
RhMCRND_10532_768	20934187	Fvb2
Rh12GR_21224_348	20934647	Fvb2
RhMCRND_10532_195	20934760	Fvb2
RhK5_2818_145	20941318	Fvb2
RhK5_2818_700	20941941	Fvb2
RhK5_2818_1252	20943619	Fvb2
RhMCRND_13203_392	20943759	Fvb2
RhMCRND_8836_384	20951027	Fvb2
RhK5_10899_263	20958362	Fvb2
RhMCRND_5428_1023	20966555	Fvb2
Rh12GR_4121_707	20966904	Fvb2
RhMCRND_4859_1006	20971500	Fvb2
RhMCRND_8334_244	20979900	Fvb2
Rh12GR_18930_1025	20980569	Fvb2
Rh12GR_33832_1031	20988317	Fvb2
RhMCRND_13044_630	20988742	Fvb2
RhMCRND_34993_99	20989030	Fvb2
Rh12GR_85503_77	20990343	Fvb2
RhK5_2963_690	20990986	Fvb2
RhK5_2963_1077	20991536	Fvb2
RhK5_19626_630	20994971	Fvb2
Rh12GR_58854_53	20995684	Fvb2
RhK5_19626_870	20995894	Fvb2
RhK5_4910_955	20996570	Fvb2
RhK5_4910_112	21000340	Fvb2
RhMCRND_6686_1121	21001928	Fvb2
Rh12GR_13945_1107	21002355	Fvb2
RhK5_2976_946	21003338	Fvb2
RhK5_2976_1083	21003475	Fvb2
Rh12GR_20269_145	21009673	Fvb2
RhK5_7964_3279	21016373	Fvb2
RhMCRND_2018_1185	21017195	Fvb2
RhK5_7964_1196	21020864	Fvb2
RhK5_7964_688	21024893	Fvb2
RhMCRND_12844_401	21029577	Fvb2
Rh12GR_16037_552	21029644	Fvb2
Rh12GR_12274_477	21032659	Fvb2
RhK5_14698_129	21038856	Fvb2
RhK5_14698_180	21038907	Fvb2
Rh12GR_1282_4170	21040646	Fvb2
RhK5_8857_378	21044787	Fvb2
RhK5_8857_233	21045622	Fvb2
RhK5_12066_99	21048594	Fvb2
RhK5_20589_687	21050203	Fvb2
RhK5_20589_1018	21050829	Fvb2
Rh12GR_50624_50	21058797	Fvb2
Rh12GR_45418_815	21059541	Fvb2
Rh12GR_4806_1150	21060450	Fvb2
RhK5_3060_1029	21060738	Fvb2
RhK5_3060_749	21061704	Fvb2
RhK5_805_454	21064587	Fvb2
RhK5_805_844	21065557	Fvb2
RhK5_805_911	21065849	Fvb2
RhK5_805_1229	21066542	Fvb2
RhK5_805_1673	21067304	Fvb2
Rh12GR_65973_420	21067641	Fvb2
Rh12GR_5448_1614	21068222	Fvb2
RhMCRND_1243_1392	21068384	Fvb2
Rh12GR_50730_406	21069422	Fvb2
RhMCRND_22765_248	21072924	Fvb2
Rh12GR_49571_114	21073077	Fvb2
Rh12GR_77532_70	21073106	Fvb2
RhK5_15863_815	21074375	Fvb2
RhK5_15863_462	21074730	Fvb2
Rh12GR_63124_1113	21074894	Fvb2
RhMCRND_2859_1724	21076545	Fvb2
RhMCRND_2859_588	21077670	Fvb2
Rh12GR_22895_1403	21081482	Fvb2
RhK5_4397_519	21084919	Fvb2
RhMCRND_15949_114	21093783	Fvb2
Rh12GR_80909_728	21094489	Fvb2
Rh12GR_17272_1064	21096561	Fvb2
RhK5_9322_331	21096900	Fvb2
Rh12GR_22618_694	21099153	Fvb2
RhK5_11018_248	21126964	Fvb2
Rh12GR_8406_757	21127411	Fvb2
RhK5_6432_1043	21128869	Fvb2
RhMCRND_7615_443	21129014	Fvb2
Rh12GR_78426_414	21134285	Fvb2
RhK5_14553_456	21137197	Fvb2
Rh12GR_10490_1460	21137668	Fvb2
RhK5_14553_1145	21137814	Fvb2
RhMCRND_11762_191	21138077	Fvb2
RhMCRND_12600_718	21138317	Fvb2
RhK5_19190_325	21138742	Fvb2
RhK5_5393_766	21140636	Fvb2
RhMCRND_8918_899	21142218	Fvb2
RhK5_6748_1388	21145114	Fvb2
Rh12GR_25954_1245	21145616	Fvb2
RhMCRND_3509_1271	21146384	Fvb2
RhK5_6748_571	21146715	Fvb2
RhK5_13468_264	21147498	Fvb2
RhK5_1160_723	21149762	Fvb2
RhK5_5475_1070	21160085	Fvb2
RhMCRND_7881_1057	21161721	Fvb2
RhK5_9816_581	21163485	Fvb2
RhK5_7133_541	21163541	Fvb2
RhK5_8527_559	21163545	Fvb2
Rh12GR_15770_295	21163577	Fvb2
RhK5_20040_83	21170143	Fvb2
RhK5_7686_111	21174040	Fvb2
RhK5_7686_377	21174804	Fvb2
Rh12GR_3331_867	21175251	Fvb2
RhMCRND_3504_1289	21176239	Fvb2
RhK5_6117_735	21176450	Fvb2
RhK5_6117_400	21177712	Fvb2
Rh12GR_55976_214	21182960	Fvb2
Rh12GR_34298_1234	21194633	Fvb2
Rh12GR_32471_284	21195811	Fvb2
RhK5_3370_1511	21204635	Fvb2
RhK5_3370_903	21207206	Fvb2
Rh88_8763_338	21207770	Fvb2
RhMCRND_5867_1335	21208689	Fvb2
Rh12GR_50516_1467	21208904	Fvb2
RhK5_14946_1106	21209285	Fvb2
RhK5_14946_965	21209704	Fvb2
Rh12GR_50516_823	21210331	Fvb2
RhK5_11965_826	21216055	Fvb2
RhK5_11965_227	21217887	Fvb2
RhK5_2075_1570	21218300	Fvb2
RhK5_2075_1366	21221390	Fvb2
RhMCRND_3895_1557	21223241	Fvb2
RhMCRND_2283_252	21227393	Fvb2
RhK5_18442_2486	21227524	Fvb2
RhMCRND_2283_1044	21228185	Fvb2
RhK5_18442_1152	21230173	Fvb2
RhK5_18442_776	21230553	Fvb2
RhK5_12994_169	21254780	Fvb2
Rh12GR_20365_418	21270615	Fvb2
Rh12GR_20579_1711	21275703	Fvb2
Rh12GR_1282_2918	21288516	Fvb2
RhMCRND_7612_385	21289174	Fvb2
RhMCRND_6861_1275	21300257	Fvb2
RhK5_4803_323	21303487	Fvb2
RhK5_4803_419	21303581	Fvb2
Rh12GR_17493_1184	21304594	Fvb2
RhK5_2335_202	21310168	Fvb2
RhK5_2335_240	21310206	Fvb2
Rh12GR_36011_551	21324195	Fvb2
RhK5_3445_687	21328991	Fvb2
RhK5_17989_181	21334019	Fvb2
Rh12GR_20656_145	21335157	Fvb2
Rh12GR_11081_958	21335296	Fvb2
RhMCRND_10922_191	21338071	Fvb2
RhMCRND_8194_1132	21346168	Fvb2
RhK5_18315_847	21348586	Fvb2
RhK5_18315_916	21348655	Fvb2
Rh12GR_500_819	21350359	Fvb2
Rh12GR_500_1273	21351143	Fvb2
Rh12GR_500_1773	21351638	Fvb2
Rh12GR_500_2278	21352136	Fvb2
Rh12GR_500_2390	21352247	Fvb2
Rh12GR_500_2495	21352352	Fvb2
Rh12GR_500_2542	21352399	Fvb2
Rh12GR_500_2611	21352468	Fvb2
Rh12GR_500_2729	21352586	Fvb2
Rh12GR_500_2783	21352640	Fvb2
Rh12GR_500_3571	21353424	Fvb2
Rh12GR_500_3683	21353536	Fvb2
Rh12GR_500_3913	21354052	Fvb2
Rh12GR_500_4067	21354204	Fvb2
Rh12GR_500_4127	21354264	Fvb2
RhMCRND_121_1024	21354486	Fvb2
Rh12GR_500_4420	21354555	Fvb2
Rh12GR_500_4580	21354714	Fvb2
Rh12GR_500_4899	21355032	Fvb2
Rh12GR_500_5004	21355137	Fvb2
Rh12GR_500_5143	21355276	Fvb2
RhMCRND_27_5264	21355515	Fvb2
RhMCRND_6244_1242	21355846	Fvb2
RhK5_24_7104	21358177	Fvb2
RhK5_11823_191	21364646	Fvb2
RhK5_11823_317	21364773	Fvb2
RhK5_11823_434	21364887	Fvb2
Rh12GR_51449_232	21365414	Fvb2
RhK5_14547_139	21366132	Fvb2
RhMCRND_9940_580	21373941	Fvb2
RhK5_6383_253	21374665	Fvb2
RhMCRND_2431_1719	21384129	Fvb2
Rh12GR_62084_1562	21387698	Fvb2
RhK5_15345_1385	21389230	Fvb2
RhK5_15345_1460	21389305	Fvb2
RhMCRND_5786_227	21389348	Fvb2
RhK5_1120_1991	21392167	Fvb2
RhK5_1120_973	21395405	Fvb2
RhK5_1120_841	21395622	Fvb2
RhK5_1120_598	21396878	Fvb2
RhK5_1120_141	21397327	Fvb2
Rh12GR_19827_1040	21415450	Fvb2
RhMCRND_15688_404	21415876	Fvb2
Rh12GR_50532_176	21420020	Fvb2
RhMCRND_25557_238	21421232	Fvb2
RhK5_9133_871	21421811	Fvb2
RhK5_9133_532	21422944	Fvb2
RhK5_9133_172	21424416	Fvb2
Rh12GR_25086_1399	21429408	Fvb2
RhMCRND_14895_227	21429855	Fvb2
Rh12GR_31191_513	21433548	Fvb2
RhMCRND_11298_368	21433792	Fvb2
RhMCRND_11298_259	21433915	Fvb2
RhMCRND_14895_344	21435105	Fvb2
RhK5_5011_1007	21448661	Fvb2
RhK5_5011_926	21448746	Fvb2
RhMCRND_1838_1297	21449500	Fvb2
RhK5_6264_796	21449972	Fvb2
RhMCRND_1838_520	21450277	Fvb2
RhK5_6264_411	21450344	Fvb2
RhK5_6264_362	21450403	Fvb2
Rh12GR_15271_255	21450546	Fvb2
Rh88_7323_783	21459845	Fvb2
RhMCRND_14618_567	21470179	Fvb2
RhK5_2701_1112	21479113	Fvb2
Rh12GR_44972_122	21479313	Fvb2
RhMCRND_2663_184	21481762	Fvb2
RhK5_2701_816	21483236	Fvb2
RhK5_2701_924	21483344	Fvb2
RhK5_10301_574	21483449	Fvb2
RhK5_11064_103	21484017	Fvb2
RhK5_9175_1203	21488931	Fvb2
RhK5_9175_938	21489232	Fvb2
RhK5_9175_586	21490085	Fvb2
Rh12GR_31005_1027	21492626	Fvb2
Rh12GR_31005_935	21492716	Fvb2
Rh12GR_22248_699	21502233	Fvb2
RhMCRND_26397_383	21518538	Fvb2
RhMCRND_12582_167	21523447	Fvb2
RhK5_12805_102	21524450	Fvb2
RhK5_6857_434	21526537	Fvb2
RhK5_6857_119	21527504	Fvb2
RhK5_20554_369	21529394	Fvb2
RhK5_20554_59	21530029	Fvb2
RhK5_20554_113	21530031	Fvb2
RhK5_8470_327	21531236	Fvb2
RhK5_8470_624	21532255	Fvb2
RhK5_8470_1549	21534018	Fvb2
Rh12GR_64047_1023	21540722	Fvb2
Rh12GR_48475_119	21553957	Fvb2
RhK5_8485_1014	21554334	Fvb2
Rh12GR_55429_161	21554843	Fvb2
RhK5_8485_788	21555098	Fvb2
Rh88_47558_614	21555378	Fvb2
RhK5_8485_411	21555475	Fvb2
RhK5_8485_239	21555647	Fvb2
RhK5_5511_318	21556544	Fvb2
RhK5_5511_273	21556589	Fvb2
RhMCRND_784_358	21556895	Fvb2
RhMCRND_5155_363	21557775	Fvb2
Rh12GR_58131_174	21557922	Fvb2
Rh12GR_62875_391	21559254	Fvb2
Rh12GR_62875_715	21559702	Fvb2
Rh12GR_53027_257	21561106	Fvb2
RhK5_10733_761	21567726	Fvb2
RhK5_10733_1038	21569028	Fvb2
Rh12GR_56539_2469	21572075	Fvb2
Rh88_47255_549	21572185	Fvb2
RhK5_11987_235	21573910	Fvb2
RhMCRND_6574_1099	21574048	Fvb2
RhK5_13730_142	21574242	Fvb2
Rh12GR_99042_112	21574422	Fvb2
RhK5_13730_392	21575197	Fvb2
RhK5_13730_663	21575468	Fvb2
Rh12GR_2942_866	21578558	Fvb2
Rh12GR_8799_1265	21579697	Fvb2
RhK5_7000_215	21580262	Fvb2
RhMCRND_35077_102	21586077	Fvb2
Rh12GR_45344_475	21586123	Fvb2
RhK5_9802_299	21586920	Fvb2
RhK5_7108_318	21588764	Fvb2
RhK5_63_360	21594060	Fvb2
RhK5_63_6395	21605485	Fvb2
RhK5_63_6504	21605594	Fvb2
RhMCRND_7450_435	21610610	Fvb2
RhK5_7085_827	21610774	Fvb2
RhK5_7085_701	21610900	Fvb2
RhK5_7085_275	21611505	Fvb2
RhMCRND_1074_484	21645393	Fvb2
RhK5_685_2292	21645828	Fvb2
RhK5_685_1489	21646711	Fvb2
RhMCRND_1074_1529	21646875	Fvb2
RhK5_685_377	21648437	Fvb2
RhK5_9880_709	21651024	Fvb2
RhMCRND_23357_5647	21651068	Fvb2
RhK5_714_4549	21652060	Fvb2
RhK5_714_4027	21652548	Fvb2
Rh88_33900_289	21653184	Fvb2
RhK5_714_3112	21653469	Fvb2
RhK5_714_2459	21654126	Fvb2
RhK5_714_2371	21654174	Fvb2
RhK5_714_784	21657163	Fvb2
Rh88_12925_189	21657946	Fvb2
Rh88_7213_67	21659084	Fvb2
RhMCRND_13718_191	21660209	Fvb2
RhK5_12801_138	21660599	Fvb2
RhK5_12801_449	21661175	Fvb2
RhMCRND_13196_1114	21663015	Fvb2
Rh12GR_8598_2355	21663554	Fvb2
Rh12GR_21332_238	21665530	Fvb2
Rh12GR_22740_273	21670025	Fvb2
RhMCRND_20937_469	21680024	Fvb2
Rh12GR_56823_329	21682038	Fvb2
RhK5_10658_382	21690075	Fvb2
RhMCRND_825_454	21692664	Fvb2
Rh12GR_75406_51	21692778	Fvb2
RhK5_9969_123	21693087	Fvb2
RhMCRND_825_129	21693102	Fvb2
RhMCRND_21434_1657	21696326	Fvb2
RhK5_12412_730	21697689	Fvb2
Rh12GR_52626_1452	21698466	Fvb2
RhK5_10137_498	21698565	Fvb2
RhK5_10137_438	21698621	Fvb2
RhK5_10137_213	21698850	Fvb2
RhK5_12936_436	21702099	Fvb2
Rh12GR_21468_462	21705208	Fvb2
Rh12GR_9822_1020	21715300	Fvb2
Rh12GR_41051_671	21756210	Fvb2
RhK5_20131_747	21770570	Fvb2
Rh12GR_100722_1096	21775080	Fvb2
Rh12GR_53942_637	21793593	Fvb2
RhK5_7599_487	21796516	Fvb2
RhK5_18042_1305	21796691	Fvb2
RhMCRND_5943_1207	21796876	Fvb2
RhK5_18042_921	21798142	Fvb2
RhK5_21622_494	21807387	Fvb2
Rh88_38503_200	21817282	Fvb2
RhK5_9265_282	21819891	Fvb2
RhK5_9265_338	21819947	Fvb2
RhK5_9265_504	21820113	Fvb2
RhMCRND_5899_345	21820448	Fvb2
Rh12GR_3495_1811	21821059	Fvb2
RhMCRND_3482_1254	21822329	Fvb2
RhK5_17869_910	21822877	Fvb2
RhK5_17869_1159	21823381	Fvb2
Rh12GR_30050_298	21825879	Fvb2
RhK5_202_449	21826083	Fvb2
RhK5_202_575	21826359	Fvb2
RhK5_202_1716	21828347	Fvb2
RhK5_202_2334	21829153	Fvb2
RhK5_202_2647	21830004	Fvb2
RhK5_202_3107	21830470	Fvb2
RhK5_202_3994	21831452	Fvb2
RhMCRND_20164_1189	21843105	Fvb2
Rh12GR_16034_1049	21843394	Fvb2
Rh12GR_50048_483	21843423	Fvb2
RhMCRND_23732_326	21845219	Fvb2
Rh88_36015_74	21850728	Fvb2
RhMCRND_2521_2147	21850786	Fvb2
RhK5_18178_461	21851311	Fvb2
RhK5_5873_644	21853973	Fvb2
RhK5_5873_405	21855118	Fvb2
RhMCRND_31012_1051	21862207	Fvb2
Rh12GR_7361_5864	21862216	Fvb2
Rh12GR_7361_5825	21862255	Fvb2
RhK5_12423_908	21862770	Fvb2
Rh12GR_7361_5374	21863421	Fvb2
Rh12GR_7361_5089	21863678	Fvb2
Rh12GR_7361_4736	21863982	Fvb2
RhK5_14939_499	21863993	Fvb2
Rh12GR_7361_4423	21864482	Fvb2
Rh12GR_7361_3933	21864971	Fvb2
RhK5_3427_425	21866484	Fvb2
RhK5_3427_170	21866735	Fvb2
Rh12GR_7361_2807	21866910	Fvb2
Rh12GR_7361_2708	21867009	Fvb2
RhK5_14629_271	21867138	Fvb2
RhK5_3603_1683	21867979	Fvb2
RhK5_3603_980	21870580	Fvb2
RhK5_15626_174	21884561	Fvb2
Rh12GR_778_1892	21886678	Fvb2
Rh12GR_778_1930	21886716	Fvb2
RhK5_5187_922	21901046	Fvb2
RhK5_5187_1076	21901190	Fvb2
Rh12GR_3489_1630	21901667	Fvb2
RhK5_19886_75	21903773	Fvb2
Rh12GR_8336_1418	21936832	Fvb2
Rh12GR_4499_1694	21950706	Fvb2
RhK5_6012_97	21950726	Fvb2
RhK5_6012_401	21951055	Fvb2
RhK5_21923_536	21955079	Fvb2
RhK5_20068_238	21955478	Fvb2
RhK5_21923_2584	21957200	Fvb2
RhK5_5404_1045	21961931	Fvb2
RhK5_5404_840	21962399	Fvb2
Rh12GR_16298_433	21987660	Fvb2
Rh12GR_16298_493	21987811	Fvb2
RhK5_7465_168	21988455	Fvb2
Rh12GR_12810_594	21989198	Fvb2
RhMCRND_13451_828	21989692	Fvb2
Rh12GR_3306_109	21990107	Fvb2
RhK5_1915_1873	21990116	Fvb2
Rh12GR_65201_297	21991494	Fvb2
RhK5_1915_1084	21991887	Fvb2
RhMCRND_3466_1121	21992141	Fvb2
RhK5_1915_682	21992572	Fvb2
RhK5_1915_587	21992939	Fvb2
RhK5_414_460	21992940	Fvb2
RhMCRND_12455_766	21995092	Fvb2
RhK5_9121_200	21996690	Fvb2
RhK5_9121_107	21996781	Fvb2
RhK5_1429_1847	21997389	Fvb2
RhK5_1429_1139	21998091	Fvb2
RhK5_1429_965	21998265	Fvb2
RhK5_1429_484	21998752	Fvb2
RhK5_1429_43	21999114	Fvb2
RhK5_4751_485	21999669	Fvb2
RhMCRND_9039_710	21999873	Fvb2
Rh12GR_31612_772	21999930	Fvb2
Rh12GR_31612_924	22000080	Fvb2
Rh12GR_37349_820	22015292	Fvb2
RhMCRND_3600_1011	22029999	Fvb2
RhK5_2893_1021	22035518	Fvb2
RhK5_2893_756	22036164	Fvb2
RhMCRND_4501_1167	22036214	Fvb2
RhK5_2893_449	22043324	Fvb2
RhK5_5282_641	22045957	Fvb2
RhMCRND_6562_1372	22047385	Fvb2
RhK5_6633_788	22048866	Fvb2
RhK5_6633_133	22051047	Fvb2
RhK5_19118_48	22052611	Fvb2
RhK5_9539_421	22053096	Fvb2
RhK5_9539_99	22053986	Fvb2
RhMCRND_5240_1103	22054236	Fvb2
RhK5_8214_419	22055071	Fvb2
RhK5_8214_269	22055999	Fvb2
RhK5_4394_1026	22057927	Fvb2
RhK5_4394_955	22057996	Fvb2
Rh12GR_34703_1019	22060806	Fvb2
Rh12GR_333_3202	22068658	Fvb2
Rh12GR_51964_1436	22069990	Fvb2
RhMCRND_15710_121	22071300	Fvb2
RhK5_318_2491	22072759	Fvb2
Rh12GR_3148_1167	22073056	Fvb2
RhMCRND_3890_1075	22073128	Fvb2
RhK5_77_5115	22090154	Fvb2
RhK5_77_4131	22091801	Fvb2
RhK5_77_3078	22093116	Fvb2
RhK5_77_2846	22093568	Fvb2
RhK5_77_2714	22093782	Fvb2
RhK5_77_2668	22093828	Fvb2
RhK5_77_2600	22093896	Fvb2
RhK5_77_2558	22093938	Fvb2
RhK5_77_1142	22096449	Fvb2
RhMCRND_27548_4320	22096482	Fvb2
RhK5_77_1031	22096560	Fvb2
RhK5_77_492	22097117	Fvb2
RhMCRND_27548_5216	22097396	Fvb2
RhK5_77_137	22097472	Fvb2
RhMCRND_2162_1052	22101297	Fvb2
RhK5_5832_688	22101514	Fvb2
Rh12GR_15355_758	22101591	Fvb2
RhK5_5832_316	22101880	Fvb2
RhMCRND_9370_977	22102439	Fvb2
RhK5_6500_339	22102604	Fvb2
RhK5_6500_767	22103362	Fvb2
RhMCRND_12086_926	22128425	Fvb2
RhMCRND_1407_964	22134727	Fvb2
RhK5_1326_1363	22135108	Fvb2
Rh12GR_1655_1452	22135286	Fvb2
RhK5_1326_820	22136297	Fvb2
RhK5_1326_569	22136913	Fvb2
RhK5_1326_250	22137296	Fvb2
RhK5_6829_626	22140182	Fvb2
Rh12GR_14014_442	22140598	Fvb2
RhK5_19684_2136	22147021	Fvb2
RhMCRND_1424_1295	22147911	Fvb2
RhK5_19684_1109	22148048	Fvb2
RhK5_19684_919	22148238	Fvb2
RhK5_6981_670	22149551	Fvb2
RhK5_6981_178	22150043	Fvb2
RhK5_6981_134	22150087	Fvb2
RhMCRND_2058_1505	22150196	Fvb2
RhK5_4736_82	22150257	Fvb2
RhMCRND_2058_1083	22151307	Fvb2
RhK5_4736_621	22151490	Fvb2
RhK5_4736_1022	22152062	Fvb2
Rh88_47823_1306	22152128	Fvb2
Rh12GR_24738_1866	22155394	Fvb2
RhK5_8099_602	22156229	Fvb2
RhK5_8099_764	22157095	Fvb2
RhK5_4039_516	22159286	Fvb2
RhMCRND_1418_410	22177259	Fvb2
RhMCRND_1418_1470	22178315	Fvb2
RhK5_1071_1630	22178474	Fvb2
Rh12GR_81994_1173	22178562	Fvb2
RhK5_1071_1942	22178786	Fvb2
RhK5_1071_2467	22179310	Fvb2
RhMCRND_36000_1160	22183605	Fvb2
RhK5_12181_449	22184219	Fvb2
RhK5_12942_548	22190690	Fvb2
RhMCRND_3141_1509	22193246	Fvb2
Rh12GR_2421_1431	22194072	Fvb2
Rh12GR_2421_1954	22195608	Fvb2
RhK5_10176_2768	22204821	Fvb2
Rh12GR_13671_590	22207002	Fvb2
Rh12GR_12647_3549	22207474	Fvb2
Rh12GR_31652_849	22209538	Fvb2
Rh12GR_38687_506	22209852	Fvb2
RhMCRND_765_1005	22209972	Fvb2
RhK5_10176_642	22210456	Fvb2
RhK5_10084_224	22211091	Fvb2
RhK5_19958_696	22213296	Fvb2
Rh12GR_60238_305	22213811	Fvb2
RhK5_19958_768	22213958	Fvb2
RhMCRND_7330_1267	22214232	Fvb2
RhK5_1827_419	22220949	Fvb2
RhMCRND_2602_1758	22220993	Fvb2
RhK5_1827_581	22221205	Fvb2
RhK5_1827_1101	22222336	Fvb2
RhK5_613_2742	22225818	Fvb2
RhK5_613_2540	22226023	Fvb2
RhMCRND_872_1373	22227393	Fvb2
RhK5_613_1006	22227519	Fvb2
RhK5_613_192	22228914	Fvb2
RhK5_7264_91	22234677	Fvb2
RhK5_7264_234	22234786	Fvb2
Rh12GR_57350_91	22235083	Fvb2
Rh12GR_45793_142	22237004	Fvb2
RhMCRND_9305_748	22237287	Fvb2
RhMCRND_9305_909	22237430	Fvb2
Rh12GR_21283_733	22241702	Fvb2
Rh12GR_50992_1495	22242531	Fvb2
RhK5_15569_944	22261020	Fvb2
RhK5_15569_1100	22261176	Fvb2
Rh12GR_69755_618	22261228	Fvb2
RhK5_232_3436	22264806	Fvb2
Rh12GR_100486_1929	22264985	Fvb2
RhK5_232_2952	22265269	Fvb2
RhK5_232_3146	22269184	Fvb2
RhK5_232_3082	22269248	Fvb2
RhK5_232_2269	22271372	Fvb2
RhK5_232_875	22272765	Fvb2
RhK5_232_769	22272871	Fvb2
RhK5_232_265	22273375	Fvb2
RhK5_232_197	22273443	Fvb2
RhK5_232_146	22273494	Fvb2
RhK5_232_67	22273537	Fvb2
RhK5_5424_902	22275824	Fvb2
Rh12GR_12464_213	22276877	Fvb2
RhK5_5424_655	22277525	Fvb2
RhK5_5424_128	22278044	Fvb2
RhMCRND_4244_1528	22278825	Fvb2
Rh12GR_17146_1126	22279293	Fvb2
Rh12GR_17146_946	22279473	Fvb2
RhK5_10812_313	22280261	Fvb2
RhK5_5428_1021	22283996	Fvb2
RhK5_5428_982	22284035	Fvb2
Rh12GR_26054_432	22289486	Fvb2
RhMCRND_31250_121	22327244	Fvb2
Rh12GR_84318_214	22370825	Fvb2
Rh12GR_65718_343	22371625	Fvb2
RhMCRND_2678_669	22374693	Fvb2
RhK5_5417_1083	22396702	Fvb2
RhK5_5417_1042	22396743	Fvb2
RhMCRND_2784_1005	22398241	Fvb2
RhK5_9806_220	22399433	Fvb2
RhMCRND_15344_463	22400607	Fvb2
RhK5_9806_563	22400932	Fvb2
RhK5_9806_601	22400985	Fvb2
RhK5_10138_4384	22402083	Fvb2
Rh12GR_23338_237	22402251	Fvb2
RhK5_10138_4056	22402408	Fvb2
RhK5_10138_3993	22402471	Fvb2
RhK5_10138_3924	22402540	Fvb2
RhK5_10138_3783	22402675	Fvb2
RhK5_10138_3708	22402756	Fvb2
RhK5_10138_3468	22402952	Fvb2
RhK5_10138_3204	22403342	Fvb2
RhMCRND_482_1310	22403401	Fvb2
RhK5_10138_2862	22403999	Fvb2
RhK5_10138_2607	22404353	Fvb2
RhK5_10138_2466	22404494	Fvb2
Rh12GR_60829_1178	22404912	Fvb2
RhK5_10138_2188	22405266	Fvb2
RhK5_10138_2145	22405982	Fvb2
RhK5_18400_571	22406213	Fvb2
RhK5_10138_1812	22406240	Fvb2
RhK5_10138_1536	22406916	Fvb2
RhK5_10138_1443	22407009	Fvb2
RhK5_10138_920	22407740	Fvb2
RhMCRND_482_3649	22408466	Fvb2
RhMCRND_16591_159	22411861	Fvb2
RhK5_7456_736	22413022	Fvb2
RhK5_7456_893	22413621	Fvb2
Rh12GR_16116_1138	22416854	Fvb2
Rh12GR_71963_474	22419464	Fvb2
Rh12GR_52403_284	22420365	Fvb2
RhK5_7969_500	22420658	Fvb2
RhK5_7969_302	22420862	Fvb2
Rh12GR_57986_172	22423947	Fvb2
Rh12GR_65178_153	22425379	Fvb2
Rh12GR_5151_994	22433090	Fvb2
Rh12GR_14125_876	22436075	Fvb2
RhMCRND_6313_1092	22441094	Fvb2
Rh12GR_18096_1149	22442743	Fvb2
RhMCRND_13148_267	22447409	Fvb2
Rh12GR_44253_238	22465229	Fvb2
Rh12GR_18446_379	22469699	Fvb2
RhK5_6650_779	22482815	Fvb2
RhK5_17581_196	22488015	Fvb2
RhK5_16549_713	22489492	Fvb2
RhK5_6838_907	22490339	Fvb2
RhK5_6838_693	22491309	Fvb2
Rh88_33814_1979	22492049	Fvb2
RhK5_17281_900	22493579	Fvb2
RhMCRND_12037_487	22493787	Fvb2
RhK5_17281_670	22494198	Fvb2
RhK5_17281_306	22496562	Fvb2
Rh12GR_18576_306	22504004	Fvb2
RhK5_953_2265	22522874	Fvb2
Rh12GR_1147_1337	22524081	Fvb2
RhK5_953_1090	22524621	Fvb2
RhK5_953_726	22525418	Fvb2
RhK5_12035_342	22533321	Fvb2
RhMCRND_7509_144	22534661	Fvb2
RhK5_7305_328	22535708	Fvb2
RhK5_7305_448	22535914	Fvb2
RhK5_7305_820	22536380	Fvb2
Rh12GR_11344_897	22536466	Fvb2
RhMCRND_32051_920	22539805	Fvb2
RhK5_15137_54	22543443	Fvb2
Rh12GR_37888_709	22544093	Fvb2
RhMCRND_12212_100	22544107	Fvb2
RhMCRND_19649_370	22545487	Fvb2
RhK5_6408_446	22546008	Fvb2
RhK5_10407_454	22546268	Fvb2
RhK5_6408_980	22547630	Fvb2
RhK5_17237_129	22549687	Fvb2
RhK5_17237_621	22550189	Fvb2
Rh12GR_71062_146	22551045	Fvb2
RhK5_17237_953	22551266	Fvb2
Rh12GR_38888_92	22551726	Fvb2
Rh12GR_76639_66	22560678	Fvb2
RhMCRND_13076_226	22562743	Fvb2
RhK5_8186_253	22562745	Fvb2
RhK5_8186_126	22562954	Fvb2
Rh12GR_27268_1283	22566064	Fvb2
RhMCRND_14486_1636	22566122	Fvb2
RhK5_12879_1083	22567048	Fvb2
RhMCRND_25506_455	22569216	Fvb2
RhK5_17619_225	22575460	Fvb2
RhMCRND_1855_1285	22576859	Fvb2
Rh88_39002_287	22577384	Fvb2
Rh12GR_15293_361	22579393	Fvb2
RhK5_11455_286	22594154	Fvb2
RhMCRND_17487_220	22594220	Fvb2
Rh12GR_19756_539	22594339	Fvb2
RhK5_11455_61	22594379	Fvb2
RhK5_2185_730	22594471	Fvb2
RhK5_3668_1517	22594490	Fvb2
RhK5_3668_1322	22594685	Fvb2
RhK5_3668_840	22595167	Fvb2
RhK5_3668_713	22595294	Fvb2
RhK5_13334_1941	22600449	Fvb2
RhK5_13334_1826	22600561	Fvb2
Rh12GR_1499_159	22600690	Fvb2
Rh12GR_14077_261	22607211	Fvb2
Rh12GR_24054_2734	22607923	Fvb2
RhMCRND_12365_56	22609640	Fvb2
RhMCRND_9524_1047	22610455	Fvb2
RhMCRND_9524_986	22610516	Fvb2
Rh12GR_5401_1624	22610742	Fvb2
Rh12GR_5401_868	22611601	Fvb2
RhK5_7712_358	22612545	Fvb2
Rh12GR_31772_1289	22613575	Fvb2
RhK5_7712_705	22613734	Fvb2
RhK5_17926_665	22624318	Fvb2
RhMCRND_6192_1077	22625310	Fvb2
RhMCRND_3975_1008	22625614	Fvb2
Rh12GR_53829_421	22630216	Fvb2
RhMCRND_38_6086	22634283	Fvb2
RhK5_1608_1003	22636428	Fvb2
Rh12GR_16677_1158	22637957	Fvb2
RhMCRND_38_5200	22644567	Fvb2
Rh12GR_27110_110	22647854	Fvb2
RhK5_9899_228	22676335	Fvb2
RhK5_9899_1235	22677856	Fvb2
Rh12GR_21_1677	22679523	Fvb2
RhK5_3067_1395	22679699	Fvb2
RhMCRND_38_1103	22680005	Fvb2
RhK5_3067_975	22680119	Fvb2
RhK5_3067_919	22680129	Fvb2
Rh12GR_21_704	22681037	Fvb2
Rh88_39740_546	22689363	Fvb2
Rh12GR_6825_496	22690439	Fvb2
Rh88_17717_526	22691107	Fvb2
Rh12GR_6825_217	22732451	Fvb2
Rh12GR_91086_117	22732463	Fvb2
Rh12GR_38766_498	22738912	Fvb2
Rh12GR_43578_141	22774786	Fvb2
Rh12GR_31009_1374	22779089	Fvb2
Rh12GR_4738_1757	22779980	Fvb2
RhK5_942_296	22781462	Fvb2
Rh12GR_89267_189	22781559	Fvb2
RhMCRND_35389_205	22781603	Fvb2
Rh12GR_10347_622	22782940	Fvb2
Rh12GR_54129_511	22786623	Fvb2
RhK5_400_1293	22840023	Fvb2
Rh12GR_72843_1015	22851436	Fvb2
Rh12GR_37230_895	22852402	Fvb2
RhK5_5504_947	22857658	Fvb2
RhMCRND_9136_867	22857732	Fvb2
Rh12GR_72354_688	22857793	Fvb2
RhMCRND_9136_532	22858149	Fvb2
RhK5_5504_275	22858409	Fvb2
RhK5_5504_172	22858506	Fvb2
RhK5_2275_875	22862691	Fvb2
Rh88_48689_403	22863547	Fvb2
Rh12GR_68536_458	22864069	Fvb2
RhMCRND_7744_195	22864548	Fvb2
RhMCRND_4291_1061	22867711	Fvb2
RhMCRND_4291_974	22867794	Fvb2
RhMCRND_24858_368	22869196	Fvb2
RhK5_20943_444	22870851	Fvb2
RhMCRND_24224_115	22872704	Fvb2
Rh12GR_2495_1846	22872797	Fvb2
Rh12GR_2495_2302	22873447	Fvb2
Rh12GR_9074_383	22876430	Fvb2
RhK5_8076_771	22887121	Fvb2
RhK5_8076_1040	22887405	Fvb2
RhMCRND_67_1773	22888463	Fvb2
RhMCRND_67_1845	22888535	Fvb2
RhMCRND_67_2404	22889089	Fvb2
RhMCRND_67_3463	22890307	Fvb2
RhMCRND_67_4020	22890862	Fvb2
RhK5_8076_5664	22892882	Fvb2
RhMCRND_7129_1145	22896088	Fvb2
RhK5_3915_692	22896807	Fvb2
RhK5_3915_857	22897087	Fvb2
RhMCRND_7129_545	22897862	Fvb2
RhK5_3303_1030	22901811	Fvb2
RhMCRND_5656_585	22901878	Fvb2
RhK5_3303_1378	22902153	Fvb2
RhK5_16329_1036	22903789	Fvb2
Rh12GR_7236_7082	22903946	Fvb2
RhMCRND_43_4248	22905664	Fvb2
RhK5_6919_450	22909498	Fvb2
RhK5_6919_618	22909837	Fvb2
RhK5_19472_516	22912729	Fvb2
RhMCRND_43_1511	22914718	Fvb2
RhMCRND_43_1344	22914885	Fvb2
Rh12GR_61232_101	22917459	Fvb2
Rh12GR_95089_174	22917796	Fvb2
RhK5_21154_878	22919838	Fvb2
RhK5_6323_819	22921958	Fvb2
RhMCRND_23726_470	22922116	Fvb2
RhK5_6323_369	22923166	Fvb2
RhMCRND_20804_179	22925332	Fvb2
RhMCRND_10614_307	22926164	Fvb2
Rh12GR_17014_241	22926635	Fvb2
RhK5_6484_474	22926769	Fvb2
Rh12GR_19288_235	22927506	Fvb2
RhK5_13070_484	22927760	Fvb2
RhMCRND_787_216	22928149	Fvb2
RhK5_511_801	22929773	Fvb2
RhK5_511_961	22929933	Fvb2
RhK5_511_1162	22930233	Fvb2
RhK5_511_1305	22930376	Fvb2
Rh12GR_15852_1383	22930403	Fvb2
RhK5_511_1384	22930455	Fvb2
RhK5_511_1789	22930860	Fvb2
RhK5_511_2464	22931508	Fvb2
RhK5_511_2501	22931545	Fvb2
RhK5_511_2691	22931732	Fvb2
RhK5_511_2905	22931946	Fvb2
Rh12GR_70948_213	22932773	Fvb2
RhK5_2096_506	22935301	Fvb2
RhK5_2096_1058	22937255	Fvb2
RhMCRND_3495_1182	22937340	Fvb2
RhMCRND_2667_1400	22941592	Fvb2
RhK5_2810_1223	22941682	Fvb2
RhMCRND_2011_1025	22942045	Fvb2
RhK5_2810_159	22943027	Fvb2
Rh12GR_12432_1064	22947581	Fvb2
Rh12GR_49605_1059	22955011	Fvb2
RhMCRND_11758_862	22956383	Fvb2
RhMCRND_2574_689	22958580	Fvb2
RhMCRND_2574_359	22958909	Fvb2
RhMCRND_5305_1085	22962730	Fvb2
RhK5_5983_1222	22970219	Fvb2
RhK5_9235_407	22994592	Fvb2
Rh12GR_42686_346	23009527	Fvb2
Rh12GR_51033_571	23045587	Fvb2
Rh12GR_76655_583	23046964	Fvb2
RhK5_1499_401	23048055	Fvb2
RhK5_1499_827	23050043	Fvb2
RhK5_1499_1304	23051466	Fvb2
RhK5_3153_1512	23056338	Fvb2
RhK5_3153_1353	23056497	Fvb2
RhK5_3153_634	23058010	Fvb2
RhK5_3153_96	23060087	Fvb2
RhK5_21960_941	23062354	Fvb2
RhK5_21960_892	23062407	Fvb2
RhK5_1157_1890	23114536	Fvb2
Rh12GR_8621_1145	23147452	Fvb2
Rh12GR_11297_931	23165419	Fvb2
Rh12GR_99589_844	23184973	Fvb2
Rh12GR_37692_100	23185377	Fvb2
Rh12GR_3144_1980	23188141	Fvb2
RhK5_4597_273	23190857	Fvb2
RhK5_4597_517	23191101	Fvb2
RhMCRND_7704_634	23191163	Fvb2
Rh12GR_2829_260	23194334	Fvb2
RhMCRND_2618_1465	23195074	Fvb2
Rh12GR_2164_1192	23195321	Fvb2
RhK5_2087_1677	23204314	Fvb2
Rh12GR_72864_252	23207857	Fvb2
RhK5_3180_532	23210035	Fvb2
RhK5_19939_98	23212412	Fvb2
RhK5_6443_214	23213525	Fvb2
RhK5_6443_606	23213914	Fvb2
RhMCRND_52_1038	23214462	Fvb2
RhK5_6443_1019	23214509	Fvb2
RhK5_6443_1363	23214853	Fvb2
RhK5_6443_1411	23214901	Fvb2
RhK5_6443_1509	23214999	Fvb2
RhK5_6443_1773	23215263	Fvb2
RhK5_6443_1983	23215461	Fvb2
RhK5_6443_2061	23215539	Fvb2
RhK5_6443_3429	23217918	Fvb2
RhMCRND_52_3571	23217990	Fvb2
RhK5_6443_3830	23218313	Fvb2
RhK5_6443_3972	23218455	Fvb2
RhMCRND_52_4173	23218694	Fvb2
RhK5_6443_4596	23219406	Fvb2
RhK5_6443_5021	23219822	Fvb2
RhMCRND_52_5637	23220403	Fvb2
RhK5_6443_5744	23220756	Fvb2
RhK5_6443_5781	23221151	Fvb2
RhK5_6443_5861	23221231	Fvb2
Rh12GR_82170_410	23224396	Fvb2
RhK5_1780_1767	23225883	Fvb2
RhK5_1780_645	23227698	Fvb2
Rh12GR_32352_152	23237326	Fvb2
Rh12GR_56684_208	23240657	Fvb2
RhMCRND_1948_357	23241968	Fvb2
RhMCRND_1948_603	23242464	Fvb2
RhK5_1207_634	23242601	Fvb2
RhK5_1207_850	23243015	Fvb2
RhK5_1207_922	23243550	Fvb2
RhK5_1207_1021	23244022	Fvb2
Rh12GR_1787_2041	23246439	Fvb2
Rh12GR_75090_1385	23247404	Fvb2
RhK5_1259_1668	23248824	Fvb2
RhMCRND_2285_1090	23249646	Fvb2
RhK5_1259_867	23250044	Fvb2
RhK5_1259_583	23250488	Fvb2
RhK5_1259_328	23251017	Fvb2
Rh12GR_2376_1235	23264553	Fvb2
Rh12GR_48148_159	23269580	Fvb2
RhMCRND_176_4294	23269707	Fvb2
RhMCRND_176_3534	23270807	Fvb2
RhK5_6938_1760	23271603	Fvb2
RhK5_6938_1572	23271957	Fvb2
RhK5_6938_996	23273354	Fvb2
RhK5_9557_716	23275225	Fvb2
RhMCRND_176_1182	23275392	Fvb2
RhK5_9557_339	23275752	Fvb2
RhK5_9557_299	23275792	Fvb2
RhK5_9557_155	23276148	Fvb2
RhK5_3667_1404	23277907	Fvb2
RhK5_3667_1069	23278285	Fvb2
Rh12GR_10224_1060	23278944	Fvb2
RhK5_11959_106	23285768	Fvb2
Rh12GR_24491_2492	23285952	Fvb2
RhK5_2087_1111	23288112	Fvb2
RhMCRND_6180_1267	23289086	Fvb2
Rh12GR_14900_498	23291600	Fvb2
RhMCRND_12181_267	23295879	Fvb2
Rh12GR_68749_1042	23301261	Fvb2
RhMCRND_18119_549	23309044	Fvb2
RhK5_11047_3884	23330145	Fvb2
Rh12GR_31844_82	23331605	Fvb2
Rh12GR_32174_1570	23334957	Fvb2
RhK5_11047_892	23335068	Fvb2
RhK5_17391_197	23337100	Fvb2
RhK5_17391_406	23337630	Fvb2
RhK5_13716_207	23346640	Fvb2
RhK5_13716_312	23346745	Fvb2
Rh12GR_44786_229	23354070	Fvb2
RhMCRND_2490_2058	23356511	Fvb2
Rh12GR_43748_386	23358822	Fvb2
Rh12GR_43748_137	23359042	Fvb2
Rh12GR_78624_1340	23362653	Fvb2
RhK5_11904_51	23366093	Fvb2
Rh12GR_74592_720	23366669	Fvb2
RhK5_849_1571	23367465	Fvb2
Rh12GR_60309_159	23371960	Fvb2
Rh12GR_90484_216	23373120	Fvb2
RhK5_2282_1608	23376691	Fvb2
RhK5_2282_1171	23377245	Fvb2
RhMCRND_3476_1549	23379629	Fvb2
RhMCRND_4316_1107	23382543	Fvb2
RhK5_6738_458	23386150	Fvb2
RhK5_6738_774	23386436	Fvb2
RhMCRND_3920_1752	23388137	Fvb2
Rh12GR_2361_4601	23388520	Fvb2
RhK5_9479_426	23389784	Fvb2
RhK5_9479_490	23389848	Fvb2
Rh88_7412_1537	23390332	Fvb2
RhK5_9479_1164	23391782	Fvb2
RhK5_7872_2284	23393887	Fvb2
RhK5_7872_2035	23394469	Fvb2
RhK5_7872_1646	23395192	Fvb2
RhMCRND_894_1175	23402490	Fvb2
RhMCRND_18315_228	23408001	Fvb2
Rh12GR_62269_135	23413410	Fvb2
RhMCRND_7285_1543	23413501	Fvb2
Rh12GR_33782_1103	23416039	Fvb2
Rh12GR_7120_1401	23418303	Fvb2
RhMCRND_11269_116	23419761	Fvb2
RhK5_6218_438	23419953	Fvb2
RhK5_7496_399	23422401	Fvb2
RhK5_7496_630	23422632	Fvb2
Rh12GR_49134_239	23422821	Fvb2
RhK5_390_390	23426343	Fvb2
Rh12GR_79997_502	23426397	Fvb2
RhK5_390_665	23426968	Fvb2
RhK5_390_995	23427726	Fvb2
RhK5_390_1175	23427906	Fvb2
RhK5_390_1474	23428509	Fvb2
RhK5_390_1903	23429430	Fvb2
RhK5_390_2215	23429829	Fvb2
RhK5_390_2680	23430864	Fvb2
RhK5_390_2915	23431099	Fvb2
Rh12GR_4111_1450	23449693	Fvb2
RhMCRND_4289_1578	23449840	Fvb2
RhK5_12908_725	23457705	Fvb2
Rh12GR_1738_882	23461139	Fvb2
Rh12GR_1738_116	23462688	Fvb2
Rh12GR_20677_1004	23465252	Fvb2
Rh12GR_20677_765	23465601	Fvb2
RhK5_10483_604	23465764	Fvb2
RhMCRND_8658_1008	23465992	Fvb2
Rh12GR_61794_520	23466464	Fvb2
RhMCRND_18381_146	23466811	Fvb2
RhMCRND_10690_737	23470703	Fvb2
Rh12GR_51508_162	23487689	Fvb2
Rh12GR_51508_328	23487861	Fvb2
Rh12GR_16250_269	23491683	Fvb2
Rh12GR_16250_550	23491960	Fvb2
RhK5_960_686	23511093	Fvb2
RhK5_5114_947	23521089	Fvb2
RhK5_5114_795	23521337	Fvb2
RhMCRND_7844_1632	23521816	Fvb2
Rh88_37865_506	23522349	Fvb2
Rh12GR_11675_978	23525139	Fvb2
RhK5_12103_407	23527197	Fvb2
RhMCRND_16022_442	23528269	Fvb2
RhK5_11444_213	23529555	Fvb2
RhK5_11444_411	23529935	Fvb2
RhMCRND_21336_393	23530010	Fvb2
RhMCRND_13596_152	23530881	Fvb2
RhMCRND_9152_1175	23553881	Fvb2
RhMCRND_9152_1065	23553991	Fvb2
RhK5_5447_404	23554471	Fvb2
Rh88_9141_549	23554856	Fvb2
RhK5_5447_592	23554900	Fvb2
RhK5_5447_1141	23556145	Fvb2
RhK5_5995_449	23558249	Fvb2
RhK5_5995_495	23558298	Fvb2
Rh12GR_80966_4197	23559122	Fvb2
RhK5_12795_557	23559424	Fvb2
Rh12GR_39179_406	23562063	Fvb2
RhMCRND_12146_550	23562441	Fvb2
RhK5_20955_284	23564181	Fvb2
Rh12GR_65484_366	23567838	Fvb2
Rh12GR_48720_1096	23581626	Fvb2
RhK5_4859_290	23586991	Fvb2
Rh12GR_51629_374	23587711	Fvb2
RhK5_4859_894	23589585	Fvb2
Rh12GR_29224_1311	23590142	Fvb2
RhK5_5829_153	23590606	Fvb2
RhK5_5829_84	23594312	Fvb2
Rh88_21254_109	23596105	Fvb2
RhK5_4163_419	23596179	Fvb2
RhMCRND_15034_119	23596493	Fvb2
Rh12GR_49769_502	23597926	Fvb2
RhK5_3234_906	23598370	Fvb2
RhK5_3234_1461	23598925	Fvb2
Rh12GR_25728_659	23598961	Fvb2
RhK5_4664_83	23623175	Fvb2
Rh12GR_61751_511	23623389	Fvb2
Rh88_34768_708	23624458	Fvb2
RhMCRND_10927_511	23626052	Fvb2
RhK5_4664_272	23627184	Fvb2
RhK5_9811_327	23629434	Fvb2
Rh88_12285_755	23630775	Fvb2
RhK5_3979_948	23631542	Fvb2
Rh12GR_51680_497	23631809	Fvb2
RhK5_11827_347	23633815	Fvb2
Rh12GR_18699_650	23637124	Fvb2
Rh12GR_60887_122	23638943	Fvb2
RhK5_18813_617	23640605	Fvb2
RhK5_18813_1090	23641063	Fvb2
Rh12GR_96729_136	23646640	Fvb2
RhK5_4190_912	23647166	Fvb2
RhK5_4190_607	23647985	Fvb2
RhMCRND_6791_1035	23648238	Fvb2
Rh12GR_21458_519	23649135	Fvb2
RhMCRND_12968_545	23652075	Fvb2
Rh12GR_8659_1209	23652733	Fvb2
RhK5_749_972	23652876	Fvb2
RhMCRND_26159_186	23654674	Fvb2
RhMCRND_1270_967	23654803	Fvb2
RhK5_749_933	23658957	Fvb2
RhK5_749_1085	23659318	Fvb2
RhMCRND_1270_869	23661589	Fvb2
RhK5_749_2359	23662099	Fvb2
RhK5_823_403	23663312	Fvb2
RhK5_823_533	23663426	Fvb2
RhK5_823_685	23663578	Fvb2
RhK5_823_1061	23664761	Fvb2
RhMCRND_18070_1849	23665515	Fvb2
RhK5_823_2602	23666503	Fvb2
Rh12GR_74438_108	23666762	Fvb2
RhK5_1751_333	23668986	Fvb2
RhK5_9120_862	23670481	Fvb2
RhK5_1751_1222	23671887	Fvb2
RhMCRND_2957_1386	23672029	Fvb2
RhMCRND_21037_1381	23672218	Fvb2
RhK5_1751_1558	23672418	Fvb2
RhK5_10126_181	23672529	Fvb2
Rh12GR_26009_2025	23674232	Fvb2
Rh12GR_31075_582	23677807	Fvb2
Rh88_14925_130	23678625	Fvb2
RhMCRND_8200_249	23678826	Fvb2
RhK5_18625_148	23680090	Fvb2
Rh12GR_48689_819	23680359	Fvb2
RhMCRND_4760_1037	23680599	Fvb2
RhK5_17048_1226	23685304	Fvb2
Rh12GR_2844_1122	23685854	Fvb2
RhK5_17048_824	23686354	Fvb2
Rh88_18824_54	23687433	Fvb2
RhMCRND_14106_1240	23692104	Fvb2
Rh12GR_43866_113	23693556	Fvb2
RhK5_1483_2095	23694752	Fvb2
RhMCRND_2556_2033	23694817	Fvb2
RhMCRND_2556_1973	23694877	Fvb2
RhK5_1483_1130	23696559	Fvb2
RhK5_1483_992	23697183	Fvb2
Rh12GR_2888_787	23697779	Fvb2
RhK5_1483_584	23698064	Fvb2
RhK5_1483_443	23698178	Fvb2
RhK5_9728_1343	23699774	Fvb2
Rh12GR_27766_905	23701102	Fvb2
RhK5_9728_391	23701632	Fvb2
RhK5_9728_136	23701878	Fvb2
Rh12GR_27766_1800	23702076	Fvb2
Rh12GR_55441_124	23726371	Fvb2
Rh12GR_56219_44	23726850	Fvb2
RhK5_12440_427	23727398	Fvb2
RhK5_2910_419	23727418	Fvb2
RhK5_12440_217	23727608	Fvb2
RhMCRND_11645_1166	23727623	Fvb2
RhK5_2910_1350	23728640	Fvb2
RhMCRND_27490_450	23728683	Fvb2
RhMCRND_24262_101	23729975	Fvb2
Rh12GR_89723_477	23745589	Fvb2
Rh12GR_8390_402	23755776	Fvb2
Rh12GR_28495_340	23770288	Fvb2
Rh12GR_79145_293	23770911	Fvb2
Rh12GR_79145_333	23770951	Fvb2
RhK5_6342_332	23771283	Fvb2
RhK5_6342_394	23771490	Fvb2
RhK5_6342_751	23772601	Fvb2
RhK5_6342_874	23772991	Fvb2
RhMCRND_6270_101	23773291	Fvb2
RhMCRND_8431_1034	23775215	Fvb2
Rh12GR_47175_176	23776638	Fvb2
Rh12GR_47175_269	23776708	Fvb2
Rh12GR_18432_1097	23778670	Fvb2
Rh88_12279_200	23791148	Fvb2
Rh12GR_8348_114	23794853	Fvb2
RhMCRND_13222_158	23795913	Fvb2
RhMCRND_34720_56	23796311	Fvb2
Rh12GR_11315_1215	23797904	Fvb2
RhMCRND_3442_2967	23801124	Fvb2
Rh12GR_10402_1042	23801472	Fvb2
RhK5_7792_539	23803302	Fvb2
RhK5_12134_350	23804505	Fvb2
RhMCRND_3442_1379	23821879	Fvb2
RhK5_7792_283	23822581	Fvb2
RhMCRND_4769_381	23827595	Fvb2
RhMCRND_16454_334	23835478	Fvb2
RhMCRND_10303_1288	23840559	Fvb2
Rh12GR_7314_1069	23841327	Fvb2
RhMCRND_17595_399	23847080	Fvb2
RhMCRND_7943_415	23848595	Fvb2
Rh88_14102_204	23851173	Fvb2
RhK5_1395_1729	23852536	Fvb2
RhK5_1395_1453	23853090	Fvb2
RhK5_1395_1405	23853158	Fvb2
Rh12GR_1406_1257	23853857	Fvb2
RhK5_1395_1006	23853945	Fvb2
RhK5_1395_820	23854605	Fvb2
RhMCRND_1476_1172	23854725	Fvb2
RhK5_1395_544	23854881	Fvb2
RhK5_7708_806	23857782	Fvb2
RhK5_7708_325	23859101	Fvb2
RhK5_2631_841	23860444	Fvb2
RhMCRND_2918_1289	23860638	Fvb2
Rh88_6140_389	23860885	Fvb2
RhK5_2631_238	23861047	Fvb2
RhK5_2631_129	23861156	Fvb2
RhMCRND_3741_1060	23863715	Fvb2
Rh12GR_82143_836	23867868	Fvb2
Rh12GR_60857_203	23871129	Fvb2
Rh12GR_37495_868	23873442	Fvb2
RhMCRND_11346_334	23873899	Fvb2
Rh12GR_72872_940	23877939	Fvb2
Rh12GR_55648_758	23885370	Fvb2
RhK5_9510_660	23885675	Fvb2
RhMCRND_29990_249	23886168	Fvb2
Rh12GR_84915_184	23888774	Fvb2
Rh12GR_26305_1426	23889289	Fvb2
Rh12GR_17483_720	23889514	Fvb2
Rh12GR_51963_84	23890768	Fvb2
RhK5_3884_506	23900404	Fvb2
Rh12GR_8365_439	23901616	Fvb2
RhK5_3884_1110	23902253	Fvb2
Rh12GR_11180_1293	23911205	Fvb2
RhK5_210_3196	23914730	Fvb2
RhK5_210_2608	23915318	Fvb2
RhK5_210_1827	23916474	Fvb2
RhK5_210_1431	23917224	Fvb2
RhK5_210_1389	23917266	Fvb2
RhK5_210_1128	23917838	Fvb2
RhK5_210_723	23918661	Fvb2
RhK5_1201_44	23922043	Fvb2
RhK5_1201_320	23922607	Fvb2
RhMCRND_3773_2092	23922651	Fvb2
Rh12GR_55720_197	23923292	Fvb2
RhK5_1201_846	23923662	Fvb2
RhK5_1201_891	23923707	Fvb2
RhK5_1201_998	23923814	Fvb2
RhK5_1201_1091	23923907	Fvb2
Rh12GR_26147_1015	23924262	Fvb2
RhK5_1201_1911	23925393	Fvb2
RhK5_3998_970	23926175	Fvb2
RhK5_1201_2297	23926232	Fvb2
RhK5_15912_186	23926676	Fvb2
RhK5_6623_382	23927732	Fvb2
RhK5_6623_510	23927945	Fvb2
Rh12GR_8744_388	23928519	Fvb2
Rh12GR_60574_133	23929943	Fvb2
RhK5_6683_300	23930684	Fvb2
RhMCRND_11655_460	23930908	Fvb2
RhK5_6683_665	23931213	Fvb2
RhMCRND_12233_340	23932242	Fvb2
RhMCRND_15739_431	23932795	Fvb2
RhMCRND_12233_759	23934086	Fvb2
Rh12GR_22905_844	23934165	Fvb2
RhK5_10425_401	23934395	Fvb2
RhMCRND_6802_1138	23957446	Fvb2
Rh88_40443_82	23957819	Fvb2
RhK5_4337_998	23958634	Fvb2
Rh12GR_69291_1195	23962183	Fvb2
RhK5_9675_375	23962570	Fvb2
RhMCRND_21454_237	23963888	Fvb2
RhMCRND_19345_641	23964076	Fvb2
RhK5_15299_440	23965155	Fvb2
RhK5_56_3898	23967782	Fvb2
RhK5_56_4028	23968506	Fvb2
Rh12GR_17183_647	23969518	Fvb2
RhMCRND_1713_1239	23969664	Fvb2
RhK5_56_4561	23971062	Fvb2
RhK5_56_4864	23971909	Fvb2
RhK5_56_4901	23972099	Fvb2
Rh12GR_12465_378	23984295	Fvb2
Rh12GR_1991_2056	23987476	Fvb2
RhK5_17552_370	23988163	Fvb2
RhK5_17552_969	23988741	Fvb2
RhK5_17552_1232	23989004	Fvb2
Rh12GR_12670_1528	23989700	Fvb2
RhK5_4770_533	23991709	Fvb2
Rh88_19674_120	24006840	Fvb2
RhMCRND_20986_1187	24008419	Fvb2
RhK5_5497_1021	24008562	Fvb2
RhK5_16662_259	24011502	Fvb2
RhMCRND_493_1228	24013411	Fvb2
RhK5_8008_582	24014106	Fvb2
RhK5_17959_71	24016064	Fvb2
RhMCRND_18391_106	24022240	Fvb2
Rh88_39997_279	24022488	Fvb2
Rh88_39997_130	24022668	Fvb2
RhMCRND_14386_272	24024916	Fvb2
Rh12GR_83908_61	24026302	Fvb2
RhMCRND_8350_796	24029391	Fvb2
RhMCRND_11051_49	24030595	Fvb2
RhMCRND_11051_332	24031398	Fvb2
RhK5_6668_689	24031433	Fvb2
RhK5_6668_306	24031968	Fvb2
Rh12GR_36903_1030	24037988	Fvb2
Rh12GR_36903_1204	24038333	Fvb2
RhK5_3316_1033	24070878	Fvb2
RhK5_3316_847	24071568	Fvb2
RhK5_3355_1429	24074878	Fvb2
RhK5_3355_1131	24075374	Fvb2
Rh88_41216_233	24077414	Fvb2
Rh88_41216_370	24077550	Fvb2
Rh12GR_14272_1072	24077761	Fvb2
Rh12GR_41012_392	24083289	Fvb2
RhMCRND_33266_185	24083475	Fvb2
RhK5_3692_387	24084835	Fvb2
RhK5_3692_611	24085059	Fvb2
RhMCRND_33211_1300	24085292	Fvb2
Rh12GR_57053_532	24085907	Fvb2
RhK5_3692_1140	24086667	Fvb2
RhK5_14495_109	24092274	Fvb2
RhMCRND_12919_142	24094172	Fvb2
RhK5_14495_827	24094218	Fvb2
RhK5_2950_1371	24100287	Fvb2
Rh12GR_7340_765	24100701	Fvb2
Rh12GR_7340_377	24101084	Fvb2
RhK5_2950_611	24102017	Fvb2
Rh12GR_26087_2534	24107329	Fvb2
RhK5_6680_689	24107653	Fvb2
RhK5_6680_37	24108923	Fvb2
RhK5_6626_852	24109478	Fvb2
RhK5_6626_741	24109954	Fvb2
RhK5_6626_379	24110627	Fvb2
RhMCRND_9816_1069	24111525	Fvb2
RhK5_10859_379	24114738	Fvb2
RhK5_10859_208	24115305	Fvb2
RhMCRND_27326_97	24115930	Fvb2
Rh12GR_35259_269	24118749	Fvb2
RhK5_19514_947	24129617	Fvb2
RhK5_19514_1085	24129755	Fvb2
RhK5_505_1065	24137179	Fvb2
RhMCRND_10360_1576	24137832	Fvb2
RhK5_505_1874	24138252	Fvb2
RhK5_505_2126	24138664	Fvb2
Rh88_33262_978	24139473	Fvb2
RhMCRND_3844_1543	24149850	Fvb2
Rh12GR_3372_1433	24153006	Fvb2
Rh12GR_63861_115	24164335	Fvb2
Rh12GR_48205_404	24165640	Fvb2
RhMCRND_31628_192	24168693	Fvb2
RhK5_16863_1077	24178146	Fvb2
RhK5_16863_1020	24178201	Fvb2
RhK5_16863_441	24178755	Fvb2
Rh88_14323_273	24179525	Fvb2
Rh88_14323_202	24179596	Fvb2
RhK5_2896_2209	24179857	Fvb2
RhK5_2896_1936	24180461	Fvb2
RhK5_2896_1483	24181674	Fvb2
RhK5_5534_564	24198272	Fvb2
RhK5_5534_391	24198425	Fvb2
RhK5_5625_1073	24201315	Fvb2
Rh12GR_13840_704	24201574	Fvb2
RhK5_5625_198	24203355	Fvb2
RhMCRND_6570_881	24224531	Fvb2
RhMCRND_6570_1086	24224736	Fvb2
RhK5_14118_572	24235688	Fvb2
RhK5_14118_910	24236026	Fvb2
RhK5_1225_1039	24236946	Fvb2
RhK5_12487_1112	24237110	Fvb2
Rh12GR_71367_2375	24237625	Fvb2
RhK5_12487_665	24237665	Fvb2
RhMCRND_8401_1022	24238179	Fvb2
Rh12GR_4289_833	24244315	Fvb2
RhK5_4969_732	24244562	Fvb2
RhK5_4969_481	24244980	Fvb2
RhMCRND_4897_1529	24245641	Fvb2
RhMCRND_1968_2311	24263489	Fvb2
RhMCRND_1968_1253	24265391	Fvb2
RhK5_6576_609	24273441	Fvb2
RhK5_6576_303	24274018	Fvb2
Rh12GR_5247_578	24275012	Fvb2
RhK5_348_2164	24298835	Fvb2
RhK5_348_2119	24298886	Fvb2
RhK5_348_1365	24301166	Fvb2
RhK5_348_703	24303896	Fvb2
RhK5_348_411	24304277	Fvb2
Rh12GR_30033_878	24305340	Fvb2
Rh12GR_24431_2343	24309330	Fvb2
RhMCRND_10972_538	24309501	Fvb2
Rh12GR_24431_1976	24310105	Fvb2
Rh12GR_24431_1928	24310151	Fvb2
Rh12GR_24431_1885	24310196	Fvb2
Rh12GR_24431_1798	24310275	Fvb2
Rh12GR_24431_1752	24310411	Fvb2
Rh12GR_24431_1693	24310470	Fvb2
Rh12GR_24431_1509	24310899	Fvb2
Rh12GR_24431_1386	24311535	Fvb2
Rh12GR_24431_1273	24311648	Fvb2
Rh12GR_24431_1047	24312073	Fvb2
Rh12GR_24431_893	24312742	Fvb2
Rh12GR_24431_599	24313193	Fvb2
Rh12GR_24431_466	24313544	Fvb2
Rh12GR_24431_189	24313914	Fvb2
RhK5_3661_484	24320694	Fvb2
RhMCRND_19184_970	24322469	Fvb2
RhMCRND_25962_245	24322666	Fvb2
Rh12GR_48799_105	24322784	Fvb2
RhMCRND_17323_204	24323387	Fvb2
Rh12GR_31297_1036	24323586	Fvb2
RhMCRND_17060_506	24325515	Fvb2
Rh12GR_48377_367	24328720	Fvb2
RhMCRND_5996_407	24335233	Fvb2
RhMCRND_5996_497	24335323	Fvb2
Rh12GR_14816_546	24335373	Fvb2
RhK5_14447_309	24341326	Fvb2
RhMCRND_18491_408	24341407	Fvb2
Rh12GR_62314_262	24341737	Fvb2
RhMCRND_36660_185	24342312	Fvb2
RhMCRND_10698_225	24342621	Fvb2
RhMCRND_8766_228	24349202	Fvb2
RhMCRND_8766_630	24349606	Fvb2
RhK5_1882_2109	24354197	Fvb2
Rh12GR_2874_190	24354255	Fvb2
RhK5_1882_1831	24354476	Fvb2
RhK5_1882_1056	24355247	Fvb2
RhK5_1882_782	24355525	Fvb2
RhK5_14088_293	24355600	Fvb2
RhMCRND_6038_1228	24360312	Fvb2
Rh12GR_6080_1048	24360954	Fvb2
Rh12GR_6080_1270	24361389	Fvb2
RhMCRND_14050_620	24364875	Fvb2
RhMCRND_14050_325	24365170	Fvb2
Rh12GR_16798_1466	24367595	Fvb2
Rh12GR_20674_162	24376257	Fvb2
RhK5_333_2968	24376546	Fvb2
Rh12GR_23421_3012	24376672	Fvb2
RhK5_333_1507	24382977	Fvb2
Rh12GR_55116_673	24395064	Fvb2
RhK5_1439_2225	24395101	Fvb2
RhK5_1439_2036	24395489	Fvb2
Rh12GR_55116_1184	24396550	Fvb2
RhMCRND_1329_1214	24396601	Fvb2
Rh12GR_91144_199	24397756	Fvb2
RhK5_1439_1009	24397981	Fvb2
RhK5_1439_806	24398314	Fvb2
RhMCRND_1329_2677	24399294	Fvb2
RhMCRND_12419_705	24401021	Fvb2
Rh12GR_36439_361	24401387	Fvb2
RhMCRND_12419_408	24401663	Fvb2
Rh12GR_13669_466	24409444	Fvb2
RhMCRND_996_2951	24411389	Fvb2
Rh12GR_17732_329	24415966	Fvb2
RhMCRND_5499_1447	24417186	Fvb2
Rh12GR_71925_1134	24417670	Fvb2
RhK5_12379_451	24418327	Fvb2
Rh12GR_15620_1005	24418856	Fvb2
RhK5_12379_49	24419365	Fvb2
RhK5_11140_599	24426146	Fvb2
RhK5_11140_458	24426297	Fvb2
RhK5_8390_279	24427346	Fvb2
Rh12GR_48294_340	24430775	Fvb2
Rh12GR_28573_1035	24449520	Fvb2
Rh12GR_54429_853	24466367	Fvb2
RhK5_4789_101	24470910	Fvb2
RhMCRND_7746_1216	24470992	Fvb2
RhK5_4789_629	24472358	Fvb2
Rh12GR_15882_144	24475515	Fvb2
RhK5_20509_106	24477939	Fvb2
Rh12GR_7854_1207	24478040	Fvb2
Rh12GR_21049_724	24478667	Fvb2
RhK5_16503_227	24484144	Fvb2
Rh12GR_43182_149	24485161	Fvb2
RhK5_5139_941	24486543	Fvb2
Rh12GR_12475_353	24496866	Fvb2
RhMCRND_9841_870	24497797	Fvb2
RhK5_5383_785	24498454	Fvb2
RhK5_6990_99	24501762	Fvb2
RhK5_6990_273	24501936	Fvb2
RhK5_6990_384	24502047	Fvb2
RhMCRND_2089_1068	24502778	Fvb2
RhMCRND_402_3591	24531716	Fvb2
RhMCRND_402_1845	24534153	Fvb2
Rh12GR_23504_3518	24536316	Fvb2
RhK5_2358_1156	24542353	Fvb2
RhK5_2358_485	24543660	Fvb2
RhMCRND_18160_415	24545688	Fvb2
RhK5_10143_528	24546000	Fvb2
RhK5_10143_198	24546327	Fvb2
RhK5_2454_1278	24547634	Fvb2
Rh12GR_23947_813	24549584	Fvb2
RhK5_2454_99	24550374	Fvb2
Rh12GR_59469_111	24551827	Fvb2
RhK5_7662_1745	24554161	Fvb2
RhK5_7662_2478	24555445	Fvb2
RhK5_5483_646	24564753	Fvb2
RhMCRND_8300_538	24565894	Fvb2
RhK5_6365_666	24571542	Fvb2
RhMCRND_10880_368	24571887	Fvb2
RhK5_6365_160	24572051	Fvb2
RhK5_13189_236	24577092	Fvb2
RhK5_13189_175	24577153	Fvb2
RhK5_457_3864	24577381	Fvb2
RhMCRND_11722_451	24580587	Fvb2
RhK5_2160_589	24582082	Fvb2
Rh12GR_52192_2265	24582218	Fvb2
Rh12GR_49194_123	24582399	Fvb2
RhK5_2160_1006	24584172	Fvb2
Rh12GR_11920_999	24584878	Fvb2
RhK5_9069_410	24590273	Fvb2
Rh12GR_49566_448	24595028	Fvb2
RhK5_2932_1262	24597423	Fvb2
RhK5_2932_899	24598825	Fvb2
RhK5_11301_316	24601131	Fvb2
RhK5_11686_139	24601565	Fvb2
RhMCRND_2319_108	24601689	Fvb2
Rh12GR_7589_1146	24611011	Fvb2
RhK5_898_103	24618392	Fvb2
RhK5_898_471	24618760	Fvb2
RhK5_898_1039	24619328	Fvb2
Rh12GR_89011_3017	24620909	Fvb2
RhK5_898_838	24622794	Fvb2
RhMCRND_3762_1146	24623707	Fvb2
RhK5_5005_818	24626169	Fvb2
RhMCRND_8743_187	24626532	Fvb2
RhK5_2745_1273	24628534	Fvb2
RhMCRND_4713_1048	24629023	Fvb2
Rh12GR_82554_1239	24629307	Fvb2
RhMCRND_26907_152	24630390	Fvb2
Rh12GR_18180_318	24630525	Fvb2
RhK5_10127_216	24630654	Fvb2
Rh12GR_53429_578	24630772	Fvb2
Rh12GR_12120_892	24634360	Fvb2
Rh12GR_12120_1010	24634466	Fvb2
Rh12GR_452_1389	24641197	Fvb2
Rh12GR_30952_1317	24659961	Fvb2
RhMCRND_3205_844	24661327	Fvb2
Rh12GR_3056_1375	24661825	Fvb2
Rh12GR_22531_86	24666779	Fvb2
Rh12GR_5016_1237	24668611	Fvb2
RhMCRND_4178_1029	24668810	Fvb2
RhMCRND_4178_954	24668885	Fvb2
Rh12GR_79372_305	24669218	Fvb2
RhK5_4192_990	24669666	Fvb2
RhMCRND_17904_415	24670860	Fvb2
RhMCRND_5310_1568	24675432	Fvb2
RhMCRND_12062_1361	24677254	Fvb2
RhMCRND_5310_692	24682699	Fvb2
Rh12GR_96816_1426	24692685	Fvb2
RhMCRND_20960_634	24710205	Fvb2
RhK5_4905_483	24710714	Fvb2
RhK5_4905_842	24711397	Fvb2
RhK5_4905_926	24711481	Fvb2
RhMCRND_34804_166	24716279	Fvb2
RhK5_409_378	24716772	Fvb2
Rh12GR_53451_320	24717340	Fvb2
Rh12GR_48465_313	24749934	Fvb2
Rh12GR_7060_1127	24750463	Fvb2
Rh12GR_51656_155	24755752	Fvb2
RhMCRND_3094_1698	24795013	Fvb2
RhK5_4895_345	24795048	Fvb2
Rh12GR_12959_766	24800459	Fvb2
Rh12GR_12959_945	24800638	Fvb2
Rh12GR_6584_1454	24807577	Fvb2
RhMCRND_10208_1042	24807865	Fvb2
RhK5_5100_727	24808135	Fvb2
RhK5_5100_457	24808763	Fvb2
Rh12GR_21864_1002	24821377	Fvb2
RhK5_3071_988	24821929	Fvb2
RhMCRND_5958_1027	24821972	Fvb2
RhMCRND_11209_320	24826834	Fvb2
RhK5_10600_252	24826992	Fvb2
RhK5_10600_323	24828084	Fvb2
RhK5_16081_1626	24830986	Fvb2
RhMCRND_2901_1405	24831094	Fvb2
RhK5_16081_1248	24831364	Fvb2
RhK5_16081_393	24832219	Fvb2
RhMCRND_6998_1039	24833688	Fvb2
RhMCRND_20429_375	24834318	Fvb2
RhK5_14015_610	24834495	Fvb2
RhK5_14015_928	24835611	Fvb2
Rh12GR_12124_1152	24838456	Fvb2
RhMCRND_7696_742	24838871	Fvb2
RhMCRND_7696_1027	24839137	Fvb2
Rh12GR_75621_516	24840266	Fvb2
RhK5_9213_449	24843615	Fvb2
RhK5_6831_140	24851760	Fvb2
RhK5_6831_403	24852048	Fvb2
RhMCRND_9889_427	24852989	Fvb2
RhMCRND_15187_469	24887418	Fvb2
RhK5_14806_91	24905318	Fvb2
Rh88_26175_1679	24907497	Fvb2
RhMCRND_1576_1606	24922608	Fvb2
RhK5_992_643	24923142	Fvb2
RhK5_992_413	24923339	Fvb2
RhMCRND_20555_156	24925413	Fvb2
RhK5_992_1461	24926603	Fvb2
Rh12GR_17343_381	24928707	Fvb2
RhK5_10372_173	24930598	Fvb2
RhMCRND_7427_863	24930863	Fvb2
RhK5_2615_1056	24936159	Fvb2
RhK5_2615_936	24936402	Fvb2
Rh12GR_40122_266	24937352	Fvb2
Rh12GR_6313_895	24937823	Fvb2
RhK5_3482_1160	24937873	Fvb2
RhMCRND_7922_980	24944244	Fvb2
RhK5_4590_865	24952490	Fvb2
RhK5_13142_117	24955056	Fvb2
RhMCRND_17408_308	24955099	Fvb2
Rh12GR_77264_622	24955195	Fvb2
RhK5_13142_285	24955224	Fvb2
RhMCRND_17408_76	24955331	Fvb2
RhMCRND_25510_133	24955603	Fvb2
RhMCRND_323_586	24956340	Fvb2
RhMCRND_22209_1266	24957723	Fvb2
RhMCRND_31725_387	24970137	Fvb2
Rh12GR_50823_84	24970666	Fvb2
RhK5_2000_814	24971852	Fvb2
RhK5_2000_1027	24972639	Fvb2
RhK5_2000_1172	24972874	Fvb2
Rh12GR_63155_85	24973296	Fvb2
RhK5_2000_1910	24973988	Fvb2
RhMCRND_3947_642	24982541	Fvb2
RhK5_5362_975	24982777	Fvb2
RhK5_5362_858	24982894	Fvb2
RhK5_5362_288	24983448	Fvb2
RhK5_5362_194	24983539	Fvb2
RhK5_9975_405	24994238	Fvb2
RhK5_9975_225	24994414	Fvb2
RhK5_9975_182	24994461	Fvb2
RhK5_11483_46	24995199	Fvb2
Rh12GR_12387_540	25006384	Fvb2
Rh12GR_12387_588	25006432	Fvb2
RhK5_1144_1689	25019892	Fvb2
RhK5_1144_1996	25020376	Fvb2
RhMCRND_6396_239	25035053	Fvb2
RhK5_13733_373	25040336	Fvb2
Rh12GR_47131_427	25042436	Fvb2
Rh12GR_53753_98	25042656	Fvb2
Rh12GR_87346_112	25046178	Fvb2
RhK5_865_2251	25047198	Fvb2
RhK5_865_2192	25047255	Fvb2
RhK5_865_1958	25047491	Fvb2
RhK5_865_1903	25047546	Fvb2
RhK5_865_1597	25047852	Fvb2
RhMCRND_1183_1461	25048128	Fvb2
RhK5_865_662	25048945	Fvb2
Rh12GR_54268_89	25049221	Fvb2
RhK5_865_454	25049568	Fvb2
RhK5_865_109	25050011	Fvb2
RhK5_865_717	25050498	Fvb2
RhMCRND_1595_1751	25057888	Fvb2
RhK5_2237_1039	25058156	Fvb2
RhMCRND_4145_812	25058585	Fvb2
RhK5_3030_1152	25058822	Fvb2
RhK5_3030_1685	25059669	Fvb2
Rh12GR_1417_212	25060271	Fvb2
RhMCRND_2369_153	25060687	Fvb2
RhMCRND_8580_430	25077951	Fvb2
RhK5_5128_408	25077978	Fvb2
Rh12GR_4825_2224	25090838	Fvb2
Rh12GR_38222_850	25096370	Fvb2
RhK5_8867_682	25100574	Fvb2
RhK5_8867_941	25100833	Fvb2
RhK5_8867_1050	25100942	Fvb2
RhMCRND_1804_1121	25101380	Fvb2
RhK5_4449_985	25107369	Fvb2
RhK5_4449_505	25108035	Fvb2
RhK5_14107_98	25110437	Fvb2
RhK5_4960_1016	25111419	Fvb2
RhK5_4960_971	25111464	Fvb2
Rh12GR_22031_110	25112977	Fvb2
Rh12GR_29128_1330	25124428	Fvb2
Rh12GR_17551_1117	25124738	Fvb2
Rh12GR_5273_1002	25129087	Fvb2
RhK5_8305_905	25129555	Fvb2
RhMCRND_5272_1204	25130255	Fvb2
RhK5_8305_266	25130715	Fvb2
Rh12GR_96454_400	25143284	Fvb2
Rh12GR_96454_314	25143370	Fvb2
RhK5_1576_515	25145229	Fvb2
RhK5_1576_990	25146184	Fvb2
RhK5_1576_1057	25146251	Fvb2
RhMCRND_2802_1987	25147656	Fvb2
RhK5_820_2624	25154607	Fvb2
RhK5_820_2040	25155286	Fvb2
RhK5_820_1245	25156755	Fvb2
RhK5_820_675	25157401	Fvb2
RhMCRND_2518_1703	25159821	Fvb2
RhK5_9522_825	25161350	Fvb2
RhK5_9522_595	25161574	Fvb2
Rh12GR_33883_104	25166058	Fvb2
RhK5_7113_822	25167607	Fvb2
RhMCRND_11449_465	25172998	Fvb2
RhMCRND_28677_526	25185357	Fvb2
RhMCRND_1517_1396	25191125	Fvb2
Rh12GR_35014_158	25195457	Fvb2
RhK5_5452_444	25198504	Fvb2
Rh12GR_40927_215	25199516	Fvb2
RhK5_5452_768	25199818	Fvb2
RhK5_2834_871	25210731	Fvb2
RhK5_15701_192	25212824	Fvb2
Rh12GR_34640_517	25213115	Fvb2
RhMCRND_17229_1586	25213220	Fvb2
Rh12GR_64427_109	25227236	Fvb2
RhMCRND_11632_604	25228173	Fvb2
RhK5_20502_238	25228512	Fvb2
RhMCRND_1581_1421	25230143	Fvb2
RhK5_12347_1050	25230897	Fvb2
RhK5_12347_694	25231526	Fvb2
RhMCRND_21923_164	25231795	Fvb2
Rh12GR_14747_1274	25238378	Fvb2
Rh12GR_6637_1002	25240859	Fvb2
RhK5_5248_553	25241460	Fvb2
RhMCRND_10289_344	25243009	Fvb2
Rh12GR_43317_252	25256957	Fvb2
Rh12GR_26340_1858	25259560	Fvb2
Rh12GR_32601_1142	25260385	Fvb2
RhK5_6357_1183	25261902	Fvb2
RhMCRND_5850_1015	25268675	Fvb2
RhK5_11286_88	25269501	Fvb2
RhMCRND_540_1574	25272087	Fvb2
RhK5_1939_1426	25272881	Fvb2
RhK5_1939_940	25273952	Fvb2
[truncated: 1,303,897 more chars]
